# Supplementary material for: Anti-progestin therapy targets hallmarks of breast cancer risk
Source: Nature. 2025 Nov 5;648(8094):736–45. doi: 10.1038/s41586-025-09684-7 (PMC12711567; doi:10.1038/s41586-025-09684-7)
Supplement: Supplementary file 4 — Supplementary Tables 1–8. [file 41586_2025_9684_MOESM4_ESM.zip]

Archive with 9 entries (9 files):
- 2024-05-10498C-s4/Supplementary_Table_1.pdf
- 2024-05-10498C-s4/Supplementary_Table_2.pdf
- 2024-05-10498C-s4/Supplementary_Table_3.xlsx
- 2024-05-10498C-s4/Supplementary_Table_4.xlsx
- 2024-05-10498C-s4/Supplementary_Table_5.xlsx
- 2024-05-10498C-s4/Supplementary_Table_6.xlsx
- 2024-05-10498C-s4/Supplementary_Table_7.xlsx
- 2024-05-10498C-s4/Supplementary_Table_8.pdf
- 2024-05-10498C-s4/Supplementary-Table-legends.docx
