# Supplementary material for: Anti-progestin therapy targets hallmarks of breast cancer risk
Source: Nature. 2025 Nov 5;648(8094):736–45. doi: 10.1038/s41586-025-09684-7 (PMC12711567; doi:10.1038/s41586-025-09684-7)
Supplement: Supplementary file 4 — Supplementary Tables 1–8. [file 41586_2025_9684_MOESM4_ESM.zip › 2024-05-10498C-s4/Supplementary_Table_3.xlsx]

## Sheet: general_celltype_counts
Participant	Cell populations	Number of cells at baseline	Number of cells post-treatment
P17	Basal-myoepithelial	65	123
P17	Doublet	226	613
P17	Endothelial	974	2577
P17	Fibroblast	3376	4234
P17	Immune	827	2204
P17	Luminal adaptive secretory precursor	1448	1438
P17	Luminal hormone sensing	375	571
P17	Perivascular	666	1364
P18	Basal-myoepithelial	56	690
P18	Doublet	267	577
P18	Endothelial	411	1140
P18	Fibroblast	1715	3663
P18	Immune	1366	2635
P18	Luminal adaptive secretory precursor	567	964
P18	Luminal hormone sensing	786	1722
P18	Perivascular	505	390
P24	Basal-myoepithelial	74	127
P24	Doublet	321	302
P24	Endothelial	803	166
P24	Fibroblast	2798	3541
P24	Immune	363	582
P24	Luminal adaptive secretory precursor	762	927
P24	Luminal hormone sensing	2404	3845
P24	Perivascular	550	128
P25	Basal-myoepithelial	162	177
P25	Doublet	447	433
P25	Endothelial	593	760
P25	Fibroblast	5463	2667
P25	Immune	354	691
P25	Luminal adaptive secretory precursor	1711	2207
P25	Luminal hormone sensing	1685	1997
P25	Perivascular	549	590
P28	Basal-myoepithelial	113	7
P28	Doublet	365	448
P28	Endothelial	1177	1683
P28	Fibroblast	2673	3749
P28	Immune	406	776
P28	Luminal adaptive secretory precursor	805	133
P28	Luminal hormone sensing	3011	820
P28	Perivascular	293	899
P31	Basal-myoepithelial	515	89
P31	Doublet	783	861
P31	Endothelial	2080	791
P31	Fibroblast	6434	2104
P31	Immune	1545	325
P31	Luminal adaptive secretory precursor	1352	677
P31	Luminal hormone sensing	921	2215
P31	Perivascular	872	239
