# Supplementary material for: Anti-progestin therapy targets hallmarks of breast cancer risk
Source: Nature. 2025 Nov 5;648(8094):736–45. doi: 10.1038/s41586-025-09684-7 (PMC12711567; doi:10.1038/s41586-025-09684-7)
Supplement: Supplementary file 4 — Supplementary Tables 1–8. [file 41586_2025_9684_MOESM4_ESM.zip › 2024-05-10498C-s4/Supplementary_Table_4.xlsx]

## Sheet: LHS
	gene	tx	de_coef	de_se	de_pval	dv_coef	dv_se	dv_pval
0	NOC2L	State	-0.141742	0.0215683	7.34787e-05	-0.182903	0.129612	0.157768
1	PLEKHN1	State	-0.0305563	0.0425554	0.466707	0.0372952	0.171252	0.826435
2	HES4	State	0.104038	0.0154299	0.000807471	-0.222276	0.0468764	0.000414165
3	ISG15	State	0.246786	0.0455199	0.000321234	0.088219	0.278085	0.75025
4	AGRN	State	0.238125	0.0193299	0.000321088	-0.110042	0.080338	0.190162
5	RNF223	State	0.0880646	0.0449122	0.0487902	-0.373368	0.133648	0.00479904
6	TNFRSF18	State	0.0752272	0.036313	0.0367926	-0.130182	0.0923614	0.159168
7	SDF4	State	-0.20726	0.0185525	0.00028317	0.077827	0.0997196	0.438912
8	B3GALT6	State	-0.00419854	0.0367846	0.910218	0.344261	0.180717	0.0589882
9	UBE2J2	State	-0.22481	0.0207363	1.89789e-06	0.111539	0.120186	0.344331
10	ACAP3	State	0.130821	0.0442851	0.00539892	0.14285	0.257226	0.573485
11	PUSL1	State	-0.261664	0.0341621	0.000118522	0.0794341	0.181757	0.645671
12	INTS11	State	-0.143759	0.0204136	0.000327616	-0.0534753	0.140605	0.707059
13	CPTP	State	-0.0330898	0.0383862	0.383923	0.0585625	0.207797	0.773445
14	DVL1	State	0.0413644	0.0260186	0.110378	-0.00680234	0.146773	0.958208
15	AURKAIP1	State	-0.461762	0.0140661	6.65838e-05	0.29245	0.0413272	0.000106018
16	CCNL2	State	-0.0203133	0.0180543	0.262348	-0.279717	0.117544	0.0195961
17	MRPL20	State	-0.238761	0.0163153	0.00024947	0.101977	0.0459596	0.0311938
18	VWA1	State	-0.315838	0.0287851	1.78492e-05	-0.163568	0.067668	0.0235953
19	ATAD3B	State	-0.111602	0.0388132	0.00339932	-0.17024	0.192309	0.381524
20	ATAD3A	State	-0.227453	0.0346616	0.000659355	-0.124608	0.178991	0.474705
21	SSU72	State	-0.210531	0.015521	0.000238535	0.0345753	0.0638241	0.587682
22	MIB2	State	0.163675	0.0364322	0.000421565	-0.0214568	0.217788	0.920616
23	CDK11B	State	0.0178568	0.0280606	0.518296	0.117964	0.215516	0.60228
24	SLC35E2B	State	-0.192654	0.0394465	0.000282351	-0.104278	0.278843	0.695661
25	CDK11A	State	0.124068	0.0322856	0.00108958	0.249271	0.25623	0.315137
26	NADK	State	-0.0325087	0.0295472	0.271946	-0.0175114	0.232691	0.937812
27	GNB1	State	0.0525201	0.015499	0.00230853	-0.128005	0.0821985	0.154769
28	PRKCZ	State	-0.0293277	0.0431021	0.490102	0.124717	0.24747	0.605079
29	FAAP20	State	-0.254722	0.0174082	4.80453e-06	0.0717398	0.0781348	0.365127
30	SKI	State	0.109473	0.0454164	0.0157968	0.00458464	0.251753	0.986403
31	RER1	State	-0.343076	0.0154785	0.000174203	0.171803	0.052483	0.00285397
32	PEX10	State	-0.201328	0.038818	0.000191323	0.238543	0.206762	0.254549
33	TNFRSF14	State	-0.277588	0.0235717	2.84759e-05	-0.235651	0.0891027	0.0133973
34	PRXL2B	State	0.0129423	0.0364933	0.717057	0.206932	0.132816	0.120376
35	ARHGEF16	State	-0.294387	0.0358103	2.666e-05	-0.00654788	0.20962	0.977205
36	TPRG1L	State	-0.169751	0.0353933	0.000253263	-0.0181575	0.196915	0.925615
37	WRAP73	State	-0.0998106	0.0395371	0.0131974	0.639025	0.349244	0.0675865
38	LRRC47	State	-0.396033	0.0373246	1.19268e-05	-0.202578	0.223873	0.358928
39	CEP104	State	-0.234658	0.0325925	4.36628e-05	-0.417809	0.205415	0.0565887
40	C1orf174	State	-0.188407	0.0323015	8.00636e-05	-0.314867	0.227544	0.156969
41	RPL22	State	-0.183056	0.00893413	9.22429e-05	0.171158	0.0314318	0.000139231
42	ICMT	State	-0.234704	0.0320527	8.59475e-05	0.128769	0.203876	0.505699
43	HES2	State	-0.496951	0.0411043	2.09857e-05	-0.0672846	0.138194	0.628474
44	ESPN	State	-0.363294	0.0506842	8.65578e-05	0.242916	0.194158	0.207159
45	NOL9	State	-0.188625	0.0426684	0.00051677	-0.0977136	0.204757	0.631274
46	ZBTB48	State	-0.0106976	0.0455382	0.823035	0.412985	0.289651	0.145771
47	KLHL21	State	0.0521806	0.0468085	0.269946	0.122418	0.239623	0.609678
48	PHF13	State	-0.295334	0.0436653	0.000174029	0.377971	0.27758	0.154569
49	THAP3	State	-0.326263	0.03382	0.000162495	0.427885	0.275072	0.108578
50	DNAJC11	State	-0.287172	0.0379344	2.31051e-05	0.193391	0.279435	0.464507
51	CAMTA1	State	-0.13912	0.0133827	1.48593e-06	0.161395	0.0722897	0.0257948
52	VAMP3	State	-0.371136	0.0260323	1.46535e-05	-0.0931138	0.121047	0.440512
53	PER3	State	-0.204339	0.0363061	0.000480117	0.10902	0.143637	0.465707
54	PARK7	State	-0.460791	0.0134752	8.23827e-05	0.278865	0.032482	2.01117e-05
55	ERRFI1	State	-0.231705	0.0303135	0.000248535	0.0879276	0.151588	0.610878
56	RERE	State	-0.0943898	0.0173229	0.00132479	0.130502	0.0905767	0.155369
57	ENO1	State	-0.457848	0.0152022	9.91625e-05	0.297365	0.0305957	2.71563e-05
58	H6PD	State	0.0140641	0.0422837	0.746251	-0.294633	0.203533	0.141972
59	SPSB1	State	-0.237538	0.0342277	0.000164629	-0.0665717	0.173803	0.720656
60	SLC25A33	State	-0.301305	0.0316374	5.88559e-05	0.341124	0.165842	0.0409918
61	CLSTN1	State	-0.0625527	0.0239861	0.010198	-0.122034	0.112866	0.309538
62	CTNNBIP1	State	-0.277716	0.0224049	0.000126527	-0.0298328	0.0801489	0.705459
63	LZIC	State	-0.262513	0.024486	2.24009e-05	0.0741004	0.145914	0.595081
64	RBP7	State	0.389295	0.0476549	0.000679086	0.198262	0.113799	0.0907818
65	UBE4B	State	-0.319619	0.0376838	1.63181e-05	-0.146224	0.225654	0.5025
66	KIF1B	State	-0.143661	0.0254895	0.000870355	-0.29853	0.147676	0.045191
67	PGD	State	-0.453554	0.02853	1.46022e-05	-0.206108	0.123095	0.0915817
68	DFFA	State	-0.118691	0.0256344	0.000467996	-0.0836527	0.114185	0.464307
69	PEX14	State	-0.0421595	0.0425079	0.323335	0.264988	0.364134	0.438512
70	CASZ1	State	0.0473286	0.0284345	0.0995801	-0.066181	0.149179	0.659268
71	TARDBP	State	-0.10562	0.0257891	0.000910176	0.39087	0.240887	0.0981804
72	SRM	State	-0.180779	0.0233585	0.000480699	0.168117	0.0709014	0.0195961
73	EXOSC10	State	-0.321815	0.0286947	8.32929e-06	-0.0809869	0.197264	0.667666
74	MTOR	State	-0.21054	0.0362709	0.0010276	0.243088	0.234951	0.288342
75	UBIAD1	State	-0.0963811	0.0469631	0.0425915	-0.197183	0.248068	0.419716
76	FBXO2	State	-0.215734	0.0374782	0.000235533	-0.286908	0.134603	0.0353929
77	FBXO44	State	0.0303925	0.0380678	0.427514	0.223524	0.230842	0.328334
78	FBXO6	State	-0.411541	0.0367877	1.62669e-05	0.27325	0.131779	0.0409918
79	MAD2L2	State	-0.126375	0.0313149	0.000718284	0.0704399	0.149806	0.614277
80	AGTRAP	State	-0.311647	0.0177588	0.00017922	0.0205892	0.0490551	0.688062
81	MTHFR	State	-0.161656	0.0408276	0.000594913	-0.0198125	0.16179	0.907019
82	CLCN6	State	-0.151507	0.0399575	0.00138998	-0.266356	0.251292	0.30034
83	KIAA2013	State	0.00254997	0.0342875	0.942212	0.388451	0.337582	0.218156
84	MFN2	State	-0.199711	0.0310739	0.00014846	0.236111	0.210494	0.239552
85	MIIP	State	-0.301452	0.0350124	2.43564e-05	0.21452	0.190112	0.256949
86	VPS13D	State	-0.188532	0.0311805	6.25201e-05	0.241543	0.176554	0.167566
87	DHRS3	State	-0.485578	0.0208068	8.84378e-06	0.172778	0.0553387	0.00279944
88	PRDM2	State	-0.0827756	0.0232453	0.00188803	-0.0143184	0.161799	0.925415
89	KAZN	State	-0.172981	0.0332862	0.000377697	-0.050226	0.146832	0.716057
90	TMEM51	State	0.166492	0.0390085	0.00205581	0.0344344	0.184134	0.853429
91	EFHD2	State	0.11004	0.0183888	0.00124779	0.0180186	0.0517655	0.727854
92	DNAJC16	State	-0.245412	0.0338522	0.000540886	-0.198185	0.16674	0.242352
93	DDI2	State	-0.142644	0.0357437	0.000943255	0.207445	0.190529	0.269946
94	PLEKHM2	State	0.0675796	0.0280584	0.0173965	-0.178386	0.220763	0.39892
95	FBLIM1	State	0.130563	0.0249853	0.00021968	-0.0489201	0.0935606	0.59868
96	FLJ37453	State	0.0323722	0.0465501	0.488302	-0.0891404	0.247339	0.691462
97	SPEN	State	-0.119672	0.0214535	0.000127094	0.122414	0.129293	0.385723
98	ZBTB17	State	-0.0750793	0.0397452	0.0625875	-0.164344	0.287593	0.54789
99	EPHA2	State	0.292637	0.0546144	0.00026703	0.0109424	0.202238	0.955809
100	FBXO42	State	0.0275074	0.0424139	0.521896	-0.192363	0.287901	0.4999
101	SZRD1	State	-0.0181043	0.0215681	0.409118	-0.0366308	0.133766	0.779044
102	NECAP2	State	-0.249015	0.0207303	9.97856e-05	-0.0116691	0.122366	0.923815
103	NBPF1	State	-0.294233	0.0513542	0.000503506	-0.100162	0.216927	0.656069
104	ATP13A2	State	0.0408533	0.0301904	0.181964	0.0205831	0.168319	0.90082
105	SDHB	State	-0.315293	0.022877	9.46059e-06	-0.070516	0.125328	0.562887
106	RCC2	State	-0.102526	0.0249934	0.000880733	-0.0357534	0.138937	0.790242
107	ARHGEF10L	State	-0.0632145	0.0341231	0.0667866	-0.178758	0.186295	0.321136
108	IFFO2	State	-0.123024	0.0460527	0.00759848	0.0060244	0.163952	0.971006
109	UBR4	State	-0.0782573	0.0227195	0.00332959	0.0245933	0.137457	0.864627
110	EMC1	State	-0.16879	0.0394796	0.000738434	0.0257157	0.286104	0.923015
111	MRTO4	State	-0.29206	0.0215473	9.4383e-06	0.0130532	0.0767353	0.865827
112	AKR7A2	State	-0.571564	0.0310913	1.54706e-05	-0.0068108	0.0870246	0.936613
113	SLC66A1	State	-0.189245	0.0453819	0.000782515	0.104263	0.240919	0.656469
114	CAPZB	State	-0.228842	0.0141319	0.000268048	-0.0765832	0.0619396	0.216957
115	MICOS10	State	-0.0526741	0.0164796	0.00279944	0.0555354	0.0601326	0.365527
116	NBL1	State	-0.358186	0.0306154	2.05617e-07	0.0101985	0.110311	0.922016
117	TMCO4	State	-0.332962	0.0364809	0.000281477	0.207916	0.170628	0.214357
118	OTUD3	State	-0.0376575	0.0446936	0.39932	0.155815	0.224858	0.470906
119	CAMK2N1	State	0.15967	0.0278491	6.29309e-05	0.151894	0.101108	0.134373
120	MUL1	State	-0.152348	0.042367	0.00141472	0.155515	0.215126	0.45171
121	PINK1	State	-0.194983	0.0283117	0.000112679	0.092444	0.110446	0.39992
122	DDOST	State	-0.532177	0.0186993	3.8261e-07	0.0569825	0.071003	0.431314
123	HP1BP3	State	-0.328662	0.0157318	0.000187564	0.0585343	0.0809755	0.483103
124	EIF4G3	State	-0.0698682	0.0217036	0.00247651	-0.150144	0.115074	0.188562
125	ECE1	State	-0.00327667	0.016803	0.856029	0.0605044	0.0556683	0.276945
126	USP48	State	-0.154706	0.0245532	0.000694613	-0.0981966	0.162971	0.55189
127	CDC42	State	-0.306576	0.0109437	9.88752e-05	-0.179857	0.040151	0.000338099
128	WNT4	State	-1.21651	0.0770186	1.9634e-06	-0.534045	0.189589	0.0125975
129	KDM1A	State	-0.347404	0.0253026	1.82549e-08	-0.162007	0.157212	0.287343
130	LUZP1	State	-0.196404	0.0288753	7.9569e-05	0.144203	0.121517	0.235353
131	HNRNPR	State	-0.261248	0.0137305	9.00139e-05	-0.00795023	0.0718239	0.906619
132	ID3	State	0.0310027	0.0372857	0.415517	-0.267162	0.0806012	0.00325631
133	RPL11	State	-0.381462	0.00984664	5.02454e-05	0.374553	0.0268386	9.60218e-06
134	ELOA	State	-0.168068	0.0301194	0.000179906	-0.129381	0.174712	0.436313
135	PITHD1	State	-0.269828	0.028145	7.26041e-05	0.244106	0.154555	0.113177
136	LYPLA2	State	-0.0731746	0.0232135	0.00214063	-0.061799	0.125663	0.618876
137	GALE	State	-0.0443991	0.0243265	0.074785	-0.164482	0.0971514	0.0957808
138	HMGCL	State	-0.100755	0.0270136	0.00157571	-0.0429425	0.139104	0.753649
139	FUCA1	State	-0.191244	0.0395808	0.000390982	-0.197146	0.158944	0.210958
140	PNRC2	State	-0.143385	0.0178179	0.000677969	-0.0163249	0.0939995	0.859028
141	SRSF10	State	-0.126347	0.0141364	0.000444096	0.0516954	0.0895987	0.573285
142	NIPAL3	State	-0.115797	0.044266	0.0105979	0.262003	0.23603	0.254349
143	RCAN3	State	0.104242	0.0286696	0.00144282	-0.145704	0.133015	0.284543
144	SRRM1	State	-0.170791	0.0129836	0.000259343	0.0429509	0.0701196	0.537493
145	CLIC4	State	-0.270665	0.016974	2.33721e-06	-0.193315	0.078399	0.0141972
146	SYF2	State	-0.163526	0.0151303	0.000178001	-0.0831384	0.0795019	0.326335
147	RSRP1	State	0.0209533	0.0164925	0.214557	-0.131067	0.079399	0.103979
148	TMEM50A	State	-0.248497	0.0120335	5.17413e-06	0.00133464	0.0486511	0.980604
149	MACO1	State	-0.386073	0.0259343	1.75583e-05	0.171273	0.121715	0.167167
150	LDLRAP1	State	-0.0352555	0.0441683	0.416917	0.173338	0.23124	0.427714
151	SELENON	State	-0.00194997	0.0466847	0.963207	0.141538	0.242518	0.557289
152	MTFR1L	State	-0.28444	0.032906	0.000156532	-0.353878	0.197799	0.080184
153	STMN1	State	0.0655894	0.0244062	0.0079984	-0.244647	0.0647293	0.00116291
154	ZNF593	State	-0.326939	0.0151213	6.83374e-05	0.188428	0.0631397	0.00279944
155	CNKSR1	State	0.0835287	0.0284104	0.00459908	-0.210913	0.24364	0.389322
156	SH3BGRL3	State	0.12106	0.0156646	0.000223477	-0.367003	0.046117	7.30061e-05
157	UBXN11	State	0.246202	0.0491858	0.00172763	0.06678	0.245891	0.791642
158	DHDDS	State	-0.195942	0.0311563	0.000222733	-0.0326477	0.179886	0.856829
159	HMGN2	State	-0.139771	0.0147484	0.000508488	-0.266911	0.0589479	0.000511982
160	RPS6KA1	State	-0.186091	0.0346019	0.000156881	0.305525	0.225315	0.164167
161	ARID1A	State	-0.13121	0.0232538	7.05234e-05	-0.0340484	0.12156	0.773645
162	SFN	State	0.00147688	0.0326548	0.965607	0.273321	0.107765	0.014997
163	NUDC	State	-0.322365	0.0155748	0.000134379	0.111278	0.0687207	0.139972
164	KDF1	State	-0.133254	0.0351871	0.000642807	0.249593	0.236155	0.276145
165	TENT5B	State	-0.285747	0.0543624	0.000273528	0.221289	0.194318	0.294941
166	SLC9A1	State	0.0257447	0.0350641	0.471906	-0.0330008	0.187872	0.856429
167	WDTC1	State	-0.0223554	0.034927	0.519896	-0.221376	0.239712	0.341732
168	TMEM222	State	-0.0844451	0.0273863	0.00349448	0.0624997	0.150197	0.670466
169	SYTL1	State	-0.0944745	0.0361893	0.00739852	-0.235375	0.167832	0.164367
170	WASF2	State	-0.119537	0.0131978	0.00047824	0.0736567	0.0595943	0.222755
171	AHDC1	State	0.115486	0.030545	0.00107977	0.275325	0.141976	0.0581884
172	IFI6	State	-0.00821775	0.0528184	0.884623	-0.104546	0.103236	0.330334
173	FAM76A	State	-0.268292	0.0398256	0.000110995	0.172994	0.198458	0.373925
174	STX12	State	-0.282592	0.0230144	0.000256195	-0.275865	0.139388	0.0493901
175	PPP1R8	State	-0.230189	0.0407395	0.00134506	0.0559044	0.287828	0.826035
176	THEMIS2	State	-0.339076	0.0515044	0.000135722	-0.0945816	0.122055	0.431514
177	RPA2	State	-0.343733	0.027012	1.92351e-06	0.205627	0.138978	0.144171
178	SMPDL3B	State	-0.351001	0.0371365	2.17782e-05	0.0448284	0.131648	0.736653
179	EYA3	State	0.00869558	0.0399598	0.823235	0.204911	0.252258	0.384323
180	DNAJC8	State	-0.117279	0.015384	0.00100847	0.0102658	0.0679667	0.878224
181	ATP5IF1	State	-0.177041	0.0154308	0.000432569	-0.0211767	0.0436246	0.640472
182	SESN2	State	-0.062469	0.0279608	0.0261948	-0.093196	0.0825611	0.266147
183	MED18	State	-0.362751	0.0435582	3.55071e-05	-0.139659	0.224076	0.526895
184	PHACTR4	State	-0.0812601	0.0225451	0.000908728	-0.0172938	0.129139	0.909218
185	RCC1	State	-0.21236	0.0252232	1.93234e-05	-0.250847	0.14475	0.0873825
186	TRNAU1AP	State	-0.181302	0.0233119	2.35488e-05	-0.107843	0.127204	0.39812
187	SNHG12	State	-0.150807	0.0218021	0.000131711	0.0429471	0.129271	0.758848
188	TAF12	State	-0.229267	0.0269317	3.36917e-05	0.23079	0.142081	0.105779
189	GMEB1	State	-0.119931	0.0425309	0.00439912	0.309273	0.203122	0.130574
190	YTHDF2	State	-0.171369	0.0180687	7.51274e-06	0.113884	0.0995302	0.257548
191	EPB41	State	-0.280934	0.0250777	2.3714e-05	0.136205	0.140059	0.326135
192	SRSF4	State	-0.34198	0.0162354	0.000123322	-0.0827815	0.100577	0.422515
193	MECR	State	-0.367924	0.0401061	7.56913e-06	-0.131275	0.205739	0.514897
194	SDC3	State	0.320875	0.0309509	2.37812e-06	-0.133678	0.14018	0.339132
195	PUM1	State	-0.0929408	0.0178105	0.0013943	0.0844666	0.130416	0.503099
196	SNRNP40	State	-0.398273	0.0276408	0.000287756	0.0442815	0.115662	0.704659
197	ZCCHC17	State	-0.180668	0.0245193	0.000119664	0.221565	0.118509	0.0639872
198	SERINC2	State	-0.0726824	0.0146426	0.00132241	0.0314684	0.0504164	0.521696
199	TINAGL1	State	0.436503	0.0392428	0.000315386	-0.230006	0.118577	0.054789
200	PEF1	State	-0.185429	0.0224952	0.000445782	0.171769	0.114874	0.141572
201	COL16A1	State	0.102979	0.0521746	0.0457908	-0.0348592	0.173766	0.842232
202	PTP4A2	State	-0.115179	0.0109682	0.000536349	0.071766	0.0434759	0.128774
203	KHDRBS1	State	-0.349169	0.0143804	0.000126219	-0.0240394	0.0682482	0.719856
204	KPNA6	State	0.0108114	0.0235987	0.643271	-0.133678	0.169957	0.422116
205	TXLNA	State	-0.101	0.0264299	0.00133687	-0.137157	0.132675	0.29854
206	TMEM234	State	-0.0797741	0.0399691	0.0453909	-0.0890674	0.280808	0.733653
207	EIF3I	State	-0.351975	0.0140255	0.000105001	0.157635	0.0464136	0.00221841
208	HDAC1	State	-0.163783	0.0260611	9.78089e-05	0.02685	0.140812	0.841632
209	MARCKSL1	State	-0.152346	0.0150985	0.000596008	-0.20045	0.0501866	0.000601601
210	BSDC1	State	-0.0723869	0.0223513	0.00161276	-0.174643	0.172489	0.293341
211	ZBTB8OS	State	-0.118517	0.0190046	0.00070892	0.0644973	0.0869964	0.456709
212	RBBP4	State	-0.230363	0.0172667	0.000238118	-0.145173	0.104638	0.163967
213	KIAA1522	State	-0.0124968	0.0159555	0.445711	0.115714	0.0880647	0.195761
214	YARS1	State	-0.219507	0.018436	0.000323446	-0.112396	0.102091	0.281544
215	S100PBP	State	-0.145614	0.0328028	0.000565113	0.250108	0.274178	0.346131
216	TMEM54	State	-0.200408	0.0204313	0.000472903	0.0567288	0.0741133	0.442112
217	RNF19B	State	-0.189869	0.0472261	0.000688546	0.0814713	0.206139	0.680064
218	AK2	State	-0.257254	0.0166304	1.07501e-06	-0.0806844	0.0659155	0.241752
219	PHC2	State	-0.0677293	0.0195545	0.00105571	-0.0321435	0.0837921	0.705259
220	SMIM12	State	-0.291391	0.0241715	0.000262992	0.172053	0.0984175	0.0813837
221	ZMYM1	State	-0.132923	0.0425582	0.00316423	0.0988237	0.236648	0.673265
222	SFPQ	State	-0.214521	0.0150672	9.91645e-05	-0.157926	0.0689467	0.030194
223	ZMYM4	State	-0.251029	0.0228004	3.14338e-06	0.0651052	0.12531	0.614477
224	KIAA0319L	State	-0.1659	0.0277266	0.000105801	-0.185038	0.16109	0.246551
225	PSMB2	State	-0.446237	0.0148689	5.72352e-05	-0.0183964	0.0482404	0.703459
226	AGO4	State	-0.0857915	0.042907	0.0467906	0.137637	0.230034	0.553489
227	AGO1	State	-0.0508846	0.0445226	0.254949	-0.159133	0.223317	0.469906
228	AGO3	State	-0.0818909	0.0307445	0.00819836	-0.129591	0.183809	0.465307
229	ADPRS	State	-0.356701	0.0259622	4.15155e-06	0.13022	0.127811	0.309938
230	TRAPPC3	State	-0.14633	0.018464	0.000462314	-0.00870545	0.0902231	0.925215
231	MAP7D1	State	-0.197463	0.0204856	6.03084e-05	-0.104169	0.0980104	0.334133
232	THRAP3	State	-0.294131	0.0150797	0.000177042	-0.0858108	0.0787958	0.278544
233	EVA1B	State	-0.608815	0.0207715	3.63102e-06	-0.147525	0.0735445	0.0517896
234	STK40	State	-0.12441	0.0274609	0.000646287	-0.0270578	0.163354	0.866627
235	LSM10	State	-0.29415	0.0225451	4.07168e-06	0.101777	0.110983	0.355729
236	MRPS15	State	-0.422298	0.0154038	6.67956e-05	-0.123398	0.0525485	0.0271946
237	CSF3R	State	-0.449736	0.0448723	3.56796e-06	-0.229764	0.106652	0.0361928
238	LINC01137	State	-0.442167	0.0432542	1.33171e-06	-0.0692578	0.200737	0.736453
239	ZC3H12A	State	-0.00207518	0.0243474	0.931014	-0.123427	0.115651	0.294341
240	MEAF6	State	-0.125072	0.0164793	0.000576695	-0.00863792	0.0833085	0.925215
241	SNIP1	State	-0.151094	0.0356168	0.000385482	0.644266	0.183839	0.00250814
242	DNALI1	State	-0.11715	0.0236511	0.00177183	0.0780245	0.116086	0.493701
243	GNL2	State	-0.170186	0.0254147	0.000159148	0.221788	0.192733	0.24995
244	C1orf109	State	-0.257909	0.0362708	8.7638e-06	0.268048	0.181052	0.143171
245	YRDC	State	-0.219293	0.0301201	2.72506e-05	0.0580953	0.138653	0.671066
246	C1orf122	State	-0.190305	0.0218194	0.000344309	0.0186835	0.0852795	0.843431
247	MTF1	State	-0.212971	0.045239	0.000211692	-0.0943939	0.217667	0.652869
248	SF3A3	State	-0.293609	0.0258212	1.09356e-05	0.257869	0.136494	0.0621876
249	UTP11	State	-0.130065	0.0283489	0.000422273	-0.0651669	0.153184	0.656269
250	RRAGC	State	-0.202931	0.0333746	0.000202348	0.0901543	0.127801	0.478104
251	MYCBP	State	-0.357205	0.0421027	1.12539e-05	-0.0338435	0.215874	0.865427
252	AKIRIN1	State	-0.131938	0.0207175	0.000931847	-0.115418	0.112766	0.316937
253	NDUFS5	State	-0.177124	0.0111148	0.000227247	-0.0369519	0.0341437	0.288142
254	MACF1	State	0.00897427	0.0144672	0.546891	-0.273806	0.0599499	0.00319109
255	PABPC4	State	-0.115936	0.01941	0.00107048	-0.10309	0.0939909	0.283743
256	PPIE	State	-0.238187	0.0247722	3.2115e-05	-0.167776	0.153269	0.269746
257	CAP1	State	-0.213706	0.0155994	0.000214867	-0.160657	0.0538196	0.00379924
258	PPT1	State	-0.314664	0.0266966	1.56302e-05	-0.296966	0.11648	0.0131974
259	RLF	State	-0.137666	0.0326317	0.000485677	0.00755233	0.165428	0.962408
260	ZMPSTE24	State	-0.17228	0.0270002	5.95394e-05	0.00849505	0.154815	0.94981
261	SMAP2	State	-0.455851	0.0334343	8.42579e-06	0.050991	0.174218	0.769446
262	NFYC	State	-0.233619	0.0365108	0.000153634	0.0377533	0.241483	0.869426
263	CITED4	State	-0.305978	0.037254	3.20887e-05	-0.255853	0.0975021	0.00719856
264	CTPS1	State	-0.215109	0.0401435	0.000340143	0.252502	0.216842	0.236153
265	SCMH1	State	0.0476434	0.0266923	0.0763847	0.268668	0.206704	0.166767
266	HIVEP3	State	-0.237833	0.0348463	0.000699319	-0.142718	0.126504	0.277145
267	FOXJ3	State	-0.082949	0.0278668	0.00279944	-0.298306	0.231897	0.20036
268	PPCS	State	-0.264122	0.0192131	0.000169371	0.102934	0.073031	0.158968
269	PPIH	State	-0.401432	0.0307267	1.60574e-05	-0.0464365	0.155439	0.764647
270	YBX1	State	-0.35023	0.0122682	0.000120067	0.223921	0.0302049	2.5717e-05
271	SVBP	State	-0.194267	0.0321829	2.93223e-05	-0.036953	0.157797	0.819036
272	SLC2A1	State	0.197126	0.0373552	0.00114317	0.166336	0.214695	0.447311
273	EBNA1BP2	State	-0.322462	0.0202098	0.000103295	0.0981344	0.0583476	0.0961808
274	TMEM125	State	-0.212567	0.0315304	5.38392e-05	0.00554758	0.124983	0.961208
275	C1orf210	State	-0.115371	0.0475229	0.0155969	-0.144193	0.224015	0.512498
276	ELOVL1	State	-0.121864	0.0228701	0.000281414	0.0979723	0.0939487	0.292342
277	MED8	State	-0.434092	0.0243203	1.29207e-05	0.291958	0.119996	0.014797
278	HYI	State	-0.147255	0.0244286	0.000248559	0.309797	0.106754	0.00479904
279	PTPRF	State	-0.227383	0.0180027	1.64159e-06	-0.0868023	0.0683408	0.203959
280	DPH2	State	-0.190801	0.0427823	0.000405933	0.196579	0.205193	0.370526
281	ATP6V0B	State	-0.400612	0.0129229	0.000113914	0.0940911	0.0356249	0.00779844
282	B4GALT2	State	-0.00919329	0.0347884	0.788442	0.186635	0.20927	0.360928
283	CCDC24	State	0.0472417	0.0481997	0.322735	-0.0967572	0.232102	0.667467
284	SLC6A9	State	-0.0414597	0.0395213	0.308938	0.254144	0.162674	0.116377
285	DMAP1	State	-0.078239	0.0307146	0.00959808	0.0681399	0.199718	0.725255
286	ERI3	State	-0.290738	0.0278553	8.28218e-05	0.143082	0.120905	0.232154
287	RNF220	State	-0.294055	0.0314135	1.1315e-05	-0.261252	0.162212	0.108778
288	TMEM53	State	-0.31056	0.0423434	8.66675e-05	-0.0147937	0.182949	0.931814
289	RPS8	State	-0.437886	0.00985137	6.57286e-08	0.507743	0.0266223	9.00558e-07
290	PLK3	State	0.098244	0.0414644	0.0167966	0.237502	0.172449	0.192561
291	EIF2B3	State	-0.472684	0.0315026	8.20267e-06	-0.091685	0.148271	0.533893
292	UROD	State	-0.244389	0.0314822	1.01073e-05	0.557073	0.211183	0.0169966
293	MUTYH	State	-0.237976	0.0484711	0.000299768	-0.0686781	0.250308	0.769646
294	PRDX1	State	-0.411831	0.0143388	6.47199e-05	0.0415099	0.0654831	0.537892
295	AKR1A1	State	-0.309662	0.0167597	0.000156072	-0.0750931	0.0546723	0.171366
296	NASP	State	-0.118536	0.0197167	0.00076799	-0.183765	0.0986486	0.0671866
297	GPBP1L1	State	-0.0563479	0.0188334	0.00519896	0.00459806	0.175461	0.979204
298	TMEM69	State	-0.105906	0.0416784	0.0111978	0.287332	0.243122	0.236753
299	MAST2	State	-0.0128216	0.0309248	0.682663	-0.1508	0.207618	0.464507
300	PIK3R3	State	-0.171274	0.0249514	0.000134036	-0.227312	0.0877587	0.0089982
301	TSPAN1	State	0.0143492	0.034264	0.675465	-0.247452	0.0855442	0.00439912
302	POMGNT1	State	-0.150084	0.0293715	0.000309804	0.39376	0.274238	0.133573
303	LRRC41	State	-0.0765929	0.031045	0.0133973	0.197547	0.239122	0.406719
304	UQCRH	State	-0.248067	0.0128082	0.000197219	-0.026083	0.0423328	0.55029
305	NSUN4	State	-0.176628	0.0419977	0.00216004	-0.172036	0.317415	0.567886
306	FAAH	State	-0.111661	0.0449691	0.0145971	-0.0902668	0.225999	0.686063
307	MKNK1	State	-0.0297217	0.033965	0.382324	-0.0991755	0.18484	0.587483
308	ATPAF1	State	-0.353618	0.0410158	1.14717e-05	0.384935	0.23337	0.108978
309	EFCAB14	State	-0.171127	0.0212282	0.000145375	0.12999	0.14244	0.362727
310	PDZK1IP1	State	-0.211709	0.0242035	3.86917e-05	-0.141257	0.0724055	0.0713857
311	CMPK1	State	-0.282976	0.0158193	0.000203935	-0.162355	0.092528	0.0881824
312	SPATA6	State	-0.216141	0.0360566	0.000153289	-0.0972471	0.173039	0.567686
313	FAF1	State	-0.159331	0.0331896	0.000418594	-0.344917	0.200195	0.0909818
314	RNF11	State	-0.0220199	0.0213462	0.303939	-0.147369	0.126695	0.241952
315	TTC39A	State	-0.460386	0.0214044	2.77326e-07	-0.0244826	0.0891634	0.791842
316	EPS15	State	-0.233281	0.0280506	0.000139933	0.188315	0.2485	0.457109
317	OSBPL9	State	-0.00728922	0.0199867	0.712657	-0.147227	0.13376	0.320736
318	NRDC	State	-0.311397	0.0157969	0.000168143	-0.188216	0.0765103	0.014797
319	TXNDC12	State	-0.358742	0.02043	0.000198081	0.155321	0.101969	0.128774
320	KTI12	State	-0.140038	0.0417391	0.00124108	0.0341558	0.214802	0.865027
321	BTF3L4	State	-0.245808	0.0147532	0.000144104	0.118984	0.0649285	0.0695861
322	CC2D1B	State	0.114902	0.0445783	0.0117976	0.249559	0.274068	0.337133
323	PRPF38A	State	-0.248572	0.0273342	2.18007e-05	-0.464695	0.256239	0.0605879
324	TUT4	State	0.081313	0.0200768	0.000638488	-0.05092	0.108836	0.639472
325	COA7	State	-0.266673	0.0398663	0.000140389	-0.160793	0.22607	0.463907
326	ZYG11B	State	-0.157219	0.0406344	0.00120263	0.0670242	0.224483	0.753049
327	ECHDC2	State	-0.212454	0.0200099	0.000392473	0.0466448	0.142861	0.74845
328	SCP2	State	-0.300422	0.0177361	2.99537e-06	-0.116086	0.0866719	0.180964
329	CZIB	State	-0.213802	0.0257628	2.37201e-05	-0.141801	0.144278	0.317936
330	MAGOH	State	-0.164008	0.0168498	0.000361155	0.387939	0.123673	0.00619876
331	YIPF1	State	-0.342875	0.0301993	1.34125e-05	0.135835	0.18727	0.45171
332	HSPB11	State	-0.0187559	0.0213167	0.391322	-0.0840627	0.0874509	0.335933
333	LRRC42	State	-0.170266	0.0311702	0.000617495	-0.225144	0.195836	0.255749
334	TMEM59	State	-0.331735	0.013832	0.000147569	0.116149	0.044744	0.00839832
335	MRPL37	State	-0.372853	0.0314218	3.36463e-06	-0.0407269	0.145293	0.775045
336	SSBP3	State	0.0856707	0.037888	0.0267946	-0.184134	0.190062	0.324135
337	DHCR24	State	-0.254268	0.0171995	0.000301245	0.0920448	0.0432044	0.0663867
338	USP24	State	-0.093102	0.0309889	0.00259948	-0.00484776	0.218022	0.982404
339	PLPP3	State	0.0937519	0.0280921	0.00220541	0.127442	0.0826553	0.120376
340	PRKAA2	State	-0.122639	0.031407	0.000978438	-0.236345	0.134199	0.0927814
341	OMA1	State	-0.235979	0.0402529	0.000101967	0.106451	0.170666	0.535693
342	TACSTD2	State	-0.477662	0.0190227	1.21942e-07	-0.29454	0.086692	0.0016752
343	MYSM1	State	-0.0468641	0.0254041	0.0711858	-0.291024	0.177002	0.112777
344	JUN	State	-0.116269	0.0222093	8.07876e-05	0.144982	0.187757	0.473305
345	HOOK1	State	-0.186754	0.0260785	7.01685e-05	0.0501929	0.171389	0.768246
346	NFIA	State	0.0783152	0.0214943	0.00101842	-0.0421145	0.0647752	0.518696
347	TM2D1	State	-0.254018	0.0216618	0.000204109	0.0526338	0.128122	0.709658
348	PATJ	State	-0.224026	0.0194614	0.000430324	-0.0691554	0.109522	0.54849
349	USP1	State	-0.29869	0.0257236	2.70551e-05	-0.0368805	0.132172	0.777844
350	DOCK7	State	-0.174531	0.0324128	0.000249585	-0.0844463	0.159393	0.574685
351	ITGB3BP	State	-0.361921	0.0369642	0.000423323	0.0238282	0.158669	0.873625
352	PGM1	State	-0.606985	0.044014	2.06991e-05	0.0208605	0.209484	0.920816
353	JAK1	State	-0.117712	0.0122363	4.02795e-05	0.0378094	0.0462017	0.414317
354	AK4	State	-0.169051	0.0288349	0.00017368	-0.0411388	0.116369	0.719056
355	LEPROT	State	-0.155447	0.01679	0.000552929	-0.0736701	0.056909	0.194361
356	PDE4B	State	-0.402366	0.0552712	9.21214e-05	-0.253995	0.0807636	0.00306229
357	MIER1	State	-0.105733	0.0199593	0.000130028	0.0799886	0.11348	0.474505
358	SERBP1	State	-0.281692	0.0130808	0.000137808	-0.0048493	0.045602	0.920016
359	GADD45A	State	-0.161477	0.0276505	0.000105656	-0.232823	0.143607	0.10158
360	GNG12	State	0.0114711	0.0166526	0.516897	0.0232485	0.0857828	0.785643
361	WLS	State	-0.1321	0.0223072	0.000289119	-0.199908	0.0946397	0.0343931
362	LRRC40	State	-0.179857	0.0411278	0.000490225	-0.029042	0.270829	0.913617
363	SRSF11	State	-0.0620318	0.0130322	0.00159737	-0.24602	0.0746321	0.00295153
364	ANKRD13C	State	-0.3937	0.0411163	6.51622e-05	0.402216	0.243273	0.0941812
365	ZRANB2	State	0.0537383	0.0175014	0.00319936	0.0367114	0.102723	0.722655
366	CRYZ	State	-0.153558	0.0416367	0.00111849	-0.239979	0.215399	0.263147
367	TYW3	State	-0.426229	0.0286752	2.07415e-06	0.0827524	0.117438	0.479304
368	ACADM	State	-0.292673	0.0249517	2.05198e-06	0.106644	0.12466	0.388122
369	RABGGTB	State	-0.0338086	0.0207984	0.112378	0.115511	0.129014	0.361328
370	PIGK	State	-0.381791	0.0355114	5.83407e-06	-0.106198	0.215094	0.614077
371	AK5	State	-0.21559	0.0608485	0.00136772	-0.184512	0.14509	0.208558
372	ZZZ3	State	-0.201369	0.0258799	3.20725e-05	0.249432	0.170622	0.135573
373	USP33	State	-0.290975	0.0242155	1.26707e-05	-0.0851368	0.146262	0.578684
374	MIGA1	State	-0.113069	0.0286635	0.00073684	-0.0715908	0.161691	0.654069
375	FUBP1	State	-0.295588	0.0195866	4.21945e-06	-0.0375257	0.0992405	0.712058
376	RPF1	State	-0.164641	0.0269479	5.41609e-05	0.20309	0.171466	0.235353
377	GNG5	State	-0.125534	0.0100043	0.000257394	0.0714935	0.0352599	0.0433913
378	CTBS	State	-0.28698	0.0282661	6.82926e-06	0.0250841	0.142909	0.864027
379	SSX2IP	State	-0.192073	0.0417305	0.00165116	0.119926	0.242195	0.624475
380	SYDE2	State	-0.365116	0.0412022	3.16661e-05	-0.0253451	0.171707	0.883423
381	C1orf52	State	-0.155165	0.0224936	9.85818e-05	0.319309	0.178583	0.0927814
382	BCL10	State	-0.207257	0.0213157	0.000292584	0.159425	0.12376	0.203759
383	DDAH1	State	0.272355	0.0314	3.1323e-05	0.101496	0.164026	0.547091
384	CCN1	State	0.169171	0.0346346	0.000364206	-0.130059	0.177093	0.489502
385	ZNHIT6	State	-0.212147	0.0291926	4.6353e-05	0.0806329	0.131515	0.539892
386	ODF2L	State	-0.0365241	0.0172926	0.040192	-0.188143	0.0745786	0.0127974
387	SH3GLB1	State	-0.170431	0.014345	0.000465517	-0.0396304	0.0704108	0.573685
388	SELENOF	State	-0.354114	0.016524	0.000124083	-0.0111321	0.0629026	0.855829
389	HS2ST1	State	-0.0015689	0.0516791	0.974805	0.212898	0.312731	0.452509
390	LMO4	State	-0.222325	0.0240293	3.73341e-05	0.0650934	0.09676	0.519496
391	PKN2	State	-0.288773	0.0186217	0.000262583	0.113697	0.134986	0.40012
392	GTF2B	State	-0.280838	0.0238343	7.17956e-06	0.194718	0.151746	0.206959
393	KYAT3	State	-0.235219	0.02918	5.30529e-05	-0.204795	0.165216	0.213757
394	GBP3	State	-0.268597	0.0271758	3.87012e-05	-0.0860795	0.135093	0.558488
395	GBP1	State	-0.197929	0.0522686	0.000639881	-0.177149	0.150681	0.24835
396	GBP2	State	-0.451729	0.0191984	7.12473e-05	0.0361882	0.0777762	0.636073
397	GBP4	State	-0.386857	0.0753347	9.06953e-05	-0.0799703	0.196727	0.680664
398	LRRC8B	State	0.0286522	0.0469714	0.54769	0.250078	0.373436	0.5021
399	LRRC8D	State	-0.247356	0.0429572	0.000556342	-0.0875207	0.155278	0.607878
400	ZNF326	State	-0.0889394	0.0207164	0.000481816	-0.0691821	0.106916	0.530894
401	ZNF644	State	-0.0744215	0.0184363	0.00215283	-0.0639911	0.121145	0.609478
402	GLMN	State	-0.0729093	0.0457728	0.113377	-0.0530229	0.268368	0.844031
403	RPAP2	State	-0.147635	0.0298927	0.000801531	-0.178124	0.13737	0.191562
404	EVI5	State	-0.206932	0.0332181	2.38318e-05	0.101538	0.202247	0.594281
405	RPL5	State	-0.435606	0.0107059	2.05359e-07	0.335954	0.0259207	3.16612e-05
406	MTF2	State	-0.115767	0.0227191	0.000370605	-0.220318	0.17077	0.19916
407	TMED5	State	-0.29453	0.0208825	0.000146903	-0.111373	0.10566	0.296341
408	DR1	State	-0.228462	0.0241199	1.14895e-05	-0.115428	0.196114	0.545491
409	FNBP1L	State	-0.155164	0.0154997	0.000477591	0.0210269	0.0678169	0.753049
410	BCAR3	State	-0.441421	0.0313159	1.79991e-05	-0.0370471	0.106	0.743851
411	DNTTIP2	State	-0.152855	0.0177042	5.14074e-05	-0.0503263	0.0826307	0.539692
412	GCLM	State	-0.237003	0.0272656	0.000123732	0.0459273	0.118413	0.70066
413	ARHGAP29	State	-0.0715988	0.0181536	0.00226786	0.00378849	0.0484013	0.938212
414	ARHGAP29-AS1	State	-0.314032	0.0640911	0.00021153	-0.285307	0.156155	0.0731854
415	ABCD3	State	-0.27256	0.0279844	4.40183e-05	0.375185	0.201026	0.0709858
416	F3	State	-0.197554	0.0493252	0.00074361	-0.00222089	0.17166	0.987802
417	CNN3	State	-0.36784	0.0132768	7.21205e-08	-0.0624624	0.0411828	0.129174
418	PTBP2	State	0.117158	0.0329995	0.00143564	-0.181921	0.285614	0.503099
419	DPYD	State	-0.411584	0.0314697	3.54954e-06	-0.125059	0.10457	0.24795
420	SNX7	State	-0.44964	0.0366825	1.98615e-06	0.147057	0.142662	0.308338
421	AGL	State	-0.277701	0.0315914	0.000129391	-0.13734	0.154875	0.371126
422	SLC35A3	State	-0.138948	0.0287246	0.000199252	0.164391	0.215426	0.424115
423	SASS6	State	-0.146769	0.045	0.00202544	0.345725	0.270194	0.20116
424	TRMT13	State	-0.0867985	0.0390861	0.0263947	0.120168	0.189212	0.517497
425	DBT	State	-0.211372	0.0467032	0.000678632	0.139529	0.222248	0.55069
426	RTCA	State	-0.398572	0.0250905	4.55937e-06	-0.220549	0.132425	0.119776
427	CDC14A	State	-0.58706	0.0411691	4.01679e-06	-0.171168	0.164545	0.306139
428	SLC30A7	State	-0.16298	0.0309079	4.46908e-05	-0.116994	0.189605	0.519896
429	DPH5	State	-0.399405	0.0474812	1.61536e-05	0.105329	0.201062	0.603279
430	RNPC3	State	0.0542395	0.0412578	0.183363	0.096544	0.22112	0.65227
431	VAV3	State	-0.483738	0.0249254	6.73773e-06	-0.12845	0.064653	0.0483903
432	SLC25A24	State	-0.229377	0.0217299	9.86694e-06	-0.0481262	0.0916595	0.590482
433	PRPF38B	State	-0.102524	0.0189187	0.00107366	-0.0222159	0.106777	0.828834
434	STXBP3	State	-0.26363	0.0253567	5.77207e-05	0.0679444	0.178218	0.69866
435	CLCC1	State	-0.163642	0.0319766	0.000298655	-0.205091	0.180537	0.24755
436	TAF13	State	0.0904381	0.031482	0.00519896	0.266966	0.204398	0.196961
437	TMEM167B	State	-0.0819979	0.0240613	0.00147566	-0.101772	0.175261	0.542492
438	ELAPOR1	State	0.0326602	0.0297316	0.275545	-0.0311315	0.0868441	0.743251
439	SARS1	State	-0.377853	0.0154049	0.000161613	0.14195	0.0547801	0.0125975
440	CELSR2	State	0.181768	0.0494138	0.00167818	-0.333374	0.184652	0.0779844
441	SORT1	State	-0.144579	0.0282693	0.000129153	0.0144277	0.125363	0.90242
442	PSMA5	State	-0.386311	0.0155508	5.59918e-05	0.182052	0.044692	0.000729605
443	GNAI3	State	-0.334771	0.0196187	1.06297e-06	-0.126849	0.10561	0.226955
444	GSTM3	State	-0.394459	0.0219807	8.42009e-05	-0.47453	0.151417	0.00147012
445	CSF1	State	-0.264603	0.0422973	0.000125107	-0.225477	0.126015	0.0771846
446	AHCYL1	State	-0.153481	0.0171544	0.000463496	-0.168261	0.101906	0.0975805
447	STRIP1	State	0.00667025	0.0434045	0.878624	-0.0519989	0.295007	0.85163
448	SLC16A4	State	-0.138801	0.0324162	0.000761792	-0.36321	0.116038	0.00295192
449	LAMTOR5	State	-0.179672	0.0130709	0.000322126	-0.00961496	0.0544473	0.857628
450	LRIF1	State	-0.245055	0.0291678	1.20248e-05	0.243713	0.120243	0.0417916
451	DRAM2	State	-0.279172	0.0264454	9.1779e-06	0.194522	0.128107	0.135773
452	CEPT1	State	-0.166922	0.0335164	0.000725293	-0.103612	0.200126	0.602879
453	DENND2D	State	-0.422334	0.0280468	5.90189e-05	-0.288827	0.0959753	0.00339932
454	CHI3L2	State	-0.163423	0.0632205	0.00959808	-0.197597	0.185987	0.306139
455	WDR77	State	-0.243213	0.032237	2.52584e-05	0.0603572	0.178672	0.722056
456	ATP5PB	State	-0.260536	0.0218537	0.00023456	-0.157792	0.10751	0.143771
457	RAP1A	State	-0.131346	0.0227219	0.000197074	-0.128925	0.180024	0.474705
458	DDX20	State	-0.29951	0.0432871	0.000686226	0.316454	0.286694	0.273545
459	CTTNBP2NL	State	-0.179271	0.0257964	0.000719065	-0.0241578	0.130811	0.864427
460	ST7L	State	-0.331816	0.0366722	0.000527166	0.124606	0.237881	0.59868
461	CAPZA1	State	-0.0851036	0.0164707	0.000968842	-0.149779	0.110421	0.180564
462	MOV10	State	0.143472	0.037223	0.000777907	-0.302736	0.229434	0.188362
463	RHOC	State	-0.0171332	0.0155244	0.279144	-0.0782937	0.0433906	0.0693861
464	LRIG2	State	-0.276633	0.0461972	0.000153438	-0.0863547	0.256847	0.717057
465	MAGI3	State	-0.222533	0.0285604	1.18535e-05	-0.263436	0.157552	0.0915817
466	PHTF1	State	-0.309302	0.0387967	4.70822e-05	0.286121	0.170759	0.120776
467	RSBN1	State	-0.0485658	0.0287621	0.0973805	0.520802	0.236023	0.0313937
468	HIPK1	State	-0.0133509	0.0285962	0.640872	0.163081	0.226066	0.45011
469	TRIM33	State	-0.10963	0.0243491	0.000321611	0.0127211	0.167012	0.931814
470	BCAS2	State	-0.224793	0.0202087	0.000220656	0.158059	0.103769	0.140772
471	NRAS	State	-0.139416	0.0323423	0.000493731	-0.231837	0.149092	0.119776
472	CSDE1	State	-0.364267	0.0112207	1.6999e-06	0.0821592	0.0524264	0.118376
473	SIKE1	State	-0.202187	0.0249597	2.85012e-05	-0.0255554	0.177684	0.875825
474	ATP1A1	State	-0.127684	0.0139233	0.000538002	-0.0740031	0.0793048	0.366527
475	CD58	State	-0.0699869	0.0323881	0.0293941	-0.229918	0.146336	0.113177
476	IGSF3	State	0.0560828	0.0375289	0.132573	0.0916556	0.183658	0.616877
477	PTGFRN	State	-0.124127	0.0351256	0.00333571	0.0308974	0.167428	0.846031
478	TTF2	State	-0.259216	0.0342377	3.61074e-05	0.220931	0.186569	0.220356
479	VTCN1	State	-0.318702	0.0451114	3.28104e-05	0.193466	0.141414	0.183563
480	MAN1A2	State	-0.209346	0.0254755	6.73256e-06	-0.148456	0.156612	0.339532
481	GDAP2	State	-0.226032	0.036103	0.00018369	0.161822	0.223805	0.458108
482	WDR3	State	-0.400045	0.0390494	1.27385e-05	-0.049538	0.157161	0.74925
483	WARS2	State	-0.371152	0.0445374	7.50287e-05	0.215087	0.300136	0.456709
484	PHGDH	State	0.0755628	0.0301875	0.0125975	-0.282653	0.0562968	0.000408096
485	NOTCH2	State	-0.0193447	0.0269563	0.474305	-0.194843	0.154212	0.19836
486	SEC22B	State	-0.136328	0.0215649	0.000205163	-0.158107	0.12315	0.194161
487	LSP1P5	State	-0.103931	0.0449968	0.0227954	0.112695	0.1512	0.452909
488	RNF115	State	-0.0707815	0.018893	0.000833781	0.0514622	0.115362	0.656469
489	POLR3C	State	-0.202309	0.0436263	0.000379751	-0.610264	0.249842	0.0167966
490	PIAS3	State	-0.0554989	0.0432851	0.20136	-0.117245	0.217494	0.584683
491	RBM8A	State	-0.392936	0.0163577	8.72342e-05	0.266749	0.0585794	0.0004366
492	POLR3GL	State	-0.182021	0.0372034	0.00130677	0.0793896	0.16656	0.632873
493	TXNIP	State	-0.839671	0.0301285	5.74258e-08	0.112816	0.0620239	0.0791842
494	CHD1L	State	-0.349772	0.0407699	6.75323e-05	-0.00939237	0.211873	0.958408
495	NBPF14	State	-0.286836	0.0354868	7.84781e-06	-0.0534037	0.204594	0.774645
496	PDE4DIP	State	0.0604403	0.0464356	0.195361	0.0285687	0.2446	0.908818
497	NBPF19	State	0.15899	0.0405801	0.00128101	0.0930614	0.201812	0.64907
498	H2AC20	State	-0.0786609	0.0380376	0.0405919	0.39102	0.184012	0.0359928
499	BOLA1	State	-0.197854	0.0322866	0.000673913	0.29849	0.21466	0.14957
500	SF3B4	State	-0.0620391	0.0231895	0.00779844	-0.32411	0.181953	0.0761848
501	MTMR11	State	0.201984	0.0440091	0.000356307	0.0140706	0.219968	0.94841
502	OTUD7B	State	0.00714698	0.0351353	0.846631	-0.130741	0.169579	0.429114
503	VPS45	State	-0.0227103	0.0355897	0.521496	0.242496	0.216917	0.260348
504	PLEKHO1	State	-0.0365535	0.0395279	0.356729	-0.377077	0.144908	0.0113977
505	ANP32E	State	-0.312453	0.0284106	7.51501e-06	-0.184968	0.132975	0.171366
506	APH1A	State	-0.075019	0.0195993	0.00267471	0.0718962	0.122172	0.54949
507	MRPS21	State	-0.0811584	0.0135436	0.00139974	0.0664791	0.0574981	0.244951
508	PRPF3	State	-0.118229	0.0276086	0.00012142	-0.0870462	0.187846	0.65207
509	RPRD2	State	-0.192723	0.0367855	0.000321904	0.0545576	0.215834	0.785843
510	MCL1	State	-0.180885	0.0177213	0.000502712	0.0735522	0.249235	0.776445
511	ENSA	State	-0.259769	0.0131487	0.000150566	-0.252661	0.0537702	0.000376684
512	GOLPH3L	State	-0.206065	0.0271499	2.53717e-05	0.020192	0.159502	0.894221
513	CTSS	State	-0.240772	0.0368731	0.000104076	-0.17699	0.0873743	0.0427914
514	ARNT	State	-0.0503521	0.0401581	0.219356	-0.125758	0.315883	0.661068
515	SETDB1	State	-0.280526	0.0396765	0.000101877	-0.0894777	0.339533	0.780244
516	CERS2	State	-0.240939	0.0197791	0.000257311	0.0716177	0.0997988	0.460308
517	C1orf56	State	0.134835	0.0326283	0.000598814	-0.113825	0.120902	0.337133
518	CDC42SE1	State	-0.291868	0.017903	0.000200881	-0.0921009	0.0808827	0.256949
519	SCNM1	State	-0.120485	0.0323808	0.00117705	-0.0457759	0.246255	0.84763
520	VPS72	State	-0.1408	0.0286922	0.000207534	-0.0719656	0.218102	0.721456
521	PIP5K1A	State	0.068907	0.0306001	0.024995	0.239812	0.207908	0.280544
522	PSMD4	State	-0.320486	0.0168683	0.000126231	0.0961309	0.0664204	0.15077
523	PI4KB	State	0.14688	0.0308898	0.00044136	-0.11233	0.198201	0.590282
524	RFX5	State	-0.146962	0.0452942	0.00282018	-0.042297	0.223791	0.841232
525	SELENBP1	State	-0.325713	0.0494062	2.27937e-05	0.035422	0.175245	0.829634
526	PSMB4	State	-0.264741	0.0174766	0.000123263	-0.0498907	0.071489	0.488102
527	POGZ	State	-0.0631966	0.0248396	0.0117976	-0.0980105	0.144351	0.5019
528	CGN	State	-0.119555	0.0325385	0.000969486	-0.109658	0.143075	0.45051
529	TUFT1	State	0.0158867	0.0417102	0.716857	-0.206152	0.209338	0.320536
530	SNX27	State	-0.0699839	0.0262943	0.00819836	0.116535	0.182663	0.502699
531	MRPL9	State	-0.315413	0.0256292	1.38509e-05	0.321961	0.154243	0.0415917
532	THEM4	State	-0.109931	0.0322056	0.00224062	-0.159815	0.169505	0.338532
533	S100A10	State	0.162156	0.0161785	0.000322191	-0.222661	0.0362444	0.000766218
534	S100A11	State	-0.114929	0.011381	0.000520021	0.0583326	0.0257747	0.0231954
535	S100A9	State	0.318248	0.0996718	0.0064497	-0.00842362	0.272084	0.976605
536	S100A8	State	0.431447	0.132712	0.00259948	0.474897	0.424875	0.258748
537	S100A7	State	0.343864	0.207118	0.10038	0.898828	0.465081	0.0633873
538	S100A6	State	0.00476213	0.0159241	0.770846	-0.32291	0.0320669	0.000394078
539	S100A4	State	-0.136185	0.0701397	0.0541892	0.631877	0.28831	0.0511898
540	S100A3	State	-0.00920436	0.0502296	0.861628	0.231287	0.118948	0.0563887
541	S100A2	State	0.487705	0.0673822	0.000218793	0.479709	0.405961	0.260548
542	S100A16	State	-0.175024	0.0155802	0.00035164	0.00250936	0.0341601	0.940812
543	S100A14	State	-0.327435	0.0139962	5.6266e-05	-0.0241903	0.0394238	0.54789
544	S100A13	State	0.130909	0.0169605	0.000879729	-0.0990785	0.0428573	0.024995
545	CHTOP	State	-0.220876	0.0203152	0.000446074	0.141195	0.162909	0.374325
546	SNAPIN	State	-0.132792	0.0316056	0.000405124	-0.0490573	0.138184	0.718256
547	ILF2	State	-0.319058	0.0157346	0.000137385	0.210129	0.0654459	0.00287998
548	INTS3	State	-0.192063	0.033364	5.65091e-05	0.125767	0.223471	0.573485
549	GATAD2B	State	-0.055872	0.03098	0.0739852	0.106238	0.220631	0.613477
550	DENND4B	State	-0.0250185	0.0423481	0.561888	-0.0697334	0.395845	0.842831
551	CRTC2	State	0.305454	0.0474379	0.000948983	0.452888	0.317762	0.142971
552	SLC39A1	State	-0.359696	0.0166023	1.42479e-07	0.00891832	0.0490357	0.862228
553	JTB	State	-0.359808	0.0147896	9.22062e-05	0.217638	0.0493046	0.000698667
554	RAB13	State	-0.213481	0.0147375	0.000136083	0.000709192	0.0474981	0.988802
555	RPS27	State	-0.225442	0.009554	0.000153081	0.25659	0.0274279	2.42815e-05
556	TPM3	State	-0.352263	0.0146219	0.000101552	-0.0687606	0.0483418	0.159168
557	C1orf43	State	-0.383798	0.0165362	7.59857e-05	0.0749907	0.0569393	0.214757
558	UBAP2L	State	-0.195675	0.0271009	0.000315332	0.0017523	0.167235	0.992402
559	HAX1	State	-0.298474	0.0181767	3.29769e-06	0.0824229	0.0801015	0.309538
560	IL6R	State	0.0694292	0.0426071	0.10158	-0.148937	0.138052	0.279744
561	UBE2Q1	State	-0.188878	0.0296934	4.26223e-05	-0.164475	0.174208	0.346931
562	ADAR	State	-0.333064	0.0184573	9.27713e-05	-0.11096	0.0931949	0.243151
563	PMVK	State	-0.306012	0.0271828	2.44138e-06	0.194763	0.0901382	0.0319936
564	PBXIP1	State	-0.168404	0.0419512	0.000668459	-0.216904	0.189818	0.254749
565	PYGO2	State	-0.138977	0.0460027	0.00359928	-0.0961053	0.253257	0.693061
566	SHC1	State	-0.167412	0.0255483	5.31328e-05	-0.190738	0.170031	0.264347
567	CKS1B	State	-0.355283	0.0220288	0.000220883	-0.157523	0.0856661	0.0731854
568	FLAD1	State	-0.0886748	0.0308466	0.004999	-0.0327608	0.180032	0.860628
569	ZBTB7B	State	-0.137059	0.0285117	0.000384538	0.00297505	0.147105	0.984003
570	ADAM15	State	-0.0137962	0.0289691	0.625675	-0.0472022	0.164882	0.772645
571	EFNA4	State	-0.270948	0.0319963	3.43051e-05	-0.0247265	0.154211	0.862627
572	EFNA1	State	-0.386549	0.0202729	2.66394e-08	0.046935	0.0477771	0.326935
573	SLC50A1	State	-0.284468	0.0216455	2.51231e-05	-0.103557	0.0793016	0.189562
574	DPM3	State	-0.128748	0.0188185	0.000971777	0.0570477	0.0731729	0.445111
575	KRTCAP2	State	-0.0514931	0.0142008	0.00310321	0.167122	0.05664	0.00279944
576	MUC1	State	-0.394777	0.020971	8.60097e-05	0.0842743	0.0468072	0.0763847
577	MTX1	State	-0.339314	0.0221875	6.77695e-06	0.285921	0.102758	0.0059988
578	GBA	State	-0.0212366	0.0441455	0.625075	0.379667	0.230064	0.0971806
579	FAM189B	State	-0.296781	0.0457607	0.00107613	0.0700633	0.192086	0.726855
580	SCAMP3	State	-0.104934	0.0361326	0.00339932	-0.190717	0.187422	0.295741
581	CLK2	State	-0.13002	0.0478533	0.00739852	0.267541	0.269022	0.321136
582	FDPS	State	-0.494745	0.0197284	1.66971e-07	-0.13159	0.049198	0.00939812
583	RUSC1	State	-0.0115979	0.0376071	0.755449	-0.138063	0.177181	0.423915
584	ASH1L	State	-0.140541	0.0192338	0.000140699	-0.200328	0.104371	0.0589882
585	YY1AP1	State	-0.117557	0.0308018	0.00108886	-0.11719	0.270662	0.646671
586	DAP3	State	-0.386677	0.0191947	0.000131015	-0.308235	0.0944137	0.00558908
587	GON4L	State	-0.0958725	0.0196324	0.00154098	-0.078245	0.129321	0.545291
588	RIT1	State	-0.10936	0.0302496	0.00140075	0.0149608	0.18055	0.938412
589	KHDC4	State	0.0665145	0.033249	0.0459908	0.133432	0.258354	0.589082
590	ARHGEF2	State	0.0632379	0.030751	0.045191	-0.155572	0.115244	0.194561
591	SSR2	State	-0.27982	0.0141442	0.000155294	-0.0425923	0.0419646	0.372326
592	UBQLN4	State	0.000222639	0.042502	0.994601	-0.0572125	0.235411	0.808438
593	LAMTOR2	State	-0.317172	0.0170001	4.20645e-08	0.120349	0.0583617	0.0405919
594	RAB25	State	-0.208724	0.0164418	0.000144486	0.0684563	0.0576711	0.235153
595	MEX3A	State	0.0327316	0.0467572	0.490502	0.031584	0.152795	0.840032
596	LMNA	State	-0.0539821	0.0141191	0.0025239	-0.125047	0.0487417	0.0127974
597	PMF1	State	-0.395345	0.0247601	7.21491e-06	-0.0414475	0.128698	0.74805
598	SMG5	State	-0.0912048	0.03073	0.00379924	-0.0565739	0.195784	0.760248
599	CCT3	State	-0.354822	0.014632	0.000117644	-0.126658	0.0428242	0.00439912
600	MEF2D	State	0.0974294	0.032196	0.00359928	0.265676	0.203782	0.178764
601	NAXE	State	-0.201266	0.0215567	0.000268124	0.146854	0.0758494	0.0611878
602	GPATCH4	State	-0.364564	0.0274116	1.97902e-06	-0.00268229	0.0925263	0.973605
603	CRABP2	State	0.0954885	0.0209303	0.0014714	-0.47527	0.0497956	2.72778e-05
604	ISG20L2	State	-0.0734728	0.0306255	0.0159968	-0.149161	0.195704	0.436113
605	RRNAD1	State	-0.0851556	0.0335946	0.0119976	0.282975	0.199353	0.14917
606	MRPL24	State	-0.1412	0.0334648	0.000607939	0.4447	0.169641	0.0115977
607	HDGF	State	-0.21079	0.0133238	0.000217351	0.0280105	0.0599136	0.629274
608	PRCC	State	-0.172782	0.0311338	0.000763311	0.249728	0.181689	0.165767
609	ETV3	State	-0.101554	0.0460604	0.0311938	-0.305889	0.278597	0.261548
610	IFI16	State	0.027077	0.0626545	0.678664	0.401627	0.169879	0.024795
611	DUSP23	State	-0.340352	0.0232578	1.66377e-05	0.185365	0.1161	0.108578
612	TAGLN2	State	-0.252692	0.0130892	0.000126522	0.0641824	0.0379523	0.0993801
613	IGSF8	State	-0.169115	0.0288052	9.61437e-05	-0.0729199	0.132664	0.581484
614	PEA15	State	-0.0350217	0.0202713	0.0863827	-0.0644199	0.0939509	0.494701
615	DCAF8	State	0.10082	0.0367254	0.00679864	-0.0735348	0.257345	0.776045
616	PEX19	State	-0.231864	0.0356722	4.06523e-05	-0.294906	0.248515	0.225555
617	COPA	State	-0.0931606	0.0192437	0.00124365	0.206314	0.128505	0.103779
618	NCSTN	State	-0.127571	0.0375021	0.00199687	0.0481773	0.218849	0.826435
619	VANGL2	State	0.293669	0.0465508	7.30735e-05	0.194642	0.248789	0.442511
620	F11R	State	0.27178	0.0234677	1.86153e-06	0.0904298	0.128407	0.479704
621	TSTD1	State	-0.282467	0.0156489	0.000126844	0.0123468	0.0508479	0.813837
622	USF1	State	-0.274299	0.0443369	0.00010409	-0.420059	0.311582	0.167766
623	NECTIN4	State	-0.169572	0.018666	0.000394492	0.0792843	0.0898336	0.392521
624	PFDN2	State	-0.108283	0.0137833	0.000513066	0.00820509	0.058775	0.888822
625	NIT1	State	-0.198972	0.0305993	0.000116413	0.240404	0.173622	0.163167
626	DEDD	State	-0.180176	0.0480893	0.00279921	0.0554714	0.268443	0.820236
627	UFC1	State	-0.22899	0.0148817	0.000148059	0.0519573	0.0549881	0.34893
628	B4GALT3	State	-0.200151	0.0343083	0.000140544	-0.0423853	0.305123	0.878024
629	NDUFS2	State	-0.460847	0.0184407	2.11747e-06	0.0224806	0.0730565	0.755049
630	SDHC	State	-0.251517	0.0232646	1.47086e-05	0.0222702	0.112922	0.844231
631	DUSP12	State	-0.372761	0.0329512	1.38083e-05	0.259869	0.210276	0.276745
632	ATF6	State	-0.251334	0.0235859	1.96104e-05	-0.117899	0.133529	0.368526
633	NOS1AP	State	-0.312957	0.0446503	7.91333e-05	0.306548	0.234951	0.195361
634	UHMK1	State	-0.10041	0.0233018	0.000643435	-0.047173	0.135747	0.738652
635	UAP1	State	-0.256227	0.0313996	4.01074e-05	-0.132848	0.172416	0.438712
636	HSD17B7	State	-0.448952	0.0270647	3.34926e-06	-0.502249	0.111957	0.000837101
637	PBX1	State	-0.218096	0.0270886	3.38143e-05	-0.112987	0.0753803	0.133573
638	MGST3	State	-0.196926	0.0162502	0.000293376	-0.0176654	0.0390176	0.657668
639	ALDH9A1	State	-0.307761	0.0273585	1.67995e-05	0.113113	0.202663	0.577085
640	TMCO1	State	-0.19428	0.0148676	0.000305055	0.0551039	0.0720089	0.454309
641	UCK2	State	-0.195787	0.0345979	0.000278866	-0.00630249	0.182485	0.970006
642	POGK	State	-0.222568	0.0326943	3.37257e-05	0.0629458	0.210086	0.75185
643	POU2F1	State	0.108873	0.0419475	0.010198	-0.070297	0.211932	0.74945
644	CREG1	State	-0.422922	0.0319808	1.00658e-05	0.251515	0.18648	0.166767
645	MPZL1	State	-0.354245	0.0168859	4.19249e-05	-0.24631	0.060628	0.000956003
646	MPC2	State	-0.321154	0.0200459	0.000217965	0.0672934	0.0791046	0.412118
647	DCAF6	State	-0.122889	0.0317263	0.00124791	0.0253778	0.158192	0.866627
648	TIPRL	State	-0.332911	0.0208321	9.52976e-10	0.066172	0.105289	0.524895
649	SFT2D2	State	0.0509359	0.0334895	0.135373	-0.388257	0.186405	0.035193
650	ATP1B1	State	-0.122071	0.013282	2.98449e-05	-0.267094	0.0389023	0.00117815
651	NME7	State	-0.183713	0.0341484	0.000314883	0.0582125	0.187314	0.740652
652	BLZF1	State	-0.120234	0.0292731	0.000432427	-0.00678821	0.21679	0.979404
653	SLC19A2	State	0.221862	0.0443306	0.000130976	0.697445	0.239464	0.0069986
654	SCYL3	State	-0.146059	0.0431693	0.00145519	0.295055	0.255944	0.244951
655	KIFAP3	State	-0.270001	0.0355904	8.29941e-05	-0.0255667	0.177349	0.881224
656	GORAB	State	-0.210348	0.0452928	0.000450816	0.212552	0.230821	0.343131
657	PRRC2C	State	-0.071105	0.0115474	3.2064e-05	-0.0803303	0.0602714	0.187762
658	VAMP4	State	-0.206781	0.0406804	0.00106626	-0.0641638	0.240709	0.784443
659	EEF1AKNMT	State	-0.286154	0.0364668	0.000481376	-0.0731547	0.214421	0.741052
660	PIGC	State	0.114739	0.0314725	0.001358	-0.154364	0.234526	0.497301
661	SUCO	State	-0.190996	0.0239191	4.6637e-05	0.104529	0.140551	0.457309
662	PRDX6	State	-0.353799	0.0155723	0.00016514	0.198985	0.0553535	0.00155519
663	RC3H1	State	0.0282401	0.0350216	0.430914	-0.100278	0.193035	0.582484
664	RABGAP1L	State	0.100837	0.0452846	0.0291942	0.15281	0.202513	0.44811
665	CACYBP	State	-0.367093	0.0228385	0.000282921	-0.0804001	0.0868298	0.357528
666	MRPS14	State	-0.250956	0.0253211	5.91072e-05	0.110126	0.129286	0.392921
667	KIAA0040	State	-0.190353	0.0271168	6.64919e-05	0.0537624	0.115489	0.642671
668	COP1	State	-0.263226	0.0363182	2.5872e-05	0.0181405	0.27857	0.947411
669	RASAL2	State	0.0326581	0.0262371	0.209558	0.382126	0.159436	0.0131974
670	RALGPS2	State	0.120463	0.0239729	0.000212272	-0.195423	0.110923	0.0817836
671	FAM20B	State	-0.00682897	0.0371705	0.854229	0.138745	0.215109	0.4989
672	TOR3A	State	-0.557468	0.0387928	5.02154e-06	0.0193855	0.155842	0.893821
673	ABL2	State	-0.0218711	0.0340065	0.520696	-0.302071	0.147232	0.044791
674	TOR1AIP2	State	-0.0196839	0.0201339	0.332334	-0.150697	0.11809	0.19876
675	TOR1AIP1	State	-0.20474	0.0320914	0.000168585	0.162146	0.196438	0.40052
676	CEP350	State	-0.275664	0.0236154	1.87248e-05	-0.134741	0.119369	0.264947
677	QSOX1	State	0.0378324	0.0177442	0.0353929	-0.0493926	0.0678355	0.484103
678	ACBD6	State	-0.251583	0.0207389	7.15431e-06	-0.0929977	0.107979	0.388722
679	XPR1	State	-0.0173504	0.040461	0.667467	-0.0768078	0.270847	0.756649
680	STX6	State	-0.264879	0.0320299	3.9323e-05	0.202203	0.193301	0.283743
681	MR1	State	-0.243322	0.0430224	0.00017378	0.076425	0.216897	0.720856
682	IER5	State	0.0651563	0.0187212	0.00317057	-0.127518	0.114494	0.270946
683	GLUL	State	-0.0839035	0.0184764	0.00223104	-0.42316	0.0810215	2.64249e-05
684	RGS16	State	-0.39896	0.101205	0.000392314	0.731574	0.339425	0.10078
685	DHX9	State	-0.182778	0.0184895	2.97173e-06	0.0195411	0.0993012	0.861628
686	LAMC1	State	-0.029118	0.0297525	0.331534	-0.26912	0.130137	0.0443911
687	LAMC2	State	0.284886	0.0289434	6.99888e-06	-0.049731	0.100041	0.660268
688	SMG7	State	-0.0590734	0.0290494	0.0435913	-0.116733	0.19646	0.539292
689	ARPC5	State	-0.156707	0.0154412	0.000569606	0.0427774	0.0541643	0.432913
690	TSEN15	State	-0.135713	0.0255802	0.00030067	-0.0576578	0.114429	0.613077
691	C1orf21	State	-0.294963	0.0214229	0.000144963	0.0335799	0.0832522	0.713657
692	EDEM3	State	-0.335965	0.0338586	2.56206e-05	-0.0492344	0.174198	0.770046
693	NIBAN1	State	-0.0852985	0.0326651	0.0103979	-0.0583735	0.111045	0.59848
694	RNF2	State	-0.290955	0.036949	2.19914e-05	0.0849273	0.193989	0.65007
695	IVNS1ABP	State	-0.124507	0.027129	0.000396053	0.143941	0.145858	0.326535
696	TPR	State	-0.114707	0.015662	0.000704218	-0.116304	0.0718299	0.103979
697	ODR4	State	-0.268629	0.0246694	1.07606e-05	0.103187	0.171021	0.576085
698	UCHL5	State	-0.314636	0.0252039	4.67642e-05	0.234262	0.135877	0.0919816
699	RO60	State	-0.152812	0.0205741	5.81259e-05	-0.0985523	0.133687	0.464307
700	GLRX2	State	-0.249865	0.0228796	5.99926e-06	0.216809	0.100453	0.0321936
701	CDC73	State	-0.153667	0.0218685	1.17017e-05	0.160381	0.164186	0.314537
702	ZBTB41	State	-0.168616	0.025002	0.000202971	0.052955	0.205464	0.786043
703	DENND1B	State	0.0580092	0.0404872	0.158968	-0.0368435	0.245879	0.873025
704	NEK7	State	-0.10276	0.0381634	0.00659868	0.434885	0.296656	0.153369
705	ZNF281	State	-0.105723	0.0243251	0.000506363	0.246342	0.11642	0.0325935
706	DDX59	State	-0.24028	0.0401833	0.00100846	-0.0810688	0.227315	0.713257
707	CAMSAP2	State	-0.159683	0.032521	0.000688286	-0.294669	0.198543	0.127774
708	TMEM9	State	-0.187376	0.0235211	1.40835e-05	-0.0537468	0.0968173	0.580684
709	LAD1	State	-0.303293	0.0315614	3.08477e-05	-0.0479556	0.100825	0.640272
710	PHLDA3	State	-0.0521469	0.0219496	0.0191962	-0.237635	0.0801588	0.00339932
711	CSRP1	State	-0.106575	0.0228435	0.000384652	-0.21452	0.0917586	0.0229954
712	IPO9	State	0.00115797	0.0331839	0.970406	0.00667139	0.219963	0.979804
713	SHISA4	State	-0.0839952	0.0479664	0.0781844	-0.120501	0.216288	0.570286
714	TIMM17A	State	-0.2432	0.0243688	8.41316e-09	0.10709	0.114318	0.355929
715	RNPEP	State	-0.0673583	0.0274963	0.0155969	-0.0604362	0.138361	0.657868
716	ELF3	State	-0.181918	0.0146687	0.000342991	-0.297591	0.0562606	0.000219583
717	ARL8A	State	-0.0186338	0.0213474	0.394521	-0.119486	0.120468	0.320936
718	KDM5B	State	-0.172587	0.020028	0.000606447	-0.238259	0.109423	0.0335933
719	RABIF	State	-0.0440814	0.0315924	0.168566	0.0763073	0.176507	0.64907
720	ADIPOR1	State	-0.0896767	0.0233996	0.000689416	0.340719	0.216436	0.106579
721	CYB5R1	State	-0.203364	0.0229205	4.42907e-05	0.233486	0.0922032	0.0179964
722	TMEM183A	State	-0.450373	0.0231372	8.5808e-05	0.170011	0.112158	0.123175
723	CHI3L1	State	-0.840442	0.0994963	1.13422e-05	-0.869656	0.344193	0.0141972
724	BTG2	State	-0.257514	0.0360033	4.4002e-05	0.23216	0.156094	0.139172
725	ATP2B4	State	0.298385	0.0264778	1.16419e-05	-0.051319	0.105997	0.623875
726	SNRPE	State	-0.181602	0.0142016	0.000440267	0.0681268	0.0421449	0.115977
727	GOLT1A	State	-0.296214	0.0350525	3.53344e-05	-0.249454	0.100448	0.0191962
728	PLEKHA6	State	-0.137867	0.030441	0.000470013	0.0593931	0.161494	0.706459
729	PPP1R15B	State	-0.0530872	0.0249675	0.0331934	0.0184937	0.142447	0.903819
730	PIK3C2B	State	-0.303467	0.0460394	2.23717e-05	-0.223127	0.248821	0.362527
731	MDM4	State	-0.0157697	0.0175714	0.40052	-0.21514	0.116619	0.0669866
732	RBBP5	State	-0.0853106	0.0416852	0.0411918	-0.006793	0.255642	0.981604
733	DSTYK	State	-0.0610008	0.0450202	0.173965	0.431891	0.223862	0.0539892
734	ELK4	State	-0.0737507	0.0307123	0.0217956	-0.100016	0.175655	0.557089
735	NUCKS1	State	-0.036258	0.0123879	0.00479904	-0.0694633	0.0593207	0.245351
736	IKBKE	State	-0.0620195	0.0518326	0.235153	0.42125	0.168714	0.0137972
737	EIF2D	State	-0.335577	0.0381214	1.30403e-05	-0.279176	0.251119	0.242951
738	MAPKAPK2	State	0.0819587	0.0214543	0.00110355	0.231846	0.135283	0.0843831
739	IL24	State	-0.211618	0.17731	0.226955	-0.165939	0.283109	0.559288
740	CD55	State	-0.12672	0.0225583	0.000106594	0.152804	0.105112	0.142771
741	CD46	State	-0.37315	0.0119866	2.46426e-06	-0.169218	0.0538852	0.00267224
742	LAMB3	State	0.0857401	0.0211588	0.000682029	-0.273861	0.0824135	0.00197
743	G0S2	State	0.222479	0.107129	0.0375925	0.0527751	0.404548	0.883823
744	IRF6	State	-0.021922	0.0244588	0.380524	0.0489847	0.115774	0.667067
745	UTP25	State	-0.167889	0.0340919	0.000158963	-0.0374315	0.181902	0.827634
746	RCOR3	State	-0.20525	0.0317058	8.55043e-05	0.163735	0.21485	0.440112
747	TRAF5	State	-0.0930055	0.0386429	0.0143971	-0.113326	0.210754	0.589482
748	LINC00467	State	0.11754	0.0472998	0.0125975	-0.0514264	0.16797	0.752649
749	SLC30A1	State	-0.023483	0.0467807	0.614877	0.410343	0.264346	0.131974
750	LPGAT1	State	-0.0820879	0.0174506	0.00190128	0.0240048	0.100482	0.817237
751	PPP2R5A	State	-0.206572	0.028436	8.55614e-05	-0.0890657	0.170536	0.604279
752	NENF	State	-0.140556	0.016562	0.000667404	0.0591154	0.0637751	0.366927
753	ATF3	State	-0.156414	0.036606	0.000345348	-0.0937798	0.228441	0.686863
754	BATF3	State	-0.397513	0.0329092	8.29583e-06	-0.171702	0.105346	0.113377
755	NSL1	State	-0.162608	0.0269607	8.34665e-05	-0.0223864	0.151932	0.881624
756	TATDN3	State	-0.281983	0.0354412	1.85429e-05	0.0410402	0.206874	0.857628
757	ANGEL2	State	-0.255901	0.0369556	3.41571e-05	-0.64198	0.29566	0.0377924
758	RPS6KC1	State	-0.256741	0.0397963	0.000717569	0.221859	0.247512	0.354729
759	SMYD2	State	0.118098	0.0422592	0.00659868	0.00439471	0.212871	0.986203
760	PTPN14	State	-0.131473	0.0450613	0.00339932	0.214836	0.259064	0.380124
761	KCTD3	State	-0.165876	0.0280722	9.83098e-05	0.267228	0.163475	0.0981804
762	GPATCH2	State	0.0800393	0.0221446	0.00313965	-0.083417	0.19304	0.674665
763	RRP15	State	-0.2061	0.0290105	0.000216781	0.0291574	0.11423	0.804639
764	TGFB2	State	0.190538	0.0282701	0.000183079	-0.33676	0.0781171	0.00272074
765	LYPLAL1	State	-0.226876	0.0306968	8.12836e-05	0.0403381	0.143593	0.767247
766	EPRS1	State	-0.391217	0.0163605	0.00014248	-0.0240299	0.0533351	0.658668
767	BPNT1	State	-0.200488	0.0475234	0.000545869	0.208683	0.208262	0.314937
768	IARS2	State	-0.341495	0.0241161	3.60773e-06	-0.0488074	0.133392	0.712058
769	RAB3GAP2	State	-0.0896892	0.0292872	0.00239952	-0.00903514	0.200219	0.959008
770	C1orf115	State	-0.246899	0.039393	0.000218604	0.175171	0.195147	0.35133
771	DUSP10	State	0.0892565	0.0311837	0.0059988	-0.128195	0.165509	0.461708
772	MIA3	State	-0.333549	0.0205331	6.95873e-08	-0.258014	0.110369	0.0207958
773	AIDA	State	-0.057157	0.0238692	0.0163967	-0.0196965	0.134312	0.884223
774	BROX	State	-0.264076	0.0200209	8.45046e-07	0.244813	0.137039	0.0837832
775	CAPN8	State	0.245275	0.0232018	2.47899e-05	-0.225313	0.0833792	0.00779844
776	CAPN2	State	0.0275387	0.0149234	0.0789842	-0.362762	0.0500004	0.000210065
777	TP53BP2	State	-0.181519	0.028847	6.96173e-05	0.172	0.147141	0.260548
778	FBXO28	State	-0.0715582	0.0338199	0.0369926	0.135564	0.225289	0.530694
779	DEGS1	State	-0.0510584	0.0248669	0.0423915	-0.152963	0.0923403	0.0957808
780	NVL	State	-0.059	0.0354488	0.0985803	0.221813	0.216744	0.303739
781	CNIH4	State	-0.295084	0.0178235	0.000249376	0.306857	0.0669233	0.000142111
782	WDR26	State	0.0316142	0.0309828	0.309138	-0.278058	0.207692	0.172366
783	DNAH14	State	-0.103611	0.0283488	0.00108846	0.189595	0.165248	0.243151
784	LBR	State	-0.30961	0.0374666	0.00042473	0.0976081	0.168259	0.54909
785	ENAH	State	-0.105378	0.0143659	0.000723329	-0.195457	0.0627978	0.00279944
786	SRP9	State	-0.357659	0.0140529	1.07417e-06	0.145294	0.0472293	0.00359928
787	EPHX1	State	-0.105265	0.0293215	0.00153325	0.0125907	0.106148	0.903419
788	TMEM63A	State	0.0321311	0.0260253	0.217157	-0.0765387	0.168049	0.643071
789	PYCR2	State	-0.140481	0.0268066	0.000264034	0.0731793	0.184975	0.676065
790	SDE2	State	-0.0823386	0.04285	0.054789	0.542151	0.262449	0.0445911
791	H3-3A	State	-0.186361	0.0103276	0.000243849	0.0744255	0.0289898	0.00959808
792	ACBD3	State	-0.251974	0.0190373	0.000330745	0.368834	0.127246	0.00459908
793	PARP1	State	-0.362289	0.0202879	1.38889e-07	0.0332911	0.0676929	0.623875
794	PSEN2	State	0.00324868	0.0444215	0.945411	-0.0906779	0.212563	0.664867
795	CDC42BPA	State	-0.208491	0.0299061	6.31933e-05	-0.13579	0.154342	0.367327
796	ZNF678	State	-0.227906	0.0471075	0.000236739	0.122202	0.181074	0.491102
797	SNAP47	State	-0.137893	0.0333858	0.000685704	0.033273	0.22397	0.880424
798	JMJD4	State	-0.178506	0.0362019	0.00132321	0.0566589	0.1663	0.723855
799	ARF1	State	-0.123423	0.0102024	3.80416e-05	-0.137909	0.0494735	0.00659868
800	C1orf35	State	-0.183328	0.0284234	0.000130068	0.0896969	0.16578	0.59908
801	MRPL55	State	-0.264662	0.0220182	9.41852e-06	-0.0116608	0.114363	0.918816
802	GUK1	State	-0.391952	0.0131493	6.97305e-09	0.169831	0.0366121	0.000242191
803	TRIM11	State	-0.14911	0.0350335	0.00081655	-0.203301	0.230912	0.363727
804	H2AW	State	-0.291333	0.0566128	0.000342759	-0.128192	0.128233	0.319936
805	RNF187	State	-0.345938	0.0278654	1.39734e-05	-0.208301	0.0889702	0.0153969
806	RHOU	State	-0.148635	0.0409225	0.0016682	-0.237512	0.167377	0.168766
807	RAB4A	State	-0.377818	0.0228736	4.45879e-06	0.219776	0.12392	0.0775845
808	GALNT2	State	-0.159067	0.021178	7.40407e-05	-0.202175	0.118202	0.0977804
809	COG2	State	-0.324569	0.0287952	2.24853e-05	-0.0176256	0.186531	0.922216
810	C1orf198	State	0.0203239	0.0376642	0.589882	0.203148	0.245873	0.373925
811	ARV1	State	-0.219162	0.0425064	0.000402321	0.171582	0.207431	0.412318
812	C1orf131	State	-0.134467	0.0299057	0.000605323	-0.0536981	0.174736	0.75185
813	GNPAT	State	-0.0885775	0.0275542	0.00262564	0.243015	0.372956	0.480104
814	SPRTN	State	-0.217075	0.0404501	0.000354473	0.163187	0.310174	0.565687
815	EGLN1	State	-0.240261	0.0362853	0.000152185	0.0932289	0.16815	0.582284
816	TSNAX	State	-0.174875	0.032192	0.000371921	0.119453	0.150281	0.410518
817	SIPA1L2	State	0.147522	0.0365964	0.00227172	-0.600713	0.126525	0.000396685
818	NTPCR	State	-0.183481	0.0241563	5.65306e-05	0.0302481	0.117855	0.804439
819	KCNK1	State	0.125048	0.0362782	0.0019766	0.291113	0.126194	0.0207958
820	COA6	State	-0.196403	0.0198525	1.77426e-06	0.0574053	0.0878893	0.506299
821	TARBP1	State	-0.141272	0.0481846	0.00732564	0.206083	0.207538	0.308738
822	IRF2BP2	State	0.161989	0.0189543	0.000553727	-0.0136018	0.0603204	0.822835
823	TOMM20	State	-0.372494	0.0121433	8.52214e-05	0.24664	0.0440013	0.000177003
824	ARID4B	State	-0.100514	0.0170223	0.000670648	0.13687	0.0917101	0.145771
825	GGPS1	State	-0.219555	0.0247984	1.36208e-05	0.035914	0.123941	0.768646
826	B3GALNT2	State	0.093722	0.0365791	0.0107978	0.429849	0.239312	0.0781844
827	LYST	State	0.116765	0.0239743	0.000343762	-0.400487	0.118801	0.00198062
828	GPR137B	State	-0.124679	0.0457177	0.00739852	0.321219	0.227202	0.157369
829	ERO1B	State	-0.0480572	0.036317	0.187363	0.29599	0.187722	0.142172
830	EDARADD	State	-0.329471	0.0456176	7.27685e-05	-0.24501	0.137491	0.0779844
831	LGALS8	State	-0.0438817	0.0255965	0.0933813	0.148908	0.151617	0.320136
832	HEATR1	State	-0.207528	0.0317789	4.38588e-05	-0.00833934	0.156102	0.954009
833	MTR	State	-0.153059	0.0425046	0.00185129	-0.0537635	0.205569	0.796041
834	FH	State	-0.422074	0.0258295	9.98749e-06	0.0429383	0.121162	0.730854
835	KMO	State	-0.250538	0.0398372	7.84743e-05	-0.155328	0.0980725	0.116777
836	OPN3	State	-0.112458	0.0267141	0.000212305	0.06588	0.0975076	0.492701
837	CHML	State	0.0165123	0.0345805	0.631274	-0.262055	0.110715	0.019996
838	CEP170	State	-0.164063	0.0447791	0.00123463	-0.456731	0.164774	0.00679864
839	SDCCAG8	State	-0.0438487	0.0271445	0.111578	-0.0327656	0.127798	0.79784
840	AKT3	State	-0.0187588	0.0576134	0.75145	-0.000960667	0.202533	0.996001
841	ZBTB18	State	0.206044	0.0378398	0.000274947	0.00760147	0.170963	0.962807
842	ADSS2	State	-0.373366	0.0184625	0.000155781	-0.158937	0.0625091	0.0119976
843	DESI2	State	-0.293139	0.0242405	2.85333e-05	0.0283749	0.120379	0.819436
844	COX20	State	0.0231569	0.017385	0.19796	-0.0533868	0.0701098	0.454109
845	HNRNPU	State	-0.220692	0.0112883	0.000139588	-0.0781405	0.0539944	0.175765
846	SMYD3	State	-0.452793	0.0301301	6.26132e-06	-0.740488	0.168731	0.000230218
847	TFB2M	State	-0.420621	0.0422824	1.29334e-05	0.246495	0.216198	0.24995
848	CNST	State	-0.256724	0.0328836	4.34492e-05	0.154968	0.26363	0.557089
849	SCCPDH	State	-0.41373	0.0210538	5.14959e-06	0.135498	0.0448501	0.0029994
850	AHCTF1	State	-0.264473	0.0264883	1.47617e-08	-0.0451732	0.145958	0.75045
851	ZNF669	State	-0.149402	0.0451457	0.00247566	-0.0329895	0.256491	0.891622
852	ZNF496	State	-0.114508	0.0454066	0.00979804	-0.586254	0.27726	0.0379924
853	ZNF672	State	-0.108885	0.0417447	0.00959808	-0.141407	0.303849	0.623675
854	ZNF692	State	-0.0285681	0.0389509	0.474305	0.127965	0.286193	0.656869
855	FAM110C	State	-0.0600231	0.0416745	0.155969	0.566139	0.277712	0.0435913
856	SH3YL1	State	-0.337236	0.0184889	0.000178162	-0.0731195	0.0983602	0.459108
857	ACP1	State	-0.300251	0.0147191	0.000186021	0.130337	0.0591256	0.0275945
858	TMEM18	State	-0.378239	0.0247292	1.01344e-06	0.0978566	0.118144	0.40152
859	PXDN	State	-0.109018	0.0288613	0.00135615	-0.0603859	0.0875764	0.503299
860	EIPR1	State	-0.166319	0.0426973	0.00047865	-0.26615	0.291081	0.333533
861	TRAPPC12	State	-0.158945	0.0301345	0.00150464	0.0345857	0.202141	0.861028
862	ADI1	State	-0.568609	0.0341201	0.000161566	-0.121718	0.104912	0.244951
863	RNASEH1	State	-0.460428	0.0317789	3.12051e-06	0.251745	0.130343	0.05019
864	RPS7	State	-0.3806	0.010624	6.94292e-05	0.283333	0.0263808	7.13956e-06
865	ID2	State	0.137757	0.0451238	0.0029994	0.312077	0.165983	0.059788
866	KIDINS220	State	-0.107244	0.0241446	0.0003997	-0.0967135	0.127959	0.452909
867	MBOAT2	State	0.104487	0.0474561	0.0277944	-0.164073	0.175456	0.345731
868	ASAP2	State	0.0996693	0.0440007	0.0215957	0.0642009	0.226193	0.771446
869	ITGB1BP1	State	-0.129471	0.0320057	0.00104676	0.0318703	0.111748	0.778644
870	CPSF3	State	-0.267338	0.0360625	7.68674e-05	0.0999581	0.251977	0.667467
871	IAH1	State	-0.176423	0.0201259	4.89514e-05	-0.00669738	0.0890893	0.940612
872	ADAM17	State	-0.0100177	0.0222239	0.662468	0.0632504	0.137643	0.639672
873	YWHAQ	State	-0.254784	0.0141873	0.000136472	0.00831994	0.053422	0.880024
874	TAF1B	State	-0.242561	0.0311892	2.58899e-05	0.111708	0.162187	0.479504
875	GRHL1	State	-0.0689552	0.0281568	0.0159968	0.0591495	0.158729	0.712258
876	KLF11	State	0.0417684	0.0492229	0.395921	-0.00978829	0.238327	0.965807
877	HPCAL1	State	-0.0380558	0.0410767	0.353929	-0.136292	0.172533	0.445311
878	ODC1	State	0.0496218	0.030372	0.104579	-0.132328	0.102147	0.203559
879	NOL10	State	-0.25247	0.0329238	6.10989e-05	-0.371483	0.183494	0.0473905
880	PDIA6	State	-0.535235	0.0153397	7.79639e-05	0.0886432	0.0527169	0.0943811
881	SLC66A3	State	0.0225012	0.033281	0.5001	0.043905	0.154154	0.775445
882	ROCK2	State	-0.143643	0.021325	0.000832599	0.145557	0.100836	0.162368
883	E2F6	State	-0.268877	0.0333046	8.08559e-06	0.0524067	0.197031	0.785643
884	LPIN1	State	-0.0357308	0.0249852	0.15177	0.000742439	0.101511	0.994001
885	TRIB2	State	-0.250731	0.0467934	0.000593268	0.0802819	0.127861	0.532294
886	NBAS	State	-0.337945	0.0322228	1.31764e-05	-0.0759861	0.294122	0.763247
887	DDX1	State	-0.280957	0.0222495	3.17822e-05	0.086428	0.103095	0.402519
888	SMC6	State	-0.0940672	0.0411833	0.0257948	0.404976	0.187564	0.0415917
889	RDH14	State	-0.332545	0.0252375	3.17716e-06	0.263123	0.123732	0.0387922
890	LAPTM4A	State	-0.175818	0.0124833	1.79672e-06	0.153362	0.0450761	0.0019896
891	SDC1	State	0.397808	0.0382777	0.000270775	-0.363374	0.120027	0.00359928
892	PUM2	State	-0.0145839	0.0235965	0.537093	0.168953	0.152383	0.262148
893	RHOB	State	-0.102291	0.0259004	0.00100688	0.0363598	0.305134	0.90182
894	HS1BP3	State	-0.076418	0.0365572	0.0405919	-0.273935	0.202804	0.174565
895	ATAD2B	State	-0.131921	0.0355204	0.00130161	0.179908	0.18602	0.326735
896	UBXN2A	State	-0.118749	0.0241997	0.000265318	0.0374958	0.171359	0.817437
897	FKBP1B	State	-0.152323	0.0404367	0.000997052	-0.18882	0.127995	0.140172
898	SF3B6	State	-0.280858	0.0126344	0.000135147	0.159898	0.0536174	0.00339932
899	TP53I3	State	-0.22089	0.0292631	6.2273e-07	-0.051835	0.087305	0.55209
900	ITSN2	State	-0.109486	0.0238744	0.000475511	-0.283517	0.141054	0.0461908
901	NCOA1	State	-0.0169083	0.0334472	0.59888	-0.169628	0.172191	0.316137
902	PTRHD1	State	-0.387192	0.0315272	1.78021e-06	0.0281111	0.11227	0.812438
903	DNMT3A	State	-0.0657832	0.0377323	0.0813837	0.032244	0.199005	0.853029
904	DTNB	State	0.00501082	0.0484735	0.919016	-0.378595	0.235916	0.113577
905	ASXL2	State	-0.181424	0.0353465	0.000172598	-0.143483	0.222429	0.495901
906	RAB10	State	-0.169895	0.0132175	0.000219661	0.0696371	0.0550984	0.210758
907	HADHA	State	-0.352933	0.0167781	0.000156015	0.0171717	0.0893976	0.85123
908	HADHB	State	-0.211684	0.0184726	0.000326574	-0.194823	0.121359	0.10058
909	SELENOI	State	-0.254022	0.0322521	1.94346e-05	-0.219855	0.215998	0.317736
910	SLC35F6	State	-0.00400564	0.0277142	0.884423	-0.0119862	0.134126	0.928814
911	MAPRE3	State	-0.0773638	0.0443415	0.0869826	0.000315027	0.244881	0.9992
912	TMEM214	State	-0.130451	0.0344235	0.00106936	0.306151	0.214499	0.15057
913	OST4	State	-0.0204875	0.011627	0.0903819	-0.173709	0.0359515	0.000406131
914	PREB	State	-0.195682	0.0349539	0.000122211	-0.00962911	0.188638	0.958008
915	SLC5A6	State	-0.4015	0.0274002	2.99354e-06	0.156119	0.104629	0.144771
916	ATRAID	State	-0.398802	0.0186687	0.000161124	0.334202	0.0711069	0.000415359
917	MPV17	State	-0.0887085	0.0220341	0.00288255	0.00215361	0.102754	0.981404
918	GTF3C2	State	-0.0373796	0.0373037	0.314937	0.210148	0.241513	0.356329
919	EIF2B4	State	-0.11158	0.0261234	0.000544252	-0.138598	0.246152	0.554889
920	SNX17	State	-0.43481	0.0249568	2.17186e-06	0.196894	0.0979884	0.0539892
921	PPM1G	State	-0.339087	0.0161887	0.000134064	-0.0548936	0.0634328	0.394521
922	NRBP1	State	-0.198123	0.0199359	2.12088e-06	-0.178738	0.11201	0.124375
923	KRTCAP3	State	-0.638618	0.0272031	3.8658e-07	-0.0911505	0.0720234	0.211758
924	FNDC4	State	-0.111492	0.0414796	0.00919816	0.148926	0.146021	0.311138
925	GPN1	State	-0.602888	0.0441247	7.31928e-06	-0.146485	0.145116	0.315537
926	SUPT7L	State	-0.0720061	0.035342	0.04999	-0.250009	0.252849	0.304939
927	SLC4A1AP	State	-0.282242	0.03122	2.75807e-05	0.0369432	0.16441	0.819236
928	MRPL33	State	0.0629412	0.0155685	0.00196261	-0.123169	0.0497898	0.0133973
929	BABAM2	State	-0.0963719	0.0284872	0.00262517	-6.2685e-05	0.167574	0.9998
930	FOSL2	State	0.0667104	0.0212058	0.00239952	-0.293858	0.0897638	0.00286202
931	PPP1CB	State	-0.137508	0.0143339	0.000388085	-0.221894	0.0666785	0.00230754
932	TRMT61B	State	-0.216278	0.0395147	0.000256468	0.263542	0.249554	0.277145
933	WDR43	State	-0.182464	0.0229594	3.53944e-05	-0.107666	0.0959688	0.271146
934	CLIP4	State	-0.188911	0.0339566	0.00101211	-0.0111827	0.157219	0.941212
935	YPEL5	State	-0.166919	0.0187687	0.000609049	-0.0948497	0.0899536	0.30174
936	DPY30	State	-0.132991	0.0160476	0.000796152	-0.0386555	0.080756	0.630474
937	SPAST	State	-0.272381	0.042537	3.69259e-05	-0.0226556	0.214248	0.910418
938	SLC30A6	State	-0.210531	0.0454641	0.000415635	0.622415	0.287881	0.0391922
939	YIPF4	State	-0.0919971	0.0245806	0.00171349	0.0481433	0.155788	0.758848
940	BIRC6	State	-0.267125	0.0203791	1.13958e-05	-0.521224	0.173187	0.0105979
941	FAM98A	State	-0.242756	0.0317499	3.78855e-05	0.0235597	0.139936	0.868226
942	CRIM1	State	-0.00661881	0.0264099	0.808238	-0.013505	0.118712	0.916817
943	FEZ2	State	-0.0317961	0.0191555	0.109178	-0.128637	0.113759	0.25055
944	STRN	State	-0.324798	0.0304418	1.68254e-05	0.0756723	0.179028	0.654469
945	HEATR5B	State	-0.175217	0.0396865	0.000525499	-0.452586	0.216582	0.0429914
946	EIF2AK2	State	-0.14741	0.0229333	6.82003e-05	-0.0220224	0.106041	0.831834
947	CEBPZOS	State	-0.197579	0.0237862	2.61367e-05	-0.0192511	0.12196	0.894821
948	CEBPZ	State	-0.158008	0.0206262	0.000678709	0.0427869	0.116343	0.706859
949	NDUFAF7	State	-0.226793	0.0420957	0.00138745	0.215229	0.270901	0.40052
950	PRKD3	State	0.0194569	0.0328133	0.560088	0.154728	0.18904	0.410918
951	QPCT	State	0.353574	0.0383343	0.000483904	-0.195625	0.127659	0.136373
952	CDC42EP3	State	-0.207167	0.03242	0.000114933	-0.0457442	0.132982	0.731854
953	CYP1B1	State	0.301563	0.0555554	0.000237711	-0.129269	0.12945	0.338732
954	ATL2	State	-0.181759	0.0270892	6.42138e-05	-0.115112	0.122551	0.335333
955	HNRNPLL	State	-0.171241	0.0369685	0.000164789	-0.343324	0.225954	0.124975
956	SRSF7	State	-0.279261	0.0120448	8.9463e-05	0.0809195	0.059287	0.195561
957	GEMIN6	State	-0.213805	0.0325504	5.42431e-05	-0.0862942	0.168555	0.597081
958	MORN2	State	-0.142479	0.0283412	0.00120077	0.153931	0.160869	0.334933
959	SOS1	State	-0.227232	0.0355825	0.000773507	-0.00443574	0.192635	0.982404
960	MAP4K3	State	-0.0939598	0.0309047	0.00259948	0.286547	0.212256	0.154569
961	MAP4K3-DT	State	0.093579	0.0368232	0.0113977	0.0276951	0.156583	0.845431
962	THUMPD2	State	-0.150446	0.0314436	0.000294567	0.168887	0.177561	0.344131
963	EML4	State	-0.00275077	0.028387	0.921016	0.255168	0.160746	0.110578
964	COX7A2L	State	-0.427989	0.0143454	0.000104648	0.151432	0.0563461	0.0059988
965	MTA3	State	-0.0995971	0.0249053	0.000519056	0.272729	0.190218	0.210358
966	ZFP36L2	State	-0.0474522	0.0249872	0.0587882	-0.129766	0.0634659	0.0509898
967	THADA	State	-0.285454	0.0330581	5.36548e-05	-0.159589	0.179198	0.358928
968	DYNC2LI1	State	-0.193115	0.033517	5.60852e-05	0.00586548	0.206132	0.979004
969	LRPPRC	State	-0.427216	0.0208185	9.39293e-05	-0.0403292	0.116856	0.733253
970	PPM1B	State	-0.184766	0.0324953	6.35063e-05	-0.131001	0.217792	0.542492
971	PREPL	State	-0.0834117	0.0285779	0.00439912	0.076902	0.19967	0.694061
972	SRBD1	State	-0.1936	0.0321924	0.000177342	0.111277	0.187559	0.529094
973	EPAS1	State	-0.285225	0.0262025	9.73077e-06	-0.081589	0.109827	0.453109
974	RHOQ	State	-0.0731199	0.0225665	0.002573	0.0411912	0.104316	0.692861
975	PIGF	State	-0.27272	0.0284701	2.65245e-05	-0.224382	0.131124	0.084983
976	CRIPT	State	-0.130801	0.0218188	9.47595e-05	-0.146784	0.111938	0.190962
977	SOCS5	State	-0.406915	0.040025	1.19815e-05	0.130905	0.212524	0.515297
978	MCFD2	State	-0.252032	0.0179233	0.000269393	0.106282	0.0825491	0.209958
979	CALM2	State	0.107797	0.0132211	0.00037045	-0.0659338	0.0446875	0.174165
980	EPCAM	State	-0.144489	0.0139451	0.000403749	0.0388493	0.0593896	0.526695
981	MSH2	State	-0.374334	0.0457704	0.000689077	-0.232122	0.219201	0.30074
982	MSH6	State	-0.238443	0.0362857	0.000234676	0.112623	0.196933	0.560288
983	FBXO11	State	-0.0602308	0.0285731	0.0369926	0.293808	0.247779	0.19776
984	PPP1R21	State	-0.089621	0.0443767	0.0443911	0.0380384	0.256274	0.876825
985	ERLEC1	State	-0.293194	0.0217953	1.37671e-05	0.199447	0.0990153	0.0489902
986	PSME4	State	-0.0473608	0.0226626	0.0383923	-0.2259	0.111306	0.0475905
987	ACYP2	State	-0.0822768	0.0323578	0.00919816	0.185865	0.16611	0.264747
988	SPTBN1	State	-0.0658946	0.0166016	0.00279763	-0.258003	0.0714647	0.00149596
989	RTN4	State	-0.00376312	0.0124366	0.760448	-0.0607642	0.0505245	0.254549
990	RPS27A	State	-0.397763	0.0101198	6.04727e-05	0.527954	0.0271149	9.97604e-07
991	MTIF2	State	-0.384831	0.0316478	4.01847e-06	-0.211201	0.144981	0.14837
992	CFAP36	State	-0.230047	0.0208435	2.86446e-05	0.0646001	0.104131	0.533693
993	PPP4R3B	State	-0.270001	0.0211498	1.64476e-05	0.0544424	0.162411	0.738252
994	PNPT1	State	-0.306023	0.0276847	2.39006e-05	0.135296	0.131459	0.293341
995	VRK2	State	-0.27669	0.031133	4.22554e-05	0.0887861	0.152065	0.55189
996	PAPOLG	State	-0.167761	0.0429818	0.000821761	0.252938	0.29339	0.365727
997	REL	State	-0.11821	0.0217512	3.55802e-05	-0.450007	0.122214	0.00259948
998	PEX13	State	-0.365429	0.0232983	1.58899e-06	0.108335	0.165485	0.516497
999	KIAA1841	State	-0.106802	0.0454911	0.0189962	0.0156704	0.183093	0.931014
1000	C2orf74	State	-0.154835	0.045373	0.00199345	-0.0183953	0.151728	0.904819
1001	USP34	State	-0.0854863	0.0171052	0.00177931	-0.00278003	0.12803	0.984003
1002	XPO1	State	-0.266696	0.0186706	0.000297446	-0.132642	0.0930117	0.162368
1003	CCT4	State	-0.41652	0.0155117	0.000107605	0.0919732	0.0531171	0.0855829
1004	COMMD1	State	-0.217244	0.0196292	1.00384e-05	0.212458	0.109505	0.059988
1005	B3GNT2	State	-0.294737	0.0306822	0.000153976	-0.113566	0.130116	0.383723
1006	EHBP1	State	-0.222203	0.0452492	0.000320252	0.593095	0.230673	0.0377924
1007	MDH1	State	-0.319254	0.018178	0.000232538	0.0551572	0.0700339	0.45111
1008	UGP2	State	-0.315679	0.017068	0.000188987	0.0302768	0.0719844	0.662268
1009	VPS54	State	-0.088997	0.0344488	0.00879824	0.123012	0.268143	0.642671
1010	PELI1	State	0.0566168	0.0373445	0.125775	0.190959	0.164444	0.254149
1011	LGALSL	State	0.0411342	0.0444676	0.360728	-0.189511	0.203458	0.345131
1012	AFTPH	State	-0.104206	0.0229326	0.000733656	0.252203	0.19354	0.184763
1013	SERTAD2	State	0.209234	0.0324136	0.000318046	-0.0155254	0.15082	0.917816
1014	SLC1A4	State	-0.286453	0.033172	1.08322e-05	0.264017	0.144529	0.0719856
1015	CEP68	State	-0.0492196	0.0492718	0.322136	-0.198362	0.255143	0.453509
1016	RAB1A	State	-0.0641893	0.0176343	0.00127926	-0.0740027	0.118292	0.529494
1017	ACTR2	State	-0.0808606	0.0153621	0.00123184	-0.144835	0.0750024	0.0661868
1018	SPRED2	State	0.0760536	0.0379263	0.0487902	0.358997	0.258686	0.164367
1019	ETAA1	State	-0.240283	0.0382489	0.000122205	0.128801	0.217361	0.534693
1020	C1D	State	-0.118336	0.0178056	0.00110645	0.289849	0.113387	0.0155969
1021	PNO1	State	-0.225892	0.0273088	0.000106047	0.0991589	0.104854	0.354129
1022	PPP3R1	State	-0.149069	0.0334283	0.000509677	0.260033	0.246429	0.274945
1023	GFPT1	State	-0.21411	0.021287	2.15981e-05	-0.221741	0.0912492	0.0261948
1024	NFU1	State	-0.177476	0.0295461	7.80994e-05	0.122635	0.133625	0.35133
1025	AAK1	State	0.0845298	0.0209483	0.000586646	-0.37371	0.114212	0.00239952
1026	ANXA4	State	-0.32121	0.0197546	4.18548e-06	0.235183	0.0842922	0.00519896
1027	GMCL1	State	-0.211088	0.0337859	7.46948e-05	0.0222388	0.184845	0.89882
1028	SNRNP27	State	-0.0648942	0.0219981	0.00427994	0.124505	0.163791	0.442511
1029	MXD1	State	0.391902	0.0347491	1.25964e-05	-0.0777154	0.138627	0.573285
1030	PCBP1	State	-0.0278676	0.0110124	0.0123975	0.0812244	0.057039	0.154169
1031	TIA1	State	-0.0456615	0.0231048	0.0515897	-0.0592904	0.126865	0.645071
1032	PCYOX1	State	-0.463522	0.0377618	5.04688e-06	-0.216858	0.153367	0.152569
1033	SNRPG	State	-0.0762547	0.0119092	0.000644062	-0.0850559	0.0394993	0.0345931
1034	FAM136A	State	-0.23276	0.0211662	3.94775e-05	0.00400336	0.0916196	0.963407
1035	TGFA	State	0.143383	0.0458911	0.00261301	-0.320506	0.220383	0.147371
1036	TEX261	State	-0.0191317	0.0379312	0.615677	-0.210109	0.209119	0.29834
1037	NAGK	State	-0.099564	0.0281168	0.00179528	0.243111	0.112199	0.0309938
1038	MPHOSPH10	State	-0.174658	0.0205848	1.88899e-05	-0.152763	0.107688	0.157169
1039	ZNF638	State	-0.111242	0.0171142	0.00118052	-0.212994	0.0957452	0.0313937
1040	EXOC6B	State	-0.0804783	0.0407069	0.0537892	-0.099791	0.233333	0.667866
1041	SPR	State	-0.381961	0.041412	1.12727e-05	-0.0713775	0.17453	0.685863
1042	RAB11FIP5	State	0.190671	0.0428972	0.000331028	0.075253	0.251556	0.758448
1043	CCT7	State	-0.375668	0.0181865	0.000156131	0.113483	0.0552153	0.0445911
1044	TPRKB	State	-0.245836	0.0208567	5.60592e-06	0.189423	0.102013	0.0717856
1045	DUSP11	State	-0.247889	0.0312195	2.54061e-05	-0.226784	0.254867	0.363727
1046	STAMBP	State	-0.212486	0.0246321	1.75039e-05	0.222676	0.160859	0.165567
1047	DGUOK	State	-0.214931	0.0167577	0.00033345	0.0566857	0.0788953	0.466707
1048	BOLA3	State	-0.354187	0.0220227	2.15175e-05	0.0570082	0.0637757	0.380724
1049	MOB1A	State	-0.12788	0.0174078	0.000676153	0.0446048	0.115781	0.696261
1050	MTHFD2	State	-0.200341	0.0178901	0.000430519	-0.0193178	0.058153	0.740652
1051	DCTN1	State	-0.14016	0.0247959	5.07419e-05	-0.0555659	0.133728	0.676865
1052	RTKN	State	-0.179342	0.0298015	0.000107504	-0.0833951	0.204404	0.657469
1053	MOGS	State	-0.187344	0.0289064	0.000189195	0.135386	0.243458	0.555889
1054	PCGF1	State	0.000631053	0.0421764	0.986203	0.0943482	0.316279	0.743451
1055	AUP1	State	-0.128018	0.018686	0.000955487	-0.0249783	0.0920155	0.786643
1056	HTRA2	State	-0.242255	0.0325037	5.47774e-05	0.150197	0.218428	0.492701
1057	HK2	State	-0.0185027	0.0383001	0.633873	0.154149	0.170264	0.364327
1058	POLE4	State	-0.473988	0.0219536	3.2353e-06	0.192537	0.0666179	0.00279944
1059	MRPL19	State	-0.237892	0.0193884	0.0003005	-0.156294	0.0915632	0.110378
1060	GCFC2	State	-0.129156	0.0420183	0.00339932	0.0605537	0.223488	0.785043
1061	SUCLG1	State	-0.623031	0.019646	9.68137e-05	0.129645	0.0822463	0.115377
1062	TMSB10	State	0.0818611	0.0109687	0.000913272	-0.291604	0.0253956	0.000146645
1063	KCMF1	State	-0.229723	0.0184029	0.000272652	0.206254	0.0966183	0.034993
1064	TGOLN2	State	-0.200717	0.0157886	0.000357609	-0.0344337	0.0779748	0.670466
1065	RETSAT	State	-0.0715642	0.0479263	0.141172	0.0192089	0.215139	0.927215
1066	ELMOD3	State	-0.175901	0.0455379	0.000741164	-0.0145277	0.279877	0.958408
1067	CAPG	State	-0.351926	0.0167871	4.30974e-07	0.0470292	0.0445352	0.290542
1068	MAT2A	State	-0.148887	0.0220897	9.88117e-05	-0.227766	0.08255	0.00719856
1069	GGCX	State	-0.0528128	0.030062	0.0863827	-0.0217971	0.191261	0.911818
1070	VAMP8	State	-0.260254	0.0121686	1.38548e-07	0.0772727	0.0310242	0.0135973
1071	VAMP5	State	-0.538583	0.0516294	1.31532e-05	-0.332633	0.231852	0.14877
1072	RNF181	State	-0.201894	0.0148443	0.000264327	0.00817607	0.0536377	0.878824
1073	TMEM150A	State	-0.175114	0.0316433	0.000283714	-0.114246	0.148135	0.461308
1074	USP39	State	-0.354021	0.0354224	0.000357111	-0.0560116	0.236577	0.805439
1075	C2orf68	State	-0.0769937	0.0347131	0.0253949	0.256561	0.268369	0.317137
1076	POLR1A	State	-0.113055	0.0459173	0.014997	0.0950681	0.228612	0.655069
1077	PTCD3	State	-0.163393	0.0314945	0.000943923	-0.143792	0.1736	0.405919
1078	IMMT	State	-0.481807	0.0247201	5.94386e-06	-0.107934	0.123428	0.388122
1079	MRPL35	State	-0.278562	0.028083	1.21751e-05	-0.0353007	0.132934	0.786043
1080	KDM3A	State	-0.116001	0.0375795	0.00259948	-0.0435616	0.173876	0.795441
1081	CHMP3	State	-0.124529	0.0185336	0.000449399	0.0108135	0.099431	0.922615
1082	RNF103	State	-0.0678423	0.0293053	0.019796	0.0400164	0.156071	0.803239
1083	RMND5A	State	-0.160798	0.0341359	0.00011688	0.0931157	0.216964	0.687263
1084	CYTOR	State	0.208314	0.0188296	0.000426414	-0.298804	0.0889205	0.00216964
1085	KRCC1	State	-0.180275	0.0370007	0.00027526	0.0654474	0.171095	0.70126
1086	THNSL2	State	0.00712349	0.0383632	0.85163	0.471441	0.221807	0.0441912
1087	EIF2AK3	State	-0.154394	0.0407523	0.00260221	0.356427	0.229029	0.124175
1088	RPIA	State	-0.290022	0.0368601	7.60081e-05	-0.23431	0.225032	0.283743
1089	IGKC	State	0.594495	0.36001	0.110978	1.60832	1.25751	0.282943
1090	MRPS5	State	-0.177411	0.0184771	0.000323273	0.154646	0.117452	0.181164
1091	ZNF514	State	0.0572598	0.0450694	0.20056	-0.188668	0.273651	0.458708
1092	PROM2	State	-0.313586	0.0328535	1.09674e-05	0.0807605	0.103776	0.484703
1093	FAHD2A	State	-0.286188	0.0402126	5.91583e-05	0.0322831	0.211292	0.874225
1094	ANKRD36C	State	0.0769719	0.022543	0.00199836	-0.315886	0.0521564	9.49759e-05
1095	DUSP2	State	0.848845	0.0881055	8.32677e-05	0.0177486	0.232743	0.933813
1096	STARD7	State	-0.219925	0.0247496	5.51408e-05	0.0765182	0.147207	0.59948
1097	TMEM127	State	0.00482624	0.0310951	0.874625	0.131654	0.174027	0.438512
1098	CIAO1	State	-0.259146	0.0217497	6.83462e-06	-0.079096	0.134627	0.568686
1099	SNRNP200	State	-0.269815	0.0188578	0.000188471	0.130929	0.11961	0.283743
1100	NEURL3	State	0.421707	0.0745004	2.22048e-05	0.0367245	0.24304	0.884223
1101	ARID5A	State	0.00494705	0.0383045	0.893621	0.270583	0.222778	0.230154
1102	KANSL3	State	-0.16632	0.0356714	0.000224649	0.220194	0.286622	0.432314
1103	CNNM4	State	0.0848035	0.0457721	0.0625875	0.181272	0.242481	0.439912
1104	ANKRD39	State	-0.419716	0.0373112	2.1543e-06	0.222723	0.197383	0.263747
1105	SEMA4C	State	-0.0319395	0.0440458	0.473705	-0.156158	0.229474	0.489702
1106	ANKRD36	State	0.0997036	0.0401053	0.0137972	-0.137987	0.205382	0.495701
1107	COX5B	State	-0.270432	0.0117886	6.57251e-07	0.189021	0.0377534	0.000495644
1108	ACTR1B	State	-0.0254112	0.0289624	0.395721	0.116444	0.17892	0.510498
1109	TMEM131	State	-0.25968	0.0330893	3.4664e-05	-0.164623	0.172096	0.343131
1110	COA5	State	-0.29074	0.0268853	8.62361e-05	0.3459	0.138817	0.0121976
1111	UNC50	State	-0.382667	0.0234751	9.00991e-06	0.272728	0.0884133	0.00375993
1112	MGAT4A	State	-0.24649	0.0229165	3.0756e-05	-0.307945	0.0923872	0.00285213
1113	TSGA10	State	0.00985766	0.0447428	0.826035	0.218286	0.206053	0.280344
1114	MITD1	State	-0.153532	0.0246157	9.93794e-05	0.0343425	0.129772	0.793241
1115	MRPL30	State	-0.250426	0.0380499	0.000179067	0.17338	0.214487	0.414917
1116	TXNDC9	State	-0.256894	0.020846	0.000192093	0.174796	0.0882505	0.0555889
1117	EIF5B	State	-0.0706029	0.0142325	0.000986808	-0.151426	0.0623835	0.0173965
1118	REV1	State	-0.0127855	0.0260934	0.631074	0.120473	0.219797	0.55249
1119	AFF3	State	-0.358707	0.0258333	1.8889e-05	-0.0431636	0.103339	0.671666
1120	PDCL3	State	-0.271186	0.024422	1.92012e-06	0.028754	0.0955137	0.755649
1121	RPL31	State	-0.0545771	0.0116465	0.000190594	-0.036981	0.0491933	0.464107
1122	TBC1D8	State	-0.194805	0.0404766	0.000268072	-0.185039	0.204342	0.376725
1123	CNOT11	State	-0.0710956	0.0331761	0.0335933	0.734635	0.369718	0.0519896
1124	RNF149	State	-0.0634966	0.0225462	0.00439912	-0.263716	0.154155	0.0865827
1125	MAP4K4	State	0.167692	0.0310358	0.000134501	-0.227317	0.134651	0.0881824
1126	IL1R1	State	-0.365894	0.035612	1.08504e-05	-0.00199986	0.158132	0.989002
1127	MRPS9	State	-0.413034	0.032985	1.62591e-06	-0.0718652	0.163091	0.659068
1128	C2orf49	State	-0.119326	0.0243954	0.000332436	0.0365073	0.146986	0.804639
1129	FHL2	State	-0.0353636	0.0212759	0.0967806	-0.202476	0.0912176	0.0283943
1130	NCK2	State	0.152791	0.0272823	5.87264e-05	0.0571436	0.18634	0.753449
1131	UXS1	State	-0.052076	0.031817	0.104579	0.235955	0.138201	0.089982
1132	GCC2	State	-0.0292045	0.0150246	0.0595881	-0.253243	0.0654138	0.000997824
1133	LIMS1	State	-0.291931	0.0201554	0.00015205	-0.0881979	0.0982083	0.369726
1134	RANBP2	State	-0.145407	0.0214486	9.08838e-05	0.0441119	0.115724	0.706459
1135	SEPTIN10	State	-0.078535	0.0234998	0.00212608	0.00313328	0.101893	0.971006
1136	SOWAHC	State	0.0670162	0.0446799	0.137572	0.179044	0.172605	0.285543
1137	MALL	State	0.734216	0.0679055	3.04671e-05	-0.0418929	0.143873	0.772246
1138	MTLN	State	-0.319882	0.0191026	1.09952e-06	0.274441	0.070882	0.000798659
1139	MIR4435-2HG	State	0.297173	0.0216202	1.09035e-05	-0.0769739	0.130785	0.603079
1140	BCL2L11	State	-0.230182	0.0387039	0.000950679	-0.198649	0.127259	0.120576
1141	ANAPC1	State	-0.211427	0.0340105	0.000766281	0.148117	0.239057	0.518496
1142	TMEM87B	State	-0.348082	0.0233036	5.21883e-06	-0.277137	0.108883	0.0131974
1143	ZC3H8	State	-0.121372	0.0303247	0.000746268	-0.0716079	0.130465	0.580484
1144	ZC3H6	State	-0.187306	0.0398488	0.000467887	-0.137942	0.168836	0.430314
1145	TTL	State	0.00997331	0.0451855	0.827834	-0.333637	0.218954	0.128774
1146	CHCHD5	State	-0.342464	0.0191071	0.000158855	0.153875	0.074932	0.0417916
1147	SLC20A1	State	0.00109639	0.0337417	0.975805	-0.36096	0.186923	0.0527894
1148	PSD4	State	0.0832785	0.0354987	0.0183963	0.432713	0.202805	0.0453909
1149	CBWD2	State	-0.149367	0.0354369	0.000659988	0.0846287	0.32892	0.773245
1150	SLC35F5	State	-0.206505	0.0295638	2.43846e-05	-0.072644	0.256091	0.780844
1151	ACTR3	State	-0.231155	0.0158041	0.000202689	-0.236415	0.0740483	0.00224015
1152	DDX18	State	-0.0709144	0.0147407	0.000266104	-0.0757024	0.0693658	0.274745
1153	CCDC93	State	-0.0784744	0.0250845	0.0029994	-0.158857	0.139588	0.263347
1154	INSIG2	State	0.013872	0.0310865	0.654669	-0.0971659	0.168482	0.560088
1155	STEAP3	State	-0.0999494	0.038079	0.010198	-0.294814	0.153059	0.0731854
1156	C2orf76	State	-0.23234	0.0412965	0.00016468	0.198812	0.210431	0.324535
1157	DBI	State	-0.464929	0.0168961	7.58801e-07	0.0348045	0.0427893	0.421316
1158	TMEM177	State	-0.257483	0.0413462	0.000103014	-0.191352	0.248371	0.436913
1159	PTPN4	State	-0.28468	0.0424883	0.000107037	0.347354	0.249978	0.144971
1160	EPB41L5	State	-0.286729	0.0257259	4.69445e-05	-0.0254874	0.178443	0.882224
1161	TMEM185B	State	-0.100345	0.0474284	0.0357928	0.204454	0.24863	0.403719
1162	RALB	State	-0.329713	0.0277121	0.000423855	0.0335305	0.133582	0.79824
1163	INHBB	State	-0.173223	0.0302842	0.000108846	0.116364	0.0910925	0.204159
1164	CLASP1	State	-0.00346953	0.0358574	0.919016	-0.107083	0.28584	0.69806
1165	NIFK	State	-0.198532	0.0199636	8.46421e-06	0.0573593	0.0869492	0.525495
1166	TSN	State	-0.330506	0.0236578	3.24829e-05	0.119247	0.149163	0.424315
1167	MAP3K2	State	-0.110924	0.0218877	7.01037e-05	-0.171035	0.125975	0.171566
1168	IWS1	State	-0.0874501	0.0218422	0.00102787	-0.101199	0.137251	0.459708
1169	WDR33	State	-0.150905	0.0194898	0.000532726	0.0577446	0.132974	0.658468
1170	SFT2D3	State	-0.115157	0.0471141	0.0159968	0.357127	0.258932	0.159368
1171	POLR2D	State	-0.182073	0.0376834	8.49723e-05	0.0177374	0.256203	0.940612
1172	AMMECR1L	State	0.0562436	0.0443129	0.213157	0.160047	0.250855	0.530694
1173	UGGT1	State	-0.355181	0.0319782	0.000213282	-0.00698147	0.206408	0.974605
1174	HS6ST1	State	0.120932	0.0486306	0.0169966	-0.016191	0.222634	0.938412
1175	SMPD4	State	-0.0198789	0.0299226	0.508098	-0.195116	0.252816	0.429714
1176	MZT2B	State	-0.213873	0.0127302	0.000159324	0.104745	0.0383061	0.00819836
1177	CCDC115	State	-0.155038	0.0341186	0.000277119	0.139783	0.227044	0.508498
1178	IMP4	State	-0.3271	0.0205264	7.18873e-06	0.226276	0.0772924	0.00539892
1179	PTPN18	State	-0.227875	0.0304075	4.38089e-05	-0.141646	0.170782	0.434713
1180	FAM168B	State	0.0859274	0.0259452	0.00206625	-0.240655	0.181393	0.176765
1181	PLEKHB2	State	-0.218341	0.0213096	1.44146e-05	-0.0848162	0.110863	0.444711
1182	MZT2A	State	-0.347122	0.0158313	0.000170338	0.113946	0.0509757	0.0261948
1183	CCDC74A	State	0.333727	0.0465668	0.000128132	0.195835	0.167043	0.241352
1184	MGAT5	State	0.0251458	0.0421115	0.55169	0.226581	0.19595	0.243351
1185	CCNT2	State	-0.0553479	0.026558	0.0419916	0.101879	0.184383	0.581484
1186	RAB3GAP1	State	-0.0368931	0.0210713	0.0843831	-0.0443221	0.153418	0.769246
1187	R3HDM1	State	-0.314908	0.0378756	4.36879e-05	-0.135478	0.168875	0.422715
1188	UBXN4	State	-0.239615	0.0113843	0.000112446	0.0724696	0.0455027	0.112577
1189	DARS1	State	-0.204966	0.0196926	0.000520906	-0.167895	0.115292	0.147371
1190	HNMT	State	-0.199102	0.0289407	2.39187e-05	-0.230222	0.0789332	0.00519896
1191	SPOPL	State	-0.138075	0.0272102	0.000109728	0.312876	0.157417	0.0473905
1192	KYNU	State	-0.144615	0.0553017	0.00819836	-0.536381	0.100225	0.000114585
1193	ORC4	State	-0.261725	0.0291828	4.99564e-05	0.0398258	0.202727	0.845431
1194	MBD5	State	-0.117939	0.0394605	0.00573007	-0.229929	0.267768	0.361328
1195	EPC2	State	-0.0907023	0.0382053	0.019996	-0.154349	0.210354	0.452509
1196	LYPD6B	State	-0.277358	0.0220234	0.000314177	-0.0315723	0.0869047	0.717457
1197	MMADHC	State	-0.455383	0.0211333	1.48682e-07	0.0427884	0.0979616	0.663467
1198	RND3	State	-0.372793	0.0180171	0.000201897	-0.0398441	0.0890229	0.676865
1199	NMI	State	-0.293644	0.0254591	3.20725e-06	0.0611201	0.0947782	0.510098
1200	TNFAIP6	State	0.17735	0.0716294	0.0141972	-0.381134	0.366597	0.292741
1201	RIF1	State	-0.136971	0.0224924	0.000207971	-0.0878105	0.128894	0.483903
1202	ARL5A	State	-0.123683	0.0384161	0.00259948	0.397625	0.254281	0.118176
1203	STAM2	State	-0.196391	0.0245677	3.95656e-05	-0.169645	0.189367	0.358928
1204	FMNL2	State	-0.325161	0.0450141	4.91739e-05	-0.278324	0.173171	0.106179
1205	PRPF40A	State	-0.212142	0.0156976	0.000295241	-0.164197	0.075984	0.0307938
1206	ARL6IP6	State	-0.20075	0.0369175	0.000108798	-0.376103	0.184719	0.0421916
1207	GPD2	State	-0.168118	0.0284571	0.000128079	0.301565	0.142757	0.0353929
1208	ACVR1	State	0.213999	0.0311048	2.11278e-05	-0.292784	0.18193	0.102779
1209	PKP4	State	-0.213906	0.0235731	3.05027e-05	-0.172881	0.137478	0.20196
1210	TANC1	State	0.0856097	0.0282966	0.00379924	0.113413	0.150379	0.475905
1211	WDSUB1	State	-0.266138	0.044277	0.000194551	0.154436	0.304107	0.634873
1212	BAZ2B	State	-0.108045	0.0199925	0.00146259	-0.129042	0.0888598	0.158768
1213	MARCHF7	State	-0.223128	0.0202751	0.000467102	0.196536	0.193585	0.306139
1214	ITGB6	State	-0.0154738	0.0194813	0.443111	-0.405343	0.0457663	5.49638e-05
1215	RBMS1	State	0.105952	0.0199983	6.71205e-05	-0.0719311	0.0866058	0.419316
1216	TANK	State	-0.109509	0.0220224	0.000153126	0.0197732	0.147137	0.89762
1217	PSMD14	State	-0.398065	0.0189819	0.00014	-0.114595	0.0713773	0.128374
1218	IFIH1	State	-0.342973	0.0353448	0.000389493	-0.0476707	0.146043	0.754449
1219	GCA	State	-0.306561	0.0296062	1.1651e-05	-0.185419	0.188459	0.317936
1220	COBLL1	State	-0.230321	0.0317993	0.000134744	0.0190984	0.131602	0.888822
1221	GALNT3	State	-0.165927	0.0166492	2.00287e-05	-0.354163	0.0688588	0.00032482
1222	TTC21B	State	-0.146149	0.0468585	0.00227267	-0.0404143	0.221009	0.858628
1223	STK39	State	0.16305	0.0337219	0.000342199	-0.113192	0.152356	0.453509
1224	CERS6	State	-0.127446	0.0239868	0.000187205	-0.19914	0.130873	0.141172
1225	NOSTRIN	State	-0.0876971	0.0379887	0.0239952	-0.182737	0.147736	0.227954
1226	LRP2	State	-0.280849	0.0503519	9.86867e-05	-0.261101	0.162479	0.111778
1227	PPIG	State	-0.212573	0.0158756	0.000311763	0.0817684	0.0927804	0.384723
1228	KLHL23	State	-0.0209537	0.04203	0.615077	-0.0568409	0.166904	0.729254
1229	SSB	State	-0.093039	0.0135066	5.60126e-05	0.0198713	0.0582686	0.726255
1230	METTL5	State	-0.307067	0.0154932	0.000164177	0.25773	0.0594893	0.000382517
1231	UBR3	State	-0.192004	0.0395554	0.000448623	-0.0955771	0.24188	0.678264
1232	GORASP2	State	-0.22115	0.0228494	1.02328e-05	0.0329436	0.136631	0.817237
1233	TLK1	State	-0.244018	0.0218534	1.26354e-05	-0.0632081	0.121144	0.635673
1234	METTL8	State	-0.178486	0.0403659	0.000472521	0.062922	0.236703	0.771446
1235	DCAF17	State	-0.326522	0.0458073	0.00082368	-0.0208427	0.253518	0.928214
1236	DYNC1I2	State	-0.0440184	0.0150273	0.00519896	-0.188298	0.0687733	0.00619876
1237	SLC25A12	State	-0.348279	0.0479654	0.000835295	0.330743	0.23065	0.15017
1238	HAT1	State	-0.479666	0.0231371	3.54433e-07	0.276821	0.168113	0.102979
1239	ITGA6	State	-0.0155044	0.0506743	0.759248	0.173506	0.174223	0.332334
1240	MAP3K20	State	-0.177217	0.0250633	0.000149996	-0.116079	0.100934	0.257149
1241	SP3	State	-0.0928127	0.0233325	0.000783642	0.0102906	0.16923	0.94901
1242	OLA1	State	-0.404378	0.015536	0.000147903	0.0322929	0.0574352	0.579484
1243	CIR1	State	-0.0770068	0.0208576	0.00284455	0.176115	0.115615	0.127774
1244	SCRN3	State	-0.174931	0.050402	0.00423717	0.22715	0.256589	0.335333
1245	ATF2	State	-0.0453944	0.0280045	0.111378	-0.0480451	0.238603	0.833033
1246	ATP5MC3	State	-0.334373	0.0141029	3.53858e-06	0.125339	0.033591	0.00119156
1247	LNPK	State	-0.203833	0.0331548	9.75492e-05	0.154672	0.162325	0.333333
1248	MTX2	State	-0.291247	0.0204297	0.000217077	-0.0495401	0.123769	0.689262
1249	HNRNPA3	State	-0.335627	0.0112235	0.000112484	-0.0668108	0.0452224	0.132973
1250	NFE2L2	State	-0.0993759	0.0131002	6.82071e-06	-0.0150879	0.0606125	0.797241
1251	AGPS	State	0.35692	0.0462383	0.00075253	-0.30438	0.161707	0.0741852
1252	PRKRA	State	-0.356435	0.0252448	1.7382e-06	0.0810969	0.130128	0.540892
1253	PLEKHA3	State	-0.181926	0.0229386	5.47171e-05	0.00207157	0.140203	0.984603
1254	SESTD1	State	-0.202403	0.0233762	3.25279e-05	-0.14229	0.113393	0.210958
1255	CWC22	State	-0.152435	0.0294492	0.000225992	0.124998	0.158169	0.446911
1256	UBE2E3	State	-0.169319	0.0193427	0.000315753	0.0998207	0.0818799	0.223755
1257	ITPRID2	State	0.0527032	0.0278423	0.0603879	0.351322	0.160672	0.0327934
1258	DNAJC10	State	-0.347923	0.0166039	0.000120232	-0.179371	0.0692646	0.0119976
1259	NCKAP1	State	-0.139147	0.0173797	0.000624399	0.120899	0.117879	0.305539
1260	NUP35	State	-0.246	0.0401863	0.000153664	0.175527	0.228415	0.434513
1261	ZC3H15	State	-0.179509	0.014713	0.000257768	-0.00312257	0.0744233	0.972406
1262	ITGAV	State	-0.0956039	0.0186672	0.00131448	0.0576401	0.0788451	0.468306
1263	TFPI	State	0.178451	0.0224511	2.74549e-05	-0.568829	0.0489247	2.95603e-06
1264	GULP1	State	0.0367106	0.0258525	0.165967	-0.211531	0.0877095	0.0215957
1265	WDR75	State	-0.285495	0.0332399	2.84366e-05	-0.059449	0.202479	0.771446
1266	SLC40A1	State	0.393044	0.0413649	9.69488e-05	0.179713	0.146847	0.221156
1267	ASNSD1	State	-0.152984	0.0288043	0.000116284	0.28328	0.162433	0.0809838
1268	ORMDL1	State	-0.259557	0.0180036	0.000180299	0.25095	0.0949797	0.0115977
1269	PMS1	State	-0.139886	0.0345801	0.000773739	0.232824	0.2134	0.260548
1270	HIBCH	State	-0.231342	0.0365301	9.63915e-05	0.0393713	0.193179	0.835033
1271	INPP1	State	-0.0366232	0.0455232	0.415317	-0.432549	0.180304	0.0175965
1272	MFSD6	State	-0.0479099	0.0377638	0.212757	0.211164	0.193958	0.258748
1273	NAB1	State	-0.0569235	0.0393696	0.15137	0.0175459	0.205265	0.929014
1274	GLS	State	-0.147382	0.0309133	0.000425762	-0.173479	0.124347	0.169766
1275	STAT1	State	-0.312482	0.0241147	1.33812e-05	-0.222599	0.0781896	0.00359928
1276	MYO1B	State	-0.161686	0.0195434	1.40237e-05	-0.318563	0.059617	0.000416457
1277	NABP1	State	0.173666	0.025349	1.30127e-05	-0.310919	0.0812897	0.00403451
1278	SLC39A10	State	0.105051	0.0341748	0.0033249	-0.125202	0.11595	0.305139
1279	STK17B	State	-0.169249	0.0286047	0.000125141	-0.13874	0.109083	0.207159
1280	GTF3C3	State	-0.134414	0.034746	0.0023279	-0.0710714	0.213376	0.734853
1281	SF3B1	State	-0.251443	0.0123566	5.47194e-07	0.129847	0.0754296	0.0859828
1282	COQ10B	State	-0.166796	0.0209996	0.000389848	0.0619971	0.147555	0.682863
1283	HSPD1	State	-0.460983	0.0169692	6.70851e-05	0.663663	0.106303	5.75514e-05
1284	HSPE1	State	-0.240265	0.0164104	0.000267996	0.064619	0.0638556	0.316737
1285	MOB4	State	-0.230517	0.0244577	2.0264e-05	0.785383	0.263333	0.0029994
1286	C2orf69	State	-0.0942144	0.0431747	0.029794	0.236544	0.213332	0.252749
1287	TYW5	State	-0.190591	0.04064	0.000348895	0.485477	0.268718	0.0665867
1288	MAIP1	State	-0.32514	0.0377087	0.000441384	0.0701692	0.257411	0.764247
1289	SPATS2L	State	0.22993	0.0175102	6.06963e-07	-0.0357417	0.061967	0.560288
1290	KCTD18	State	-0.0959936	0.0443633	0.0341932	-0.122244	0.264595	0.632474
1291	BZW1	State	-0.102496	0.0135952	0.000567763	-0.162022	0.0507793	0.00325762
1292	CLK1	State	-0.0347246	0.019316	0.0813837	0.182278	0.110915	0.10158
1293	PPIL3	State	-0.150513	0.0413442	0.00159807	0.32154	0.219737	0.152969
1294	NIF3L1	State	-0.210877	0.0407616	0.000614855	-0.0532862	0.235375	0.809638
1295	ORC2	State	-0.140244	0.0369562	0.000880844	-0.0959334	0.240063	0.672665
1296	FAM126B	State	0.0278597	0.0427523	0.524495	0.1098	0.261975	0.664267
1297	NDUFB3	State	-0.0625076	0.0171482	0.000743317	0.0225676	0.0575195	0.691662
1298	CFLAR	State	-0.0775057	0.0197199	0.00197824	-0.194435	0.0865197	0.0293941
1299	CASP8	State	-0.0240353	0.0333664	0.475305	0.112838	0.139662	0.420316
1300	TRAK2	State	0.0145256	0.0319631	0.655669	-0.12549	0.174216	0.460908
1301	STRADB	State	-0.275075	0.044216	1.99589e-05	0.258079	0.238715	0.294941
1302	TMEM237	State	-0.237439	0.0492601	0.000238367	-0.0162413	0.22718	0.941612
1303	SUMO1	State	-0.218949	0.0132994	9.62836e-07	0.12371	0.0637434	0.0559888
1304	NOP58	State	-0.185825	0.0203324	3.52155e-05	-0.0724455	0.0958431	0.447111
1305	BMPR2	State	0.0365712	0.0318538	0.253149	-0.0112984	0.177262	0.943011
1306	WDR12	State	-0.310264	0.0345697	3.54027e-05	-0.304421	0.172658	0.0719856
1307	NBEAL1	State	-0.117418	0.0189853	0.000836128	-0.0254733	0.122501	0.830634
1308	CYP20A1	State	-0.293517	0.0267605	3.46466e-06	0.0775407	0.148091	0.596881
1309	ABI2	State	-0.185589	0.0242103	2.17963e-05	0.43168	0.153598	0.00719856
1310	RAPH1	State	-0.230811	0.0244174	1.78769e-05	-0.202603	0.117395	0.0913817
1311	INO80D	State	-0.0204105	0.0293137	0.4989	-0.0689941	0.151226	0.657469
1312	NDUFS1	State	-0.28078	0.0263594	3.04499e-05	-0.296074	0.16468	0.0815837
1313	EEF1B2	State	-0.650135	0.0150413	4.27422e-05	0.42873	0.0305335	5.79665e-06
1314	FASTKD2	State	-0.212668	0.0247976	4.19062e-05	-0.139947	0.168407	0.409118
1315	KLF7	State	-0.0537911	0.0503077	0.283943	-0.0416999	0.224129	0.846631
1316	CREB1	State	-0.137283	0.0246248	0.0012917	0.0217953	0.142988	0.878624
1317	METTL21A	State	-0.177752	0.0324487	0.000366813	-0.024525	0.169031	0.885423
1318	CCNYL1	State	0.0723555	0.0444747	0.107379	-0.151079	0.200585	0.444311
1319	IDH1	State	-0.209804	0.0299823	2.57582e-05	-0.152268	0.0911101	0.0955809
1320	PIKFYVE	State	-0.154218	0.0384756	0.000699483	-0.321596	0.240405	0.193361
1321	RPE	State	-0.29541	0.0290908	1.99216e-05	-0.311275	0.180157	0.0877824
1322	ERBB4	State	-0.162782	0.0342544	0.00161706	-0.0790958	0.140484	0.587083
1323	SPAG16	State	-0.126311	0.0325608	0.000912678	-0.231008	0.153463	0.124775
1324	ATIC	State	-0.265656	0.0219472	3.21544e-06	-0.0361115	0.0981042	0.725855
1325	MREG	State	-0.0207523	0.0231038	0.386523	0.0560068	0.110913	0.602679
1326	XRCC5	State	-0.382109	0.0130817	9.4476e-05	0.117704	0.0425873	0.00639872
1327	RPL37A	State	-0.101258	0.00899274	0.000372856	0.116979	0.0284685	0.000815643
1328	IGFBP2	State	-0.00195458	0.0316997	0.95081	-0.0359608	0.131806	0.781444
1329	ARPC2	State	-0.374328	0.0157629	0.000131721	0.0821009	0.040416	0.0427914
1330	AAMP	State	-0.163359	0.0216868	0.000127481	-0.0445478	0.101805	0.653269
1331	PNKD	State	-0.217815	0.0233259	5.52976e-05	-0.0580096	0.0814726	0.463707
1332	TMBIM1	State	0.087499	0.0269896	0.00205841	-0.0150313	0.11868	0.896621
1333	CTDSP1	State	-0.206832	0.0273085	3.17321e-05	0.352445	0.238832	0.123175
1334	USP37	State	-0.1387	0.037529	0.00275342	-0.313259	0.186752	0.089982
1335	CNOT9	State	-0.128321	0.0334352	0.000872869	-0.179696	0.23995	0.445111
1336	BCS1L	State	-0.233176	0.0386673	0.000138341	0.0865846	0.175207	0.611278
1337	TTLL4	State	-0.11232	0.0420772	0.00739852	0.246072	0.23088	0.287143
1338	CYP27A1	State	-0.905165	0.0429727	1.47628e-06	0.109712	0.0942333	0.257548
1339	CNPPD1	State	-0.0761906	0.0331159	0.0233953	-0.0470204	0.215929	0.817037
1340	RETREG2	State	-0.109119	0.0253687	0.00106918	0.217557	0.203915	0.261548
1341	ZFAND2B	State	-0.190406	0.0270057	0.00014954	0.223691	0.164907	0.160568
1342	ANKZF1	State	-0.0882825	0.0310199	0.004999	-0.230874	0.212027	0.257548
1343	STK16	State	-0.345071	0.0291316	0.000269674	0.168393	0.128233	0.195961
1344	TUBA4A	State	-0.203068	0.030189	0.000122962	-0.0604862	0.0864364	0.486903
1345	DNAJB2	State	-0.017972	0.0236879	0.470906	0.00372076	0.120879	0.975405
1346	DNPEP	State	-0.325931	0.0231812	1.16834e-05	0.159074	0.12523	0.204559
1347	GMPPA	State	-0.285173	0.0309916	5.43773e-05	0.108112	0.176209	0.538092
1348	CHPF	State	-0.0550805	0.0241163	0.0187962	0.0078651	0.0994627	0.936013
1349	OBSL1	State	0.119619	0.0485409	0.0121976	0.150888	0.213867	0.507499
1350	FARSB	State	-0.290094	0.0330714	1.92598e-05	0.172761	0.1722	0.321136
1351	ACSL3	State	-0.272409	0.0162979	0.000254331	0.196282	0.120068	0.122575
1352	KCNE4	State	0.732261	0.114459	0.000371345	0.0583362	0.258879	0.826035
1353	AP1S3	State	0.0421626	0.0313642	0.172765	0.173819	0.155579	0.268346
1354	WDFY1	State	-0.136195	0.0312534	0.000630552	0.00683713	0.192036	0.972605
1355	MRPL44	State	-0.281597	0.026793	4.47578e-05	-0.162334	0.179494	0.357129
1356	SERPINE2	State	0.417891	0.0641359	8.92638e-05	-0.274238	0.204048	0.190962
1357	CUL3	State	-0.282779	0.0205666	0.000115297	0.238449	0.13202	0.0675865
1358	IRS1	State	0.275875	0.0256343	5.16129e-05	-0.414295	0.0679055	0.00118362
1359	RHBDD1	State	-0.207489	0.0404487	0.000310117	0.0168196	0.263537	0.941812
1360	MFF	State	-0.235486	0.0231429	4.67679e-05	-0.310045	0.195909	0.10058
1361	AGFG1	State	0.0639531	0.0290921	0.0331934	0.0122302	0.203095	0.947011
1362	CCL20	State	0.091903	0.223372	0.691662	-0.828142	0.429978	0.0881824
1363	TRIP12	State	-0.250086	0.0189132	5.33542e-06	0.0232326	0.132454	0.856029
1364	SP110	State	-0.1332	0.036617	0.00130335	0.0944862	0.126222	0.466507
1365	SP140L	State	-0.0893243	0.0310921	0.00619876	-0.138548	0.113131	0.215957
1366	SP100	State	-0.171462	0.0185444	0.000597312	0.0915733	0.095191	0.355329
1367	CAB39	State	-0.106031	0.0220988	0.000282601	-0.0188286	0.131529	0.886423
1368	ITM2C	State	-0.048686	0.0384907	0.207758	-0.000213041	0.134257	0.999
1369	PSMD1	State	-0.425528	0.0196307	0.00013897	-0.131565	0.0706232	0.0617876
1370	NCL	State	-0.380625	0.0127211	6.93008e-05	0.0833436	0.0464849	0.0841832
1371	PTMA	State	-0.229011	0.01006	2.60496e-06	-0.0157683	0.0377256	0.684263
1372	PDE6D	State	-0.301339	0.0413953	1.06256e-05	0.0266415	0.250419	0.909218
1373	COPS7B	State	-0.0466056	0.0408994	0.24895	0.0919373	0.277749	0.717457
1374	DIS3L2	State	-0.100941	0.035932	0.00779844	0.419051	0.300588	0.145971
1375	EIF4E2	State	-0.219809	0.0189496	0.000350276	0.000172259	0.0882006	0.997401
1376	EFHD1	State	-0.627063	0.0232357	4.50199e-08	-0.141005	0.0674151	0.0429914
1377	GIGYF2	State	-0.2061	0.0223074	1.34278e-05	-0.269301	0.129978	0.0403919
1378	ATG16L1	State	-0.164952	0.0363048	0.000475059	0.173768	0.199839	0.370926
1379	DGKD	State	-0.0673346	0.0276199	0.0133973	-0.354114	0.138743	0.0143971
1380	USP40	State	-0.146392	0.0337286	0.000496396	0.0722457	0.178687	0.707658
1381	SH3BP4	State	-0.139119	0.0246508	0.000292357	-0.31926	0.168015	0.0559888
1382	AGAP1	State	-0.193488	0.0273053	0.00107537	-0.178055	0.134448	0.194361
1383	COPS8	State	-0.168558	0.0248965	3.11916e-05	0.121881	0.150665	0.411518
1384	MLPH	State	-0.107604	0.0140729	0.000332102	-0.163296	0.049857	0.00244449
1385	RAB17	State	-0.396191	0.0309087	1.29789e-05	-0.246563	0.124964	0.0493901
1386	LRRFIP1	State	-0.0304409	0.0120554	0.0219956	-0.240366	0.0507142	0.00181262
1387	UBE2F	State	-0.171982	0.0318007	0.00019241	-0.178482	0.175541	0.29834
1388	ILKAP	State	-0.192117	0.0261509	2.15245e-05	-0.246421	0.153272	0.125975
1389	PER2	State	-0.300904	0.0339595	0.000364894	0.0513149	0.136754	0.69946
1390	TRAF3IP1	State	-0.205816	0.0332452	9.85799e-05	-0.124233	0.152577	0.407319
1391	ASB1	State	-0.0339923	0.0439539	0.436313	0.40468	0.277282	0.143371
1392	NDUFA10	State	-0.434513	0.0198938	1.48397e-06	-0.0272998	0.0895813	0.764847
1393	COPS9	State	-0.189669	0.0158389	0.000272931	-0.0146427	0.0512112	0.767646
1394	GPC1	State	0.0472823	0.0418926	0.264147	0.251337	0.241753	0.307139
1395	RNPEPL1	State	0.00618872	0.0322893	0.845031	0.159536	0.162187	0.358128
1396	CAPN10	State	-0.0505709	0.0444677	0.263147	-0.0957236	0.251021	0.686863
1397	MTERF4	State	-0.218212	0.033952	6.78942e-05	-0.129062	0.202015	0.494701
1398	PPP1R7	State	-0.423411	0.0218356	8.34976e-07	-0.0113564	0.0860383	0.895621
1399	HDLBP	State	-0.307367	0.0153757	0.000125175	0.102242	0.0997543	0.368726
1400	SEPTIN2	State	-0.216195	0.0150476	0.000215063	-0.119976	0.0793848	0.136773
1401	STK25	State	-0.175109	0.0240382	0.000145388	-0.00959895	0.133077	0.944011
1402	BOK	State	-0.161023	0.0279499	2.69843e-05	0.102238	0.125777	0.407718
1403	THAP4	State	-0.371518	0.0494467	5.90649e-05	-0.393847	0.30901	0.193761
1404	ATG4B	State	0.112839	0.0259053	0.000492004	0.162922	0.273931	0.528294
1405	DTYMK	State	-0.465003	0.0304375	2.02791e-06	0.206849	0.110554	0.0595881
1406	ING5	State	-0.13959	0.0326822	0.00175606	-0.197732	0.178504	0.289542
1407	TRNT1	State	-0.234059	0.0261157	8.20608e-05	-0.0821323	0.153153	0.59788
1408	CRBN	State	-0.272431	0.0267136	2.49751e-05	-0.214448	0.156454	0.160968
1409	SETMAR	State	-0.257887	0.0487749	0.000291952	-0.104565	0.24769	0.668666
1410	EGOT	State	0.247664	0.049874	0.000297879	0.618277	0.207813	0.00300708
1411	BHLHE40	State	-0.0603193	0.0212637	0.0039992	0.342986	0.135873	0.0111978
1412	ARL8B	State	-0.126884	0.0170477	0.000432401	-0.150098	0.108476	0.195961
1413	EDEM1	State	-0.0198452	0.0337055	0.54829	0.217864	0.225744	0.319736
1414	LMCD1	State	-0.328485	0.0333031	9.00415e-06	-0.297142	0.178544	0.09978
1415	RAD18	State	-0.242927	0.0362863	4.48785e-05	0.496107	0.256699	0.0731854
1416	THUMPD3-AS1	State	0.143514	0.0264338	0.00019579	0.0324841	0.143228	0.817437
1417	THUMPD3	State	-0.274129	0.0249397	1.53932e-05	-0.00322684	0.145484	0.983403
1418	SETD5	State	-0.0946955	0.0194046	0.00169737	-0.0110494	0.117787	0.928414
1419	MTMR14	State	-0.173873	0.0359327	0.000437686	-0.0136567	0.215027	0.946611
1420	TADA3	State	-0.0936227	0.0227275	0.000659499	0.0919972	0.119797	0.454109
1421	ARPC4	State	-0.0990869	0.0198336	0.00123626	-0.0887262	0.0821793	0.319336
1422	RPUSD3	State	-0.214373	0.0349002	0.000188779	-0.0432927	0.183022	0.820836
1423	JAGN1	State	-0.358002	0.0230562	2.22302e-06	0.283633	0.0916311	0.0032111
1424	IL17RC	State	-0.0303458	0.0416745	0.456509	0.568836	0.256639	0.029794
1425	CRELD1	State	-0.174427	0.0329898	0.000928129	0.075557	0.201243	0.69866
1426	EMC3	State	-0.261736	0.0182853	0.000275743	-0.0292609	0.0843852	0.734053
1427	BRK1	State	-0.269523	0.015715	2.06329e-07	0.0897164	0.0459439	0.0619876
1428	VHL	State	-0.0721053	0.028938	0.0143971	-0.298405	0.201937	0.134173
1429	IRAK2	State	-0.237254	0.041827	2.70187e-05	-0.207232	0.139992	0.158568
1430	SEC13	State	-0.145502	0.027806	0.000214206	-0.0351192	0.172722	0.839632
1431	ATG7	State	-0.0461669	0.0427885	0.278744	0.167004	0.243366	0.477504
1432	VGLL4	State	-0.121636	0.0180249	0.0010166	0.0871501	0.0931591	0.346331
1433	TAMM41	State	-0.312565	0.0480622	4.46397e-05	-0.251239	0.25587	0.323335
1434	MKRN2	State	-0.151311	0.0371099	0.000724677	-0.382481	0.270415	0.145571
1435	RAF1	State	-0.204133	0.0259692	0.000520932	-0.0621701	0.233657	0.779044
1436	TMEM40	State	0.294858	0.0494235	0.00013596	-0.254117	0.084332	0.00359928
1437	RPL32	State	-0.42847	0.0100688	5.19651e-05	0.497718	0.0266403	0.000128598
1438	NUP210	State	-0.110724	0.0415568	0.0079984	-0.155692	0.275972	0.544691
1439	CHCHD4	State	-0.424364	0.0421059	4.91055e-05	0.35525	0.240622	0.132773
1440	TMEM43	State	-0.156537	0.0262304	8.92303e-05	-0.130724	0.127592	0.30194
1441	XPC	State	-0.203155	0.028445	3.0151e-05	-0.164641	0.132662	0.210958
1442	LSM3	State	-0.211112	0.0173618	1.66995e-06	0.0764561	0.0643456	0.264547
1443	SLC6A6	State	0.0554772	0.0338854	0.0979804	-0.0696077	0.162119	0.696861
1444	CCDC174	State	-0.207027	0.0255866	0.00011471	0.0612736	0.142222	0.665267
1445	FGD5-AS1	State	-0.214413	0.0234376	2.88377e-05	0.178661	0.137178	0.204159
1446	NR2C2	State	0.00305902	0.0375107	0.941612	0.0409635	0.256507	0.874225
1447	MRPS25	State	-0.310914	0.0257469	1.58046e-05	0.0969257	0.104682	0.34833
1448	RBSN	State	-0.072446	0.0424908	0.0907818	0.0466429	0.206205	0.814037
1449	CAPN7	State	-0.144094	0.0284264	0.000308988	-0.0330991	0.213609	0.881024
1450	SH3BP5	State	0.362189	0.0480119	4.82095e-05	-0.167917	0.168415	0.318536
1451	METTL6	State	-0.226115	0.0434681	0.000568028	-0.144661	0.239525	0.55009
1452	EAF1	State	-0.139334	0.0368899	0.00125357	-0.371173	0.263215	0.14977
1453	HACL1	State	-0.394267	0.038237	0.000331454	0.204792	0.242321	0.395321
1454	ANKRD28	State	-0.0675255	0.0281739	0.0163967	0.0562996	0.10694	0.593081
1455	DPH3	State	-0.162583	0.0273937	0.000226146	0.0594396	0.171093	0.724255
1456	TBC1D5	State	-0.2538	0.030816	8.0865e-05	-0.040883	0.155391	0.791842
1457	RAB5A	State	-0.181532	0.0209091	0.000227582	0.104185	0.160534	0.513097
1458	UBE2E2	State	-0.218151	0.0296662	8.54028e-05	-0.0380511	0.131703	0.763447
1459	UBE2E1	State	-0.221735	0.0234226	1.66527e-05	0.0972938	0.157195	0.521496
1460	NKIRAS1	State	-0.197354	0.0391114	4.0527e-05	0.604826	0.261283	0.025195
1461	RPL15	State	-0.417751	0.0098433	5.27655e-05	0.415157	0.0263146	2.47793e-08
1462	NR1D2	State	-0.122288	0.0255533	0.000121308	-0.223745	0.116016	0.0541892
1463	THRB	State	0.0689109	0.0322834	0.0323935	-0.00391436	0.157044	0.983003
1464	TOP2B	State	-0.355282	0.0215319	1.17742e-05	-0.175937	0.112953	0.120976
1465	NGLY1	State	-0.227726	0.0252314	1.15827e-05	-0.125858	0.156307	0.425315
1466	OXSM	State	-0.275074	0.0397672	0.000127004	-0.0384197	0.232675	0.863027
1467	SLC4A7	State	0.0850248	0.0211698	0.000779003	-0.156083	0.0987396	0.121976
1468	CMC1	State	-0.0607765	0.0203083	0.00359928	-0.114845	0.0968631	0.25215
1469	AZI2	State	-0.240821	0.0244889	1.68398e-05	-0.214266	0.160151	0.173565
1470	TGFBR2	State	0.255539	0.0437509	8.92766e-05	-0.25425	0.18051	0.161168
1471	STT3B	State	-0.313863	0.0215753	9.56106e-07	0.0960566	0.1094	0.382124
1472	OSBPL10	State	-0.102425	0.047465	0.0261948	0.2286	0.263571	0.374525
1473	CMTM8	State	-0.306942	0.0269911	4.19076e-06	0.103223	0.122747	0.402519
1474	CMTM7	State	-0.0365344	0.0385851	0.332733	0.0586077	0.16989	0.716857
1475	CMTM6	State	-0.255472	0.0160984	0.000269889	-0.237278	0.0776615	0.00439912
1476	DYNC1LI1	State	-0.249341	0.0205045	0.000216007	0.0308511	0.0946875	0.762248
1477	CNOT10	State	-0.348939	0.0365448	0.000320669	0.433329	0.192687	0.0245951
1478	GLB1	State	-0.466283	0.0437171	5.03837e-06	0.0185056	0.192344	0.925615
1479	CRTAP	State	-0.378187	0.0371008	0.000294973	0.0536918	0.182798	0.75165
1480	FBXL2	State	0.188058	0.0476207	0.000806088	-0.33535	0.237265	0.161368
1481	UBP1	State	-0.0924448	0.0404205	0.0229954	0.422464	0.245474	0.0831834
1482	CLASP2	State	-0.176	0.0347692	0.000157574	0.032347	0.254867	0.89942
1483	PDCD6IP	State	-0.269268	0.0172177	7.31333e-06	0.0308938	0.103131	0.763847
1484	EPM2AIP1	State	0.00632069	0.030877	0.85083	0.151363	0.183621	0.406519
1485	MLH1	State	-0.144627	0.0345085	0.00191622	0.377779	0.229736	0.104979
1486	LRRFIP2	State	-0.184765	0.0175627	4.17013e-05	0.0565904	0.0885181	0.540692
1487	GOLGA4	State	-0.157471	0.0132621	0.000398221	0.000997369	0.0684794	0.986803
1488	CTDSPL	State	0.441579	0.0590314	0.000109162	0.0349196	0.250662	0.893421
1489	ACAA1	State	-0.204064	0.0227714	5.04125e-05	0.0372635	0.118787	0.758248
1490	MYD88	State	-0.119865	0.0354986	0.00374036	-0.0959824	0.190615	0.611678
1491	OXSR1	State	-0.178317	0.0280572	8.00526e-05	-0.0151731	0.187509	0.937413
1492	ACVR2B	State	0.0199743	0.0484881	0.688062	0.659098	0.256486	0.0231954
1493	WDR48	State	-0.244614	0.0316734	6.9209e-05	0.193101	0.213524	0.34973
1494	GORASP1	State	-0.227873	0.047209	0.000393047	-0.0366484	0.284962	0.893221
1495	CSRNP1	State	0.0877905	0.0343847	0.0121976	-0.291854	0.206646	0.168766
1496	SLC25A38	State	-0.243988	0.0365233	7.63996e-05	0.0507474	0.181312	0.787043
1497	RPSA	State	-0.340863	0.0112816	3.98102e-07	0.143361	0.0278586	0.000267128
1498	EIF1B	State	-0.114942	0.0167288	0.000917872	0.560637	0.100599	0.000206952
1499	RPL14	State	-0.276609	0.00837131	1.70604e-07	0.12708	0.027008	0.00119063
1500	ZNF621	State	-0.136077	0.0393577	0.00353547	-0.0617653	0.256143	0.790042
1501	CTNNB1	State	-0.0927186	0.019211	0.00137778	0.0747969	0.0861115	0.425115
1502	ULK4	State	0.0433232	0.0477587	0.365127	0.0786358	0.269544	0.767447
1503	TRAK1	State	0.118139	0.0337782	0.00259441	-0.195713	0.280738	0.458708
1504	CCK	State	-0.031462	0.105887	0.782643	-0.414133	0.167506	0.0153969
1505	SEC22C	State	-0.157158	0.0316992	0.000105295	-0.125506	0.177923	0.475705
1506	SS18L2	State	-0.166666	0.0212109	4.50381e-05	0.213601	0.140669	0.127574
1507	NKTR	State	0.0110297	0.0167714	0.520896	-0.113567	0.0697576	0.115377
1508	HIGD1A	State	0.0619835	0.0233294	0.00919816	0.557821	0.11817	0.000178774
1509	SNRK	State	-0.0537773	0.0448342	0.234953	0.0307693	0.26371	0.895621
1510	ANO10	State	-0.304804	0.0276198	5.41096e-05	0.0126408	0.15697	0.938812
1511	ABHD5	State	-0.218967	0.0204948	0.000154653	0.161036	0.117136	0.171766
1512	TCAIM	State	-0.210229	0.0388797	0.000182547	0.249675	0.220394	0.253349
1513	KIAA1143	State	-0.0679228	0.0272602	0.0133973	0.150886	0.205561	0.5023
1514	TMEM42	State	-0.0406948	0.0504375	0.419116	0.0931799	0.242548	0.686263
1515	ZDHHC3	State	-0.333972	0.0301497	4.32544e-06	-0.142359	0.142251	0.315737
1516	EXOSC7	State	-0.395321	0.0241428	4.57953e-07	0.051066	0.108967	0.637073
1517	CDCP1	State	0.0642766	0.0246688	0.00979804	-0.241722	0.0693463	0.00175921
1518	LIMD1	State	0.151634	0.0349815	0.000856646	0.0198924	0.201869	0.925815
1519	SACM1L	State	-0.242777	0.0325237	0.000497692	0.268199	0.242286	0.234953
1520	LZTFL1	State	-0.203519	0.0318039	0.000200469	-0.0150359	0.173914	0.935613
1521	FYCO1	State	-0.179544	0.0308253	0.000127638	0.0897276	0.186081	0.622476
1522	LTF	State	-0.227807	0.102853	0.0279944	0.861486	0.197837	0.000863627
1523	CCDC12	State	-0.112472	0.0171622	0.000615616	-0.0241632	0.167062	0.880824
1524	NBEAL2	State	0.258509	0.0357047	0.000668009	0.1775	0.183691	0.322136
1525	SETD2	State	-0.111602	0.0214204	0.000256233	-0.15494	0.134902	0.245951
1526	KIF9	State	-0.240236	0.0304426	2.77151e-05	0.355813	0.145508	0.014797
1527	KLHL18	State	-0.00114156	0.0449825	0.982004	0.320491	0.269891	0.253549
1528	PTPN23	State	0.00517336	0.0349925	0.889022	0.024467	0.265954	0.924615
1529	SCAP	State	0.00560713	0.0358296	0.876625	0.237728	0.290002	0.375125
1530	ELP6	State	-0.289028	0.0367859	0.000591747	0.0217828	0.159648	0.892222
1531	SMARCC1	State	-0.29013	0.0180191	0.000247568	0.169329	0.0983807	0.0885823
1532	DHX30	State	-0.130831	0.0242372	8.20971e-05	-0.0404943	0.152806	0.789842
1533	MAP4	State	-0.179528	0.0147485	0.000247111	-0.185737	0.0680377	0.0069986
1534	NME6	State	-0.291628	0.0335827	3.35609e-05	0.0762394	0.143991	0.590682
1535	PLXNB1	State	0.0835973	0.0343348	0.0163967	-0.319173	0.216455	0.14817
1536	TMA7	State	-0.0251041	0.010367	0.0173965	-0.0991697	0.03773	0.0143971
1537	SHISA5	State	0.0388367	0.0204595	0.0589882	0.0599195	0.12268	0.616677
1538	UQCRC1	State	-0.309381	0.0207461	0.00014805	-0.125642	0.0995818	0.213557
1539	IP6K2	State	-0.0950916	0.0202333	0.000189065	-0.125411	0.126178	0.308938
1540	PRKAR2A	State	-0.330258	0.0280446	8.54085e-06	0.0603188	0.115999	0.612478
1541	ARIH2	State	-0.145003	0.0217615	0.000170303	-0.264053	0.185344	0.155569
1542	P4HTM	State	-0.26287	0.0287069	4.18633e-05	0.138191	0.174339	0.418116
1543	WDR6	State	0.14449	0.0225615	2.4854e-05	-0.20111	0.185491	0.269946
1544	DALRD3	State	-0.390369	0.0295383	3.03572e-07	-0.172787	0.137326	0.212557
1545	NDUFAF3	State	-0.0993547	0.0164404	0.000940006	-0.0231703	0.0608562	0.70246
1546	IMPDH2	State	-0.342983	0.0212934	4.58285e-06	0.0731389	0.102645	0.476105
1547	QRICH1	State	-0.0685024	0.0338906	0.0439912	0.0230724	0.275292	0.933013
1548	QARS1	State	-0.296886	0.0307048	3.70418e-05	-0.220136	0.178331	0.211558
1549	USP19	State	-0.134151	0.0465159	0.00459908	-0.191081	0.254413	0.455509
1550	LAMB2	State	-0.168259	0.0291065	0.000123113	0.0372355	0.133381	0.788242
1551	KLHDC8B	State	-0.349957	0.0505319	0.000910376	-0.0440732	0.287548	0.887622
1552	USP4	State	-0.140007	0.0336929	0.00042068	0.163059	0.31017	0.558488
1553	RHOA	State	-0.321372	0.0137398	0.000130775	0.0834463	0.0478544	0.0927814
1554	DAG1	State	-0.00752846	0.0254683	0.761648	0.0799285	0.125826	0.527495
1555	APEH	State	-0.297635	0.0329475	1.1773e-05	0.164597	0.178512	0.363327
1556	GMPPB	State	-0.317992	0.0299197	2.20456e-05	0.0898591	0.112624	0.418316
1557	IP6K1	State	-0.0708371	0.0317274	0.0243951	0.183413	0.234747	0.44911
1558	RBM6	State	-0.000556428	0.0158032	0.971006	-0.249938	0.0927232	0.00919816
1559	RBM5	State	0.0161186	0.0238605	0.5025	-0.139557	0.139034	0.306739
1560	GNAI2	State	-0.0295236	0.0185756	0.109778	-0.13074	0.0684806	0.0725855
1561	SEMA3B	State	0.769562	0.0282031	5.27701e-06	-0.356219	0.072385	0.000433722
1562	IFRD2	State	-0.31724	0.0198023	1.02038e-06	0.148744	0.0919606	0.103379
1563	HYAL2	State	-0.229673	0.0237258	3.70581e-06	0.00324602	0.107817	0.975605
1564	TUSC2	State	-0.21397	0.0202617	6.9488e-06	0.034828	0.10501	0.733453
1565	RASSF1	State	-0.0857008	0.032466	0.00639872	-0.0611717	0.120109	0.612278
1566	NPRL2	State	-0.225811	0.0413899	0.000268285	-0.482613	0.257134	0.0615877
1567	CYB561D2	State	-0.395454	0.0267667	1.85178e-05	-0.108459	0.109653	0.328534
1568	TMEM115	State	-0.168207	0.0262924	0.000167514	0.195233	0.145241	0.340532
1569	HEMK1	State	-0.0774886	0.0458496	0.0919816	-0.48317	0.239695	0.0493901
1570	CISH	State	-0.0448605	0.0413467	0.280744	0.117953	0.157553	0.475105
1571	MAPKAPK3	State	-0.198467	0.0366249	0.000201477	0.363799	0.19041	0.0569886
1572	MANF	State	-0.368943	0.0229374	3.70971e-06	0.271897	0.104796	0.0107978
1573	RBM15B	State	-0.0558226	0.0306579	0.0693861	0.205411	0.199633	0.289342
1574	DCAF1	State	-0.238431	0.0380895	0.000794735	-0.302223	0.247574	0.217956
1575	RAD54L2	State	-0.0282114	0.0431078	0.517696	0.419123	0.294118	0.132374
1576	TEX264	State	-0.294767	0.0227812	7.17376e-05	0.26761	0.0878339	0.0039992
1577	RRP9	State	-0.229215	0.0322068	8.37459e-05	0.0904052	0.145408	0.530094
1578	PARP3	State	-0.194689	0.0469574	0.00125285	-0.47225	0.224665	0.0371926
1579	PCBP4	State	-0.170689	0.0445752	0.000917369	0.00397033	0.207856	0.984003
1580	ABHD14B	State	-0.250356	0.0372179	6.609e-05	-0.00112652	0.196843	0.995801
1581	RPL29	State	-0.336783	0.00962325	6.51873e-08	0.191546	0.0260455	3.78428e-05
1582	ALAS1	State	-0.405422	0.0420651	2.74706e-06	-0.170757	0.224265	0.433913
1583	TWF2	State	-0.0748686	0.0282311	0.00719856	-0.188029	0.103549	0.0711858
1584	WDR82	State	-0.100842	0.0230463	0.000466018	-0.165829	0.152002	0.279944
1585	BAP1	State	-0.132663	0.0424725	0.00386201	0.174824	0.353377	0.586083
1586	NISCH	State	0.123965	0.0327292	0.00148414	-0.285349	0.216688	0.180364
1587	SMIM4	State	0.0144479	0.0308095	0.630474	0.330141	0.148661	0.0271946
1588	PBRM1	State	-0.131736	0.0221781	0.000299472	-0.0208082	0.105002	0.846831
1589	GNL3	State	-0.254343	0.0173571	0.00023167	-0.056771	0.10429	0.593481
1590	GLT8D1	State	-0.372418	0.0349983	2.55302e-05	0.356435	0.219838	0.0985803
1591	SPCS1	State	-0.322156	0.0129511	0.000136114	0.13175	0.0439821	0.0029994
1592	NEK4	State	-0.232637	0.0420275	0.00123172	-0.0563355	0.254512	0.812438
1593	SFMBT1	State	-0.0363442	0.0426789	0.39812	-0.178773	0.210609	0.405319
1594	TKT	State	-0.665419	0.0154072	3.35135e-05	0.14918	0.0412243	0.00110037
1595	DCP1A	State	-0.068766	0.0333304	0.0379924	-0.203296	0.21207	0.346931
1596	CHDH	State	-0.0314835	0.0284528	0.273745	-0.119236	0.120733	0.326135
1597	ACTR8	State	-0.236478	0.0398336	6.37557e-05	0.127875	0.229962	0.561288
1598	SELENOK	State	-0.126241	0.0137994	0.000115239	0.0763498	0.0679625	0.263947
1599	WNT5A	State	-0.510188	0.0395979	1.07928e-05	-0.196001	0.116368	0.094981
1600	CCDC66	State	-0.116122	0.0240737	0.000226997	0.0108616	0.180794	0.943611
1601	TASOR	State	-0.323791	0.0319313	1.71335e-05	-0.204163	0.153763	0.181564
1602	ARHGEF3	State	-0.0692338	0.0338529	0.0413917	-0.0108835	0.193722	0.952809
1603	APPL1	State	-0.312211	0.0215098	1.55736e-05	0.0348408	0.0830718	0.673265
1604	PDE12	State	-0.124737	0.0380038	0.00381411	0.213251	0.271913	0.483103
1605	ARF4	State	-0.262246	0.0142628	0.00019543	0.196313	0.0751161	0.0115977
1606	DENND6A	State	-0.11126	0.0355318	0.00339932	0.147859	0.209607	0.469906
1607	SLMAP	State	-0.136646	0.0211305	0.000134166	-0.0601853	0.11739	0.618676
1608	FLNB	State	-0.0296272	0.0182768	0.105379	-0.325182	0.105665	0.0034304
1609	PXK	State	-0.0219466	0.0476783	0.658068	-0.0144037	0.245745	0.95061
1610	PDHB	State	-0.332261	0.0280392	1.25181e-05	-0.0769678	0.1094	0.490302
1611	FHIT	State	-0.328125	0.0333294	6.83324e-05	0.0452941	0.179824	0.79944
1612	C3orf14	State	-0.502242	0.0274709	1.24075e-05	0.0100973	0.100611	0.929214
1613	THOC7	State	-0.0942403	0.017847	0.000232804	-0.0658696	0.0737794	0.371126
1614	PSMD6	State	-0.308077	0.020918	1.37217e-06	-0.218439	0.0939511	0.0223955
1615	MAGI1	State	-0.0639402	0.0381569	0.0919816	-0.11283	0.192851	0.546891
1616	SLC25A26	State	-0.327235	0.0329489	1.73527e-05	-0.133519	0.22709	0.544691
1617	LRIG1	State	0.0448046	0.0313009	0.14957	-0.0540876	0.129562	0.675465
1618	SUCLG2	State	-0.332188	0.0206033	6.27698e-07	0.100902	0.112549	0.383723
1619	TMF1	State	-0.308797	0.0196053	0.000141448	0.0317921	0.114043	0.772246
1620	UBA3	State	-0.227728	0.0304987	8.57961e-06	0.277215	0.263044	0.275145
1621	ARL6IP5	State	-0.404278	0.0160641	3.79296e-05	0.0392415	0.0455067	0.403919
1622	FRMD4B	State	-0.0424261	0.0404379	0.305739	0.189122	0.169553	0.265347
1623	FOXP1	State	0.0445528	0.0188557	0.0227954	-0.0776822	0.088947	0.379324
1624	EIF4E3	State	-0.0811478	0.0422386	0.0541892	-0.294786	0.218213	0.170966
1625	RYBP	State	0.0769181	0.02824	0.00739852	-0.0398742	0.163195	0.817636
1626	PPP4R2	State	-0.127902	0.0189946	2.13171e-05	-0.0834253	0.121113	0.496901
1627	GBE1	State	0.0204788	0.0411521	0.616277	0.213247	0.171871	0.227754
1628	CHMP2B	State	-0.170302	0.0162738	0.000410119	0.248287	0.0873054	0.00419916
1629	CGGBP1	State	-0.184209	0.0197666	0.000391681	-0.0622924	0.124364	0.618476
1630	ZNF654	State	-0.0753468	0.0455683	0.0995801	0.174565	0.208489	0.40232
1631	C3orf38	State	-0.109559	0.0317304	0.00200044	-0.0165255	0.284355	0.95241
1632	ARL13B	State	-0.159299	0.0425342	0.000823151	0.0313359	0.19445	0.872426
1633	NSUN3	State	-0.107755	0.0423975	0.0115977	-0.166083	0.316952	0.564887
1634	MTRNR2L2	State	0.101559	0.00809349	0.000203146	-0.36092	0.0454752	2.9142e-05
1635	CRYBG3	State	-0.267561	0.0405079	0.000182991	-0.318143	0.170974	0.0907818
1636	RIOX2	State	-0.46984	0.0342616	2.81605e-06	-0.0123857	0.13703	0.928614
1637	CLDND1	State	-0.0792543	0.0223134	0.0014806	-0.0333743	0.129892	0.806239
1638	DCBLD2	State	-0.0252474	0.0454731	0.576285	0.709684	0.209608	0.00263358
1639	CMSS1	State	-0.362566	0.0259976	6.68807e-07	0.105147	0.0889244	0.24955
1640	FILIP1L	State	0.41877	0.0370277	3.12828e-05	0.196512	0.200829	0.332334
1641	TBC1D23	State	-0.194824	0.0294357	0.000137899	0.103509	0.193422	0.590482
1642	NIT2	State	-0.305591	0.0184215	0.00010262	-0.0303881	0.070547	0.661068
1643	TOMM70	State	-0.327141	0.0270359	6.36542e-06	0.119959	0.165236	0.461308
1644	TMEM45A	State	-0.621321	0.0768395	0.000776471	0.173425	0.181258	0.334733
1645	TFG	State	-0.31684	0.0170076	0.000191044	-0.242282	0.0815185	0.00259948
1646	SENP7	State	-0.102949	0.0398968	0.0103979	-0.0327968	0.213306	0.874825
1647	TRMT10C	State	-0.102322	0.0205137	0.00170133	0.101671	0.108144	0.35133
1648	PCNP	State	-0.211295	0.0151104	0.000192469	0.00563761	0.084804	0.94821
1649	ZBTB11	State	-0.270042	0.0352167	0.000586693	-0.16346	0.202557	0.446511
1650	RPL24	State	-0.221775	0.00872203	0.000141895	0.234523	0.0279131	3.36034e-05
1651	NFKBIZ	State	0.204706	0.0235219	2.95964e-05	-0.305462	0.0666565	0.000309267
1652	ALCAM	State	-0.496112	0.016839	6.01571e-05	-0.0351726	0.0606009	0.575085
1653	CBLB	State	-0.059211	0.042047	0.155969	0.195348	0.245749	0.420716
1654	BBX	State	-0.243742	0.0220681	7.55579e-07	0.238897	0.0856155	0.00619876
1655	CD47	State	-0.422591	0.0147047	0.000105802	0.0996624	0.0344068	0.00379924
1656	IFT57	State	-0.323735	0.0161633	0.000158619	0.00665008	0.0553875	0.905019
1657	PHLDB2	State	-0.135766	0.0230315	8.72955e-05	-0.353124	0.0969427	0.00141067
1658	C3orf52	State	0.150818	0.0279134	0.000292111	-0.294617	0.103649	0.00539892
1659	ATG3	State	-0.503356	0.0236907	1.06099e-05	-0.0650271	0.130346	0.626075
1660	GTPBP8	State	-0.322079	0.0416175	0.000130886	0.12269	0.223447	0.587682
1661	NEPRO	State	-0.285057	0.0300175	7.17033e-06	0.0710595	0.237912	0.75005
1662	SPICE1	State	-0.123223	0.0362012	0.00214276	0.158459	0.219288	0.472705
1663	SIDT1	State	-0.18736	0.056006	0.00278136	-0.14889	0.179413	0.409518
1664	USF3	State	-0.174734	0.0364647	0.000550382	0.229346	0.204795	0.25095
1665	NAA50	State	-0.26591	0.0183891	0.000314986	-0.0880275	0.098524	0.362328
1666	ATP6V1A	State	-0.146056	0.0326912	0.000556715	0.160874	0.166187	0.329334
1667	QTRT2	State	-0.20961	0.0338181	2.27923e-05	0.25457	0.293452	0.35133
1668	ZBTB20	State	0.0832193	0.0259292	0.00293313	0.047922	0.0957356	0.609878
1669	B4GALT4	State	-0.172509	0.040523	0.000553736	0.0392801	0.278025	0.881824
1670	TMEM39A	State	-0.114235	0.0412376	0.00479904	0.161316	0.267121	0.542891
1671	POGLUT1	State	-0.238704	0.0469542	0.00188099	0.180134	0.185168	0.319336
1672	TIMMDC1	State	-0.329432	0.0245616	9.48985e-06	0.152306	0.0885161	0.0879824
1673	COX17	State	0.0189036	0.0124542	0.143771	-0.225116	0.0420143	0.000428175
1674	GSK3B	State	-0.2152	0.0247884	7.20767e-05	-0.0954811	0.13571	0.484303
1675	LRRC58	State	-0.154305	0.0306547	0.000263712	-0.156956	0.147781	0.29774
1676	FSTL1	State	-0.137596	0.0614086	0.0277944	-0.0427751	0.158934	0.787443
1677	NDUFB4	State	-0.184316	0.0124212	1.06864e-06	0.0794394	0.0353504	0.025195
1678	RABL3	State	-0.220839	0.0327859	8.92636e-05	-0.41162	0.229094	0.0827834
1679	GOLGB1	State	-0.184149	0.0139755	0.000432224	-0.0238196	0.0593209	0.690862
1680	IQCB1	State	-0.195228	0.0269871	7.47705e-05	0.071126	0.192703	0.703859
1681	CCDC58	State	-0.134886	0.0293444	0.000649246	0.29049	0.248429	0.236553
1682	FAM162A	State	-0.0261493	0.0204249	0.202759	0.234426	0.0826404	0.00419916
1683	KPNA1	State	-0.214223	0.0239259	7.97306e-05	-0.131005	0.151029	0.382523
1684	PARP9	State	-0.25999	0.0279694	2.89297e-05	-0.181428	0.113003	0.107179
1685	DTX3L	State	-0.356924	0.0256052	2.16873e-06	0.0547803	0.105062	0.602879
1686	PARP14	State	-0.171595	0.0229903	0.000129737	-0.0840485	0.0856835	0.353929
1687	PDIA5	State	-0.293694	0.0391386	0.00027094	-0.268188	0.205334	0.192162
1688	SEC22A	State	-0.262867	0.0491299	0.000111194	-0.0684819	0.28335	0.793441
1689	HACD2	State	0.040563	0.0282633	0.161368	0.0404449	0.145612	0.783443
1690	CCDC14	State	0.0321551	0.0327177	0.322535	0.0636459	0.17964	0.714257
1691	UMPS	State	-0.219314	0.0328815	0.000132264	0.202554	0.17817	0.245551
1692	ITGB5	State	0.184377	0.0282891	5.00385e-05	-0.0467468	0.146066	0.746651
1693	ZNF148	State	-0.12279	0.0219825	0.00021764	0.219954	0.17627	0.20136
1694	SNX4	State	-0.191586	0.0293296	0.0002503	0.129442	0.160911	0.424915
1695	OSBPL11	State	-0.0457295	0.0477705	0.341532	0.0049415	0.293855	0.986803
1696	SLC41A3	State	-0.0465497	0.0319556	0.145771	0.0289128	0.184407	0.866627
1697	CHCHD6	State	-0.578754	0.0453562	6.64981e-06	0.230083	0.255076	0.338532
1698	PLXNA1	State	0.136509	0.041366	0.00221093	-0.261679	0.204961	0.207758
1699	TPRA1	State	0.0182026	0.0332798	0.610078	0.0915474	0.19306	0.654069
1700	ABTB1	State	0.0481311	0.0481791	0.316337	0.00821751	0.233282	0.972006
1701	MGLL	State	0.174926	0.0224267	0.000168039	-0.340476	0.0436872	0.000918947
1702	SEC61A1	State	-0.0476549	0.0185103	0.0135973	-0.133679	0.0940955	0.155369
1703	RUVBL1	State	-0.357438	0.0260887	9.87928e-06	0.136207	0.0923589	0.144371
1704	RPN1	State	-0.097446	0.0162295	0.00123913	0.0871359	0.0785111	0.273745
1705	RAB7A	State	-0.167491	0.013353	0.000412272	0.186009	0.0709922	0.0119976
1706	ACAD9	State	-0.0956606	0.0384178	0.0127974	0.0567663	0.228068	0.786843
1707	ISY1	State	-0.214311	0.0353627	0.000950448	0.127191	0.188968	0.475305
1708	CNBP	State	-0.283064	0.0125287	8.4136e-07	-0.150581	0.0560837	0.00919816
1709	COPG1	State	-0.110588	0.025284	0.000541332	-0.103039	0.150722	0.510698
1710	HMCES	State	-0.029936	0.0441112	0.4987	-0.0887017	0.297143	0.75065
1711	H1-10	State	-0.0707672	0.0167574	0.00221659	-0.0190072	0.0367603	0.644671
1712	MBD4	State	-0.116142	0.0215958	7.8748e-05	-0.162444	0.103537	0.14777
1713	IFT122	State	-0.184285	0.0410769	0.000443874	0.183659	0.18724	0.312138
1714	PLXND1	State	0.0353479	0.0372853	0.340332	-0.179128	0.139685	0.20056
1715	TMCC1	State	0.0237641	0.03223	0.461108	0.0750332	0.22595	0.765247
1716	ATP2C1	State	-0.14426	0.022885	0.000163624	-0.182273	0.124063	0.143771
1717	ASTE1	State	-0.0725616	0.0508488	0.14897	0.0208848	0.231369	0.924215
1718	NEK11	State	-0.0377299	0.045033	0.39852	0.0691191	0.231901	0.757648
1719	NUDT16	State	-0.212748	0.0319993	0.000122601	0.271402	0.165902	0.115977
1720	MRPL3	State	-0.433143	0.0192038	5.30045e-05	0.0123706	0.0630926	0.844031
1721	DNAJC13	State	-0.0732477	0.0300509	0.0139972	0.0142007	0.205454	0.932613
1722	UBA5	State	-0.414642	0.0287708	8.3363e-06	0.185466	0.169401	0.271346
1723	NPHP3	State	0.0329846	0.0452311	0.473905	-0.248945	0.225521	0.254549
1724	CDV3	State	-0.0371337	0.0146522	0.0145971	0.206542	0.0729705	0.00479904
1725	TOPBP1	State	-0.224135	0.0325657	0.000144646	0.365772	0.288544	0.171966
1726	SRPRB	State	-0.317792	0.0239185	1.01716e-06	0.145008	0.0794085	0.0653869
1727	RYK	State	-0.0404192	0.0239741	0.115177	0.297419	0.218999	0.311738
1728	AMOTL2	State	-0.0501727	0.0301212	0.0959808	-0.30595	0.112912	0.0079984
1729	ANAPC13	State	-0.182536	0.0230759	0.000106541	0.0469761	0.126965	0.714857
1730	CEP63	State	-0.29169	0.0255106	1.3158e-06	-0.105795	0.111279	0.362727
1731	PPP2R3A	State	-0.0601772	0.0362942	0.102579	-0.106498	0.155154	0.485503
1732	MSL2	State	-0.0981253	0.0458597	0.0309938	0.452347	0.305751	0.139172
1733	PCCB	State	-0.298186	0.0395412	0.000701649	-0.165333	0.173527	0.331334
1734	STAG1	State	-0.162158	0.0254469	5.25589e-05	0.370183	0.167441	0.0269946
1735	NCK1	State	-0.136842	0.0234707	0.000290141	-0.0963681	0.140212	0.475905
1736	ARMC8	State	0.0576452	0.0311559	0.0619876	0.0205547	0.234402	0.929414
1737	CEP70	State	-0.273726	0.0342972	3.11977e-05	0.000400948	0.296883	0.9984
1738	FAIM	State	-0.04877	0.0403185	0.220356	-0.0854768	0.158852	0.604679
1739	PIK3CB	State	-0.0656511	0.0308338	0.0357928	-0.0783493	0.189437	0.694661
1740	MRPS22	State	-0.32648	0.0286118	3.7353e-05	0.0917197	0.162015	0.590282
1741	COPB2	State	-0.321694	0.0187042	0.000217662	-0.155395	0.0833051	0.0619876
1742	RBP1	State	0.362575	0.0293968	1.52628e-05	-0.23283	0.0897654	0.00859828
1743	SLC25A36	State	-0.037921	0.0171855	0.0337932	-0.13901	0.0887384	0.116977
1744	ZBTB38	State	-0.0744823	0.0193485	0.000515445	-0.0716496	0.0864369	0.416517
1745	RASA2	State	0.0948895	0.026836	0.00159374	-0.104072	0.107127	0.335533
1746	RNF7	State	-0.318842	0.0131161	2.58683e-06	0.25189	0.0460024	0.000219559
1747	ATP1B3	State	-0.358848	0.0248868	9.98536e-06	-0.139596	0.147061	0.357528
1748	TFDP2	State	-0.108169	0.0246741	0.000318542	-0.244409	0.119152	0.0423915
1749	GK5	State	-0.156256	0.034542	0.000670726	0.0718527	0.186436	0.704259
1750	XRN1	State	-0.259863	0.023139	3.15641e-05	-0.133546	0.144309	0.354529
1751	ATR	State	-0.253722	0.0369128	0.000611067	0.164449	0.184108	0.377325
1752	PLS1	State	-0.269241	0.0362048	4.88364e-05	0.0634836	0.15736	0.691262
1753	U2SURP	State	-0.0474421	0.0155965	0.00600535	-0.147157	0.0901315	0.141172
1754	PLOD2	State	0.147982	0.027188	0.000198242	0.26596	0.105276	0.0113977
1755	PLSCR1	State	-0.300034	0.0199582	0.000203384	0.0548476	0.0788959	0.516697
1756	CPB1	State	1.79732	0.56483	0.00202103	0.714215	1.12471	0.605679
1757	GYG1	State	-0.283266	0.0316459	4.89083e-05	0.0299723	0.155319	0.844031
1758	HLTF	State	-0.299651	0.0282013	0.00028617	0.0273656	0.10912	0.793641
1759	HPS3	State	-0.00195351	0.0292966	0.947011	0.0440191	0.135914	0.745451
1760	CP	State	-0.30984	0.0968887	0.00259948	-0.472393	0.146591	0.00215486
1761	TM4SF18	State	-0.0366622	0.0321995	0.264547	-0.178912	0.0834288	0.0365927
1762	TM4SF1	State	0.0366064	0.0179764	0.0445911	-0.111362	0.0478395	0.0235953
1763	TM4SF1-AS1	State	0.291385	0.0402684	5.23409e-05	0.29783	0.13064	0.0305939
1764	WWTR1	State	-0.313337	0.0267813	3.75386e-06	0.0567956	0.134768	0.676665
1765	COMMD2	State	-0.187334	0.0178253	0.000528301	-0.284931	0.149784	0.0583883
1766	RNF13	State	-0.323299	0.0202679	0.000216316	0.00959033	0.117732	0.934013
1767	PFN2	State	-0.312365	0.0308131	0.000640573	-0.362938	0.1158	0.0029994
1768	TSC22D2	State	-0.0406797	0.0324114	0.209358	0.0593497	0.145387	0.693261
1769	SERP1	State	-0.274522	0.0126652	9.14375e-08	0.215306	0.0611408	0.00193119
1770	EIF2A	State	-0.433362	0.0173453	0.000113143	0.0657843	0.111831	0.561688
1771	SELENOT	State	-0.286263	0.0175216	1.39127e-06	0.148654	0.0662443	0.0291942
1772	SIAH2	State	-2.17397e-05	0.0305126	0.9996	0.387884	0.1902	0.0441912
1773	MBNL1	State	-0.0246413	0.0223561	0.275545	-0.102613	0.114319	0.368126
1774	RAP2B	State	0.128237	0.0289157	0.000384286	0.0189781	0.088133	0.825835
1775	DHX36	State	-0.0914884	0.0173925	0.00162707	0.0218431	0.102467	0.825835
1776	SLC33A1	State	-0.0988374	0.0396558	0.0131974	-0.0369812	0.185269	0.836833
1777	GMPS	State	-0.551264	0.0263345	1.85897e-06	0.146973	0.14458	0.29814
1778	SSR3	State	-0.426688	0.0146586	9.02689e-05	0.00394076	0.0426289	0.927415
1779	TIPARP	State	-0.00762433	0.0274103	0.787243	-0.168014	0.0952062	0.0763847
1780	CCNL1	State	-0.126294	0.0179659	0.000956695	-0.151157	0.0884777	0.090182
1781	RSRC1	State	-0.102284	0.0207509	0.000112939	-0.146305	0.147223	0.309138
1782	MLF1	State	-0.185539	0.0308183	0.000298963	0.445034	0.144542	0.00339932
1783	GFM1	State	-0.318865	0.0294188	9.08843e-06	0.037202	0.148058	0.79924
1784	LXN	State	-0.3414	0.0489856	0.00012901	-0.0702892	0.194268	0.713857
1785	RARRES1	State	-0.452048	0.056763	5.00897e-06	-0.0208449	0.119512	0.860028
1786	MFSD1	State	-0.406399	0.0359211	6.81489e-06	0.283422	0.227952	0.182763
1787	SMC4	State	-0.177639	0.0413439	0.000650658	0.121293	0.178545	0.5021
1788	KPNA4	State	-0.182997	0.0221185	3.82714e-05	-0.0217794	0.10333	0.837832
1789	NMD3	State	-0.211556	0.0233094	3.72881e-05	-0.11083	0.129276	0.407119
1790	SPTSSB	State	0.127403	0.045116	0.00339932	-0.20292	0.102798	0.0505899
1791	PDCD10	State	-0.167761	0.0157761	8.92578e-08	0.162934	0.0854703	0.0573885
1792	GOLIM4	State	-0.170301	0.0372742	0.000439894	0.211058	0.172517	0.215557
1793	MYNN	State	-0.208584	0.0327482	9.19419e-05	0.13809	0.243924	0.560288
1794	SEC62	State	-0.0393391	0.0127194	0.0060489	0.0849935	0.069931	0.224355
1795	GPR160	State	-0.198677	0.0303434	8.32563e-05	-0.011808	0.131904	0.922216
1796	PHC3	State	-0.126362	0.0278511	0.000524205	-0.24483	0.202616	0.224555
1797	PRKCI	State	-0.0117825	0.0333296	0.732653	0.0950143	0.202162	0.629074
1798	SKIL	State	-0.170539	0.0231844	4.01287e-05	-0.384078	0.135416	0.00319936
1799	RPL22L1	State	-0.222021	0.0158554	0.000391689	-0.073732	0.0425358	0.0825835
1800	TNIK	State	0.383608	0.0379033	3.49323e-05	-0.22303	0.158311	0.157768
1801	PLD1	State	-0.285737	0.038466	0.000523428	0.0756834	0.131254	0.577085
1802	FNDC3B	State	-0.0671999	0.0187758	0.00421814	-0.259708	0.0910208	0.00579884
1803	TNFSF10	State	-0.606463	0.0234983	1.58512e-05	0.193598	0.0581517	0.00170679
1804	NCEH1	State	-0.285289	0.0233124	4.25446e-06	-0.126467	0.0805818	0.127175
1805	ECT2	State	-0.437094	0.0270921	1.73989e-06	-0.166148	0.106036	0.133773
1806	NAALADL2	State	-0.266257	0.0285979	2.46361e-05	-0.165672	0.0835464	0.0465907
1807	TBL1XR1	State	-0.196678	0.016929	0.00041303	0.153698	0.069016	0.0329934
1808	LINC02015	State	-0.213053	0.0419342	0.00159208	-0.113497	0.067187	0.0929814
1809	ZMAT3	State	-0.125999	0.0371935	0.00193464	0.24417	0.138493	0.079784
1810	PIK3CA	State	-0.184391	0.0322925	0.000394659	0.135303	0.211902	0.512897
1811	ZNF639	State	-0.0760146	0.0354831	0.0331934	-0.256892	0.235753	0.272945
1812	MFN1	State	-0.297888	0.0274496	6.99324e-06	-0.0179495	0.133073	0.894621
1813	GNB4	State	-0.388657	0.0502781	0.000223537	-0.233286	0.187786	0.218756
1814	ACTL6A	State	-0.236844	0.0226204	3.07311e-05	0.123284	0.139796	0.370126
1815	MRPL47	State	-0.162909	0.0180684	0.000329281	0.322761	0.0901194	0.00339932
1816	NDUFB5	State	-0.439744	0.0217056	8.8177e-07	0.248052	0.0755161	0.00187576
1817	TTC14	State	-0.0498231	0.0239316	0.0379924	-0.0695259	0.107461	0.5023
1818	FXR1	State	-0.145043	0.0166985	0.000498275	-0.0595927	0.113141	0.606879
1819	DNAJC19	State	-0.201078	0.0170976	1.97397e-05	0.194175	0.0779363	0.0133973
1820	ATP11B	State	-0.0209395	0.0372431	0.577884	0.0719803	0.219824	0.74905
1821	DCUN1D1	State	-0.149197	0.0275915	0.000343423	0.240207	0.195678	0.205359
1822	MCCC1	State	-0.336119	0.0435783	0.000694627	0.120977	0.248351	0.60248
1823	KLHL24	State	-0.0213383	0.0266088	0.425915	-0.173184	0.106461	0.103979
1824	YEATS2	State	-0.138759	0.0403034	0.00209489	0.118801	0.220374	0.573685
1825	PARL	State	-0.320629	0.0306453	1.63361e-05	-0.228734	0.166236	0.214757
1826	EIF2B5	State	-0.0901941	0.0252305	0.00181238	0.628744	0.279316	0.0315937
1827	DVL3	State	-0.00545812	0.0256895	0.839232	-0.134584	0.211409	0.510698
1828	AP2M1	State	-0.216355	0.0184366	3.42022e-05	0.0484256	0.0631132	0.44891
1829	ABCF3	State	-0.180018	0.0376773	0.00158335	0.199755	0.277571	0.442911
1830	ALG3	State	-0.194503	0.0290905	0.000107954	0.0515875	0.133021	0.710258
1831	PSMD2	State	-0.458663	0.0202181	0.000162489	0.0118151	0.0864494	0.889222
1832	EIF4G1	State	-0.180472	0.0160749	4.77175e-06	-0.164514	0.0693085	0.0183963
1833	POLR2H	State	-0.150219	0.0164054	0.000573987	-0.0996038	0.075745	0.188162
1834	MAGEF1	State	-0.304065	0.0260608	6.02351e-06	0.0496068	0.121548	0.686063
1835	VPS8	State	-0.0688094	0.036507	0.0579884	0.308551	0.28141	0.246751
1836	MAP3K13	State	-0.00198927	0.0163801	0.909218	0.00282805	0.0790878	0.971206
1837	TMEM41A	State	-0.103574	0.0377161	0.0079984	0.156359	0.1707	0.353529
1838	LIPH	State	0.163495	0.0362089	0.0015929	-0.202419	0.144267	0.166367
1839	SENP2	State	-0.19791	0.0379939	0.00106083	-0.599517	0.241259	0.0165967
1840	TRA2B	State	-0.0463308	0.0168626	0.00919816	0.140688	0.0989355	0.156169
1841	DNAJB11	State	-0.364204	0.0250747	4.65605e-06	-0.00387	0.1434	0.977205
1842	EIF4A2	State	-0.038882	0.0113728	0.00238838	-0.0770502	0.0705829	0.277345
1843	RFC4	State	-0.341338	0.0443084	3.87867e-05	-0.0494601	0.230808	0.830434
1844	ST6GAL1	State	-0.282742	0.0334419	1.53677e-05	-0.1345	0.107129	0.206959
1845	RPL39L	State	-0.518895	0.0298828	2.21932e-06	0.215525	0.103042	0.0385923
1846	BCL6	State	-0.247642	0.033213	0.000372165	-0.15453	0.145612	0.303539
1847	LPP	State	-0.138338	0.0138931	0.000238558	-0.282802	0.0593951	0.000579039
1848	CLDN1	State	0.0797237	0.0440841	0.0757848	-0.403366	0.103872	0.000803292
1849	CCDC50	State	-0.231411	0.0188466	8.54042e-06	-0.227189	0.0753095	0.00339932
1850	OPA1	State	-0.306471	0.025735	3.20378e-05	0.0434196	0.159293	0.775645
1851	HES1	State	-0.0403074	0.0312224	0.19936	0.23679	0.14943	0.111178
1852	ATP13A3	State	0.0608788	0.0279593	0.0341932	0.227083	0.146899	0.122575
1853	LSG1	State	-0.351105	0.0324813	2.39103e-05	0.150027	0.165475	0.361328
1854	ACAP2	State	-0.144162	0.0219619	9.61187e-05	-0.185837	0.12746	0.14777
1855	PPP1R2	State	-0.253339	0.0198497	0.00024581	-0.126404	0.119841	0.286543
1856	APOD	State	-0.708664	0.148291	0.000204789	-1.37574	0.235136	0.000789489
1857	SDHAP2	State	0.0953732	0.0274536	0.00179899	0.519269	0.274561	0.0683863
1858	TNK2	State	0.0108547	0.0451194	0.809238	0.238554	0.244281	0.306939
1859	TFRC	State	-0.203465	0.0332172	3.04267e-05	-0.176625	0.123432	0.163767
1860	PCYT1A	State	-0.269922	0.0314326	4.09049e-05	-0.111527	0.159202	0.487303
1861	DYNLT2B	State	-0.363473	0.040396	3.10374e-05	0.231212	0.169423	0.175165
1862	UBXN7	State	-0.0524011	0.034192	0.126175	-0.160275	0.192211	0.40072
1863	RNF168	State	-0.139917	0.028655	0.000101284	0.167886	0.171171	0.326935
1864	FBXO45	State	-0.140442	0.0459758	0.00460186	0.229346	0.2159	0.297341
1865	PIGX	State	-0.315289	0.0390671	4.11026e-05	-0.0610079	0.188675	0.740852
1866	PAK2	State	-0.241093	0.0149388	0.000165504	-0.121495	0.0641577	0.0629874
1867	SENP5	State	-0.17905	0.033795	0.000159241	-0.166155	0.236954	0.476505
1868	NCBP2	State	-0.12899	0.0189282	0.000554292	-0.0135939	0.10796	0.896221
1869	NCBP2AS2	State	-0.273651	0.021946	9.71776e-06	0.10926	0.120791	0.369526
1870	DLG1	State	-0.0222048	0.0232373	0.342332	-0.0285663	0.164835	0.85183
1871	RUBCN	State	0.00463749	0.0460958	0.926615	0.0787012	0.239003	0.740252
1872	FYTTD1	State	-0.294319	0.0191971	0.000194362	0.0137658	0.0951241	0.894821
1873	LRCH3	State	-0.0850179	0.0343584	0.0143971	-0.0252955	0.213319	0.907818
1874	IQCG	State	-0.0429297	0.0473912	0.368326	0.334045	0.256101	0.19836
1875	RPL35A	State	-0.343967	0.0106158	4.88174e-07	0.386577	0.0273215	3.35018e-06
1876	ZNF141	State	-0.222984	0.0461406	0.000572879	0.126952	0.25444	0.605079
1877	ZNF721	State	-0.258345	0.0236273	1.44869e-05	-0.200533	0.170263	0.232154
1878	PIGG	State	-0.219338	0.0330768	7.63591e-05	0.339907	0.228973	0.130574
1879	ATP5ME	State	-0.00904285	0.0123675	0.471906	-0.0284189	0.0396658	0.474505
1880	SLC49A3	State	-0.160121	0.0494302	0.00250517	-0.172768	0.174822	0.326335
1881	PCGF3	State	-0.0203108	0.0267884	0.454509	0.0392636	0.251726	0.906619
1882	GAK	State	-0.0568638	0.0229086	0.0143971	-0.329875	0.165446	0.0503899
1883	FGFRL1	State	0.292493	0.046981	0.000172979	0.182649	0.211688	0.393921
1884	CTBP1	State	0.024981	0.0272558	0.364127	-0.168799	0.141104	0.243351
1885	MAEA	State	-0.160167	0.0267388	0.000109708	0.224155	0.169591	0.195361
1886	UVSSA	State	-0.0763465	0.0368446	0.0407918	-0.171913	0.173317	0.320336
1887	SLBP	State	-0.250615	0.0251857	7.71745e-06	-0.068648	0.151311	0.656869
1888	TMEM129	State	0.0389991	0.0491952	0.422915	0.152412	0.206251	0.44751
1889	LETM1	State	-0.175163	0.0290019	8.79638e-05	0.268488	0.148629	0.0693861
1890	NSD2	State	-0.028395	0.0288234	0.329934	-0.160583	0.191961	0.395921
1891	NELFA	State	-0.0561202	0.0334946	0.094981	0.193743	0.270654	0.454309
1892	C4orf48	State	-0.1273	0.0241234	0.000342988	-0.0325401	0.0459007	0.486103
1893	HAUS3	State	-0.163005	0.0429499	0.00117499	0.120566	0.275423	0.655269
1894	MXD4	State	-0.276087	0.0282866	0.000461526	-0.145249	0.089112	0.106579
1895	RNF4	State	-0.135015	0.0261769	0.000126083	0.0816253	0.194714	0.644471
1896	FAM193A	State	-0.0684971	0.0341542	0.0439912	-0.257185	0.18614	0.165367
1897	TNIP2	State	-0.338942	0.0193202	4.35716e-07	-0.0816576	0.0849312	0.341532
1898	SH3BP2	State	-0.0238128	0.0244398	0.334733	-0.241486	0.10286	0.0213957
1899	ADD1	State	-0.125991	0.0211052	5.65395e-05	0.167292	0.168968	0.306539
1900	MFSD10	State	-0.170375	0.0173957	0.000587702	-0.249652	0.0713774	0.00120235
1901	NOP14	State	-0.314152	0.0282715	6.74484e-06	0.0657181	0.123975	0.605879
1902	HTT	State	-0.233239	0.0242439	9.81575e-06	0.181911	0.238281	0.457309
1903	RGS12	State	-0.0979166	0.0333825	0.00379924	0.343203	0.225868	0.119576
1904	LRPAP1	State	-0.420593	0.0188599	0.000186351	0.225465	0.0724693	0.00262769
1905	TMEM128	State	-0.278089	0.0354177	0.000396864	0.0966428	0.23309	0.671866
1906	LYAR	State	-0.222768	0.0299621	9.18933e-05	0.0894753	0.127492	0.469506
1907	STX18	State	-0.3726	0.0248996	1.34217e-05	0.103814	0.127115	0.414117
1908	WFS1	State	-0.151953	0.0343835	0.000378839	-0.166402	0.140572	0.235753
1909	MRFAP1	State	-0.273867	0.0137409	7.48416e-05	0.162742	0.0536431	0.00379924
1910	S100P	State	-0.280763	0.0512124	0.000158724	-0.0741655	0.0865136	0.395321
1911	MRFAP1L1	State	-0.174945	0.0323689	0.000449117	-0.14259	0.201812	0.477105
1912	BLOC1S4	State	-0.277233	0.0254706	1.89047e-05	0.141644	0.155626	0.362328
1913	KIAA0232	State	-0.246069	0.0214308	7.29939e-07	-0.151572	0.124475	0.215357
1914	TBC1D14	State	-0.254361	0.0305749	1.82686e-05	-0.0857078	0.17057	0.619276
1915	TADA2B	State	-0.166245	0.0426538	0.000807683	0.205566	0.202001	0.307938
1916	GRPEL1	State	-0.290419	0.0197581	0.000140797	0.00186237	0.0669078	0.982204
1917	AFAP1	State	-0.111962	0.0381262	0.00439912	-0.0406277	0.204377	0.835033
1918	ACOX3	State	-0.266108	0.0364409	2.96555e-05	0.0684357	0.181476	0.695061
1919	WDR1	State	0.015599	0.0175119	0.388122	-0.0126513	0.0680301	0.856829
1920	RAB28	State	-0.304372	0.0410858	1.20684e-05	0.162881	0.329657	0.591282
1921	BOD1L1	State	-0.0219603	0.020011	0.284343	0.0113365	0.0985	0.922416
1922	CPEB2	State	-0.0660112	0.0355563	0.0675865	-0.258436	0.185483	0.187562
1923	FBXL5	State	-0.177772	0.0276336	9.52412e-05	-0.0165226	0.200753	0.935213
1924	FAM200B	State	-0.0316387	0.0267094	0.233753	-0.232091	0.115176	0.0465907
1925	TAPT1	State	-0.275864	0.0371912	3.08253e-05	0.12239	0.238848	0.591282
1926	QDPR	State	-0.398935	0.0350104	2.36634e-05	-0.128344	0.146025	0.375325
1927	LAP3	State	-0.477437	0.0283659	1.25148e-06	0.238558	0.103561	0.0229954
1928	MED28	State	-0.239255	0.0199261	0.000334642	-0.0902745	0.139163	0.5017
1929	DCAF16	State	-0.181208	0.0375188	0.000320703	0.0604855	0.230707	0.808838
1930	LCORL	State	-0.359522	0.0364127	6.81496e-06	0.135295	0.175374	0.425315
1931	DHX15	State	-0.127782	0.0191207	2.19781e-05	-0.00460936	0.120342	0.967606
1932	CCDC149	State	-0.307936	0.0398701	6.8005e-05	-0.0260925	0.183501	0.891022
1933	ANAPC4	State	-0.0938664	0.0421446	0.029994	0.237039	0.279884	0.369326
1934	SMIM20	State	-0.463516	0.0295526	1.81922e-06	0.0680668	0.128903	0.60148
1935	RBPJ	State	-0.0398103	0.0217706	0.0673865	-0.017787	0.151744	0.903619
1936	STIM2	State	-0.134694	0.0380333	0.00166074	0.100851	0.155331	0.506499
1937	ARAP2	State	-0.12526	0.0309834	0.000964677	0.120354	0.175503	0.486703
1938	RELL1	State	-0.40863	0.0420361	1.23067e-05	-0.0684031	0.212326	0.736853
1939	PGM2	State	-0.477256	0.0294926	1.83496e-05	-0.211779	0.145454	0.140372
1940	TBC1D1	State	-0.17129	0.0288466	0.000153143	0.0439981	0.139022	0.745051
1941	KLF3	State	-0.27929	0.0187187	0.000213913	0.111136	0.0986107	0.296941
1942	FAM114A1	State	-0.25967	0.017156	0.000241782	-0.0861476	0.0593029	0.14957
1943	TMEM156	State	-0.160787	0.0431729	0.000832725	-0.0305252	0.121727	0.808638
1944	KLHL5	State	-0.230572	0.0198784	0.000297501	-0.0693844	0.0710127	0.321936
1945	WDR19	State	-0.076138	0.0398515	0.0559888	-0.0643284	0.22372	0.769446
1946	RFC1	State	-0.116449	0.0196867	0.000185822	-0.122258	0.13661	0.374925
1947	RPL9	State	-0.24608	0.00897841	0.000121384	0.328621	0.0277438	5.88222e-06
1948	LIAS	State	-0.125402	0.0440923	0.00519896	-0.217667	0.264664	0.392921
1949	UGDH	State	-0.175671	0.0232776	9.92733e-05	-0.424783	0.0972021	0.000994775
1950	SMIM14	State	-0.192374	0.0148786	0.000104286	-0.0957161	0.0488158	0.0517896
1951	UBE2K	State	-0.179892	0.0173292	0.000578107	-0.134047	0.105796	0.205759
1952	PDS5A	State	-0.0723334	0.0221402	0.00249291	-0.284239	0.149524	0.055189
1953	N4BP2	State	-0.0502277	0.0430681	0.245551	-0.222239	0.147891	0.132174
1954	RBM47	State	-0.127859	0.0177941	0.000732368	-0.0937942	0.0734822	0.272545
1955	APBB2	State	-0.00999153	0.028584	0.725055	-0.107744	0.140062	0.440912
1956	LIMCH1	State	-0.330218	0.0166856	0.000185121	0.0537042	0.0533724	0.312537
1957	TMEM33	State	-0.177624	0.0216853	6.45079e-05	-0.00273409	0.140079	0.988402
1958	SLC30A9	State	-0.309455	0.0305934	3.96418e-05	-0.136768	0.160921	0.396321
1959	GUF1	State	-0.338721	0.0365688	0.00011235	0.0776767	0.227336	0.709858
1960	GNPDA2	State	-0.33461	0.0380596	0.000411426	0.279988	0.244983	0.224555
1961	COMMD8	State	-0.397299	0.0310972	6.62716e-06	-0.127132	0.119309	0.280744
1962	NFXL1	State	-0.221344	0.0402289	0.00028545	0.00634457	0.20009	0.976405
1963	SLAIN2	State	-0.118815	0.0257698	0.000202273	-0.127755	0.137395	0.354929
1964	FRYL	State	-0.214983	0.0240354	4.81573e-05	-0.0987367	0.119704	0.452509
1965	OCIAD1	State	-0.270237	0.016119	0.000239459	0.0884058	0.0629252	0.160968
1966	OCIAD2	State	-0.0253285	0.0163105	0.123375	-0.0249147	0.0483651	0.597081
1967	DCUN1D4	State	-0.0151614	0.0339307	0.65107	0.154246	0.250152	0.528894
1968	SGCB	State	-0.0339746	0.045299	0.44951	-0.16948	0.142858	0.233753
1969	USP46	State	-0.314313	0.0322332	2.19244e-05	0.333744	0.203216	0.10118
1970	FIP1L1	State	-0.132066	0.0232589	0.00018102	0.134012	0.229473	0.514097
1971	LNX1	State	-0.115361	0.0461044	0.0135973	-0.211175	0.20649	0.303339
1972	CHIC2	State	-0.188575	0.0274294	6.77951e-05	0.359868	0.154388	0.0229954
1973	SRD5A3	State	-0.276241	0.0309396	0.000187219	0.00531337	0.112214	0.962208
1974	TMEM165	State	-0.257557	0.0148068	0.0001322	-0.229711	0.0552142	0.000290767
1975	CLOCK	State	-0.103211	0.0296759	0.00163634	-0.248496	0.182116	0.176365
1976	EXOC1	State	-0.134926	0.0264646	0.000555673	-0.0428211	0.174562	0.79884
1977	CEP135	State	-0.105915	0.039713	0.00939812	0.107456	0.172426	0.522496
1978	AASDH	State	-0.105164	0.0342185	0.00319008	0.285076	0.260126	0.30214
1979	PPAT	State	-0.354577	0.0436011	9.6234e-05	-0.237151	0.178888	0.181764
1980	PAICS	State	-0.395984	0.0225553	8.07469e-06	-0.0929094	0.0843603	0.266547
1981	SRP72	State	-0.388828	0.0172138	0.000109755	-0.148834	0.0831252	0.0753849
1982	REST	State	-0.240003	0.0244275	7.44739e-05	-0.138219	0.110362	0.210758
1983	NOA1	State	-0.4419	0.0376024	1.09869e-05	0.17693	0.243333	0.45171
1984	POLR2B	State	-0.16072	0.0198624	0.000163345	0.0132593	0.155275	0.94861
1985	IGFBP7	State	-0.350627	0.118105	0.00319936	-1.01334	0.297097	0.00279387
1986	CENPC	State	-0.124421	0.0284662	0.000430407	0.136591	0.165737	0.428114
1987	UBA6	State	-0.10959	0.0198042	0.00105459	-0.0463985	0.12298	0.714057
1988	YTHDC1	State	-0.0185359	0.0159414	0.255349	0.119315	0.111395	0.289342
1989	FDCSP	State	-0.646354	0.151897	0.000448046	0.789698	0.691443	0.24775
1990	UTP3	State	-0.0971643	0.029173	0.00203408	-0.0333473	0.163914	0.834233
1991	RUFY3	State	-0.0730533	0.0243298	0.00259948	-0.0941423	0.137849	0.515897
1992	GRSF1	State	-0.294318	0.0239054	1.35035e-05	-0.187562	0.143078	0.191562
1993	MOB1B	State	-0.0465561	0.0376189	0.215357	-0.02033	0.229415	0.926015
1994	ANKRD17	State	-0.188677	0.0235055	2.22343e-05	-0.179267	0.133015	0.181164
1995	RASSF6	State	0.106864	0.0373605	0.00439912	-0.167555	0.148698	0.263547
1996	CXCL8	State	0.276724	0.0794308	0.00159347	-0.258766	0.379067	0.537493
1997	CXCL6	State	0.840829	0.0628913	1.23039e-05	-0.0387348	0.14065	0.789642
1998	CXCL1	State	0.0723909	0.0471699	0.119976	-0.314525	0.100214	0.00295263
[truncated: 6,138 more rows]

## Sheet: LASP
	gene	tx	de_coef	de_se	de_pval	dv_coef	dv_se	dv_pval
0	NOC2L	State	-0.00998287	0.0248512	0.687263	0.118206	0.150915	0.424715
1	PLEKHN1	State	0.0531929	0.040957	0.19776	-0.155442	0.174099	0.352729
2	HES4	State	0.294726	0.0234139	1.72354e-05	-0.337717	0.079435	8.74772e-05
3	ISG15	State	-0.0975895	0.0691627	0.155969	0.067165	0.269167	0.791642
4	AGRN	State	0.0896936	0.02759	0.00304074	0.0855111	0.101932	0.408918
5	RNF223	State	0.352761	0.0438384	0.000753014	-0.31051	0.114092	0.00979804
6	C1orf159	State	0.0255999	0.0506713	0.623675	0.0430354	0.333063	0.890422
7	TNFRSF18	State	0.474451	0.064246	0.000902421	0.263908	0.16218	0.123175
8	SDF4	State	-0.00583422	0.0191362	0.764047	-0.184847	0.130378	0.154369
9	B3GALT6	State	0.369094	0.0333202	3.79589e-06	-0.149365	0.29789	0.594081
10	UBE2J2	State	0.0934672	0.0194502	0.000463612	-0.00529864	0.121184	0.965607
11	ACAP3	State	0.113756	0.04945	0.0207958	0.654728	0.320419	0.0443911
12	PUSL1	State	0.117137	0.0304746	0.00178986	0.299947	0.232038	0.175365
13	INTS11	State	0.151997	0.020295	9.32987e-05	-0.0182854	0.177219	0.909818
14	CPTP	State	0.198346	0.0357454	0.000305175	0.227295	0.263343	0.373125
15	DVL1	State	0.222634	0.0294974	5.95435e-05	-0.00782947	0.178458	0.959808
16	AURKAIP1	State	0.147827	0.0126225	0.000335658	-0.103835	0.0522758	0.0517896
17	CCNL2	State	-0.204555	0.0204897	1.0494e-05	0.213972	0.129027	0.106979
18	MRPL20	State	0.152813	0.0143778	1.37734e-06	0.0344776	0.0599607	0.579284
19	VWA1	State	0.290461	0.024471	4.8039e-05	-0.0348813	0.0771786	0.660268
20	ATAD3C	State	0.172484	0.0619329	0.00679864	-0.00843319	0.234729	0.969406
21	ATAD3B	State	0.109115	0.0394817	0.00759848	-0.346056	0.212977	0.104379
22	ATAD3A	State	0.15988	0.0339824	0.00178767	0.106735	0.188109	0.559088
23	SSU72	State	0.146351	0.0134453	0.000389283	0.0527494	0.0815967	0.511498
24	MIB2	State	-0.0285946	0.0405989	0.489902	-0.14779	0.259374	0.556089
25	CDK11B	State	0.118156	0.027983	0.000907012	0.0291177	0.282707	0.918816
26	SLC35E2B	State	-0.291403	0.0471213	0.000116378	0.444609	0.275035	0.133773
27	CDK11A	State	0.0805981	0.0330643	0.0169966	0.168438	0.299973	0.55009
28	NADK	State	0.0763094	0.0326133	0.0215957	-0.27925	0.368634	0.379724
29	GNB1	State	0.093309	0.0178605	0.00157226	-0.0895888	0.0839419	0.287343
30	PRKCZ	State	0.113372	0.0431261	0.0089982	-0.064104	0.304696	0.827834
31	FAAP20	State	0.0911683	0.0178808	9.94395e-05	-0.0703099	0.111756	0.530494
32	SKI	State	-0.024181	0.0420683	0.563487	0.0814209	0.231434	0.719256
33	RER1	State	0.0648553	0.014663	0.00279417	-0.0785054	0.0682278	0.25015
34	PEX10	State	0.120366	0.0376638	0.0023254	-0.247832	0.233769	0.279544
35	TNFRSF14	State	-0.0901376	0.0194875	0.000489993	0.0418748	0.103069	0.659868
36	PRXL2B	State	0.262798	0.057305	0.000273337	0.0465118	0.202684	0.816037
37	TPRG1L	State	0.0734169	0.0367275	0.0453909	0.367461	0.331097	0.231954
38	WRAP73	State	0.124619	0.0420902	0.00519896	0.216178	0.402359	0.560288
39	LRRC47	State	-0.0430282	0.0338307	0.206559	-0.407264	0.263927	0.135573
40	CEP104	State	-0.0852883	0.0325827	0.0079984	-0.00387195	0.175267	0.978004
41	C1orf174	State	-0.0370217	0.0320487	0.246951	-0.29246	0.273961	0.261348
42	RPL22	State	0.100588	0.00676988	1.37402e-05	0.0745079	0.0343854	0.040192
43	RNF207	State	-0.227418	0.041319	0.000234656	0.157685	0.207142	0.442511
44	ICMT	State	-0.00110698	0.0347281	0.975805	0.0945684	0.217091	0.643671
45	ACOT7	State	0.203485	0.147673	0.177365	-1.28495	0.62041	0.0631874
46	NOL9	State	-0.0762549	0.0409165	0.0563887	-0.14101	0.320142	0.635273
47	ZBTB48	State	0.0436891	0.050036	0.379124	-0.408127	0.319596	0.190962
48	KLHL21	State	0.135529	0.027358	0.000210332	0.224827	0.118583	0.059988
49	PHF13	State	-0.197413	0.046778	0.000264918	0.264689	0.286333	0.333933
50	THAP3	State	-0.00448245	0.0317084	0.886823	-0.20388	0.325242	0.4999
51	DNAJC11	State	-0.0799094	0.0368551	0.0313937	0.0513267	0.317425	0.852629
52	CAMTA1	State	0.0291463	0.0132489	0.0295941	-0.14704	0.0812205	0.0703859
53	VAMP3	State	-0.000490377	0.0237601	0.985003	-0.508748	0.21869	0.0233953
54	PER3	State	-0.322308	0.0589251	5.40151e-05	0.109185	0.20403	0.588682
55	PARK7	State	0.101176	0.0109369	0.000489976	-0.0227697	0.043689	0.614477
56	ERRFI1	State	-0.238943	0.023112	0.000633587	-0.0753885	0.0805913	0.353929
57	RERE	State	-0.145844	0.0231728	0.000123703	0.129027	0.118637	0.278744
58	ENO1	State	0.018719	0.0104066	0.0877824	-0.0402357	0.0332208	0.274345
59	GPR157	State	0.0729269	0.0527057	0.167167	0.108805	0.260205	0.674665
60	H6PD	State	-0.219988	0.0402741	0.00137444	0.00469512	0.179416	0.977405
61	SPSB1	State	0.0195554	0.0316164	0.537892	0.0822199	0.166645	0.623275
62	SLC25A33	State	0.128319	0.0255975	0.000322515	-0.116357	0.14424	0.39832
63	CLSTN1	State	-0.059099	0.0233471	0.0103979	-0.0260062	0.103256	0.80044
64	CTNNBIP1	State	-0.0067784	0.0230727	0.760248	-0.152651	0.0975491	0.119376
65	LZIC	State	-0.0158696	0.0244443	0.521896	-0.0744385	0.169847	0.659068
66	NMNAT1	State	-0.00519214	0.0462943	0.912018	-0.110014	0.299793	0.695061
67	RBP7	State	0.210795	0.0313876	9.89582e-05	-0.201893	0.0996458	0.0429914
68	UBE4B	State	-0.080633	0.0333801	0.0157968	0.363589	0.253565	0.143371
69	KIF1B	State	-0.0205787	0.0223822	0.360928	0.172793	0.111969	0.120376
70	PGD	State	0.0116187	0.0207425	0.572486	0.0362172	0.103433	0.723655
71	CENPS	State	0.172658	0.0664753	0.00939812	-0.432064	0.400856	0.268346
72	DFFA	State	0.0417103	0.0241611	0.0877824	0.0551577	0.13576	0.686063
73	PEX14	State	0.0677463	0.0427496	0.115377	0.485293	0.359831	0.174365
74	CASZ1	State	0.042	0.033364	0.215757	-0.0282344	0.161029	0.864227
75	TARDBP	State	-0.00318119	0.0268053	0.89802	0.10825	0.184524	0.54809
76	SRM	State	0.358083	0.020542	3.56121e-06	0.0368039	0.0709005	0.614077
77	EXOSC10	State	-0.156103	0.0279806	0.000171731	0.176784	0.253048	0.436713
78	MTOR	State	-0.152558	0.0377403	0.000832672	0.0310196	0.264875	0.905219
79	UBIAD1	State	-0.0187381	0.0536905	0.725055	0.185183	0.309415	0.538292
80	FBXO2	State	0.00845134	0.0329585	0.810838	-0.0923979	0.0684934	0.182763
81	FBXO44	State	0.0847439	0.0432358	0.0485903	0.149854	0.264865	0.559688
82	FBXO6	State	-0.141758	0.0343924	0.000584756	-0.204185	0.158379	0.19916
83	MAD2L2	State	0.0994514	0.0308254	0.00249772	-0.212721	0.182995	0.244551
84	AGTRAP	State	0.110121	0.0158976	0.00085256	-0.218441	0.0508365	0.00263676
85	MTHFR	State	-0.165529	0.0483709	0.00159899	0.0608004	0.24364	0.788042
86	CLCN6	State	-0.174335	0.0416605	0.00059107	0.292229	0.282554	0.266947
87	KIAA2013	State	0.111793	0.0359313	0.00375858	0.0689858	0.268024	0.778644
88	PLOD1	State	-0.0437177	0.0466623	0.347131	0.364282	0.192116	0.0555889
89	MFN2	State	-0.076943	0.0342065	0.024795	0.329354	0.233886	0.159168
90	MIIP	State	0.122701	0.0323123	0.00102848	0.00198952	0.254697	0.993601
91	TNFRSF1B	State	-0.147261	0.0318177	0.000362444	0.190814	0.103875	0.0791842
92	VPS13D	State	-0.231911	0.027621	4.20889e-05	0.47494	0.218905	0.0387922
93	DHRS3	State	-0.251204	0.0271177	4.89287e-05	0.158024	0.0703864	0.0273945
94	PRDM2	State	-0.160035	0.0240566	0.000179569	-0.102305	0.15555	0.5025
95	KAZN	State	0.18817	0.0316904	0.000216597	0.0124746	0.208395	0.944811
96	TMEM51	State	0.0305419	0.0318236	0.336533	0.125577	0.110446	0.255349
97	EFHD2	State	0.0840384	0.0197195	0.000827407	0.00492186	0.0745641	0.95121
98	DNAJC16	State	-0.128889	0.0385549	0.00239952	0.250089	0.22453	0.245351
99	DDI2	State	-0.0880029	0.0371932	0.0169966	0.278324	0.245436	0.240152
100	PLEKHM2	State	0.12963	0.0283309	0.000426683	-0.248518	0.189582	0.181164
101	FBLIM1	State	-0.000386605	0.0242278	0.987403	-0.156608	0.0725201	0.0377924
102	FLJ37453	State	0.0946826	0.0514235	0.069786	-0.154378	0.334409	0.627475
103	SPEN	State	-0.142808	0.0199696	4.65369e-05	0.232301	0.105575	0.0337932
104	ZBTB17	State	-0.0647731	0.0444669	0.144771	0.110998	0.358184	0.740052
105	EPHA2	State	0.10577	0.0431515	0.0169966	-0.253334	0.169059	0.138172
106	FBXO42	State	0.023672	0.0470374	0.618676	0.401671	0.409484	0.306739
107	SZRD1	State	0.0805194	0.0241786	0.00208109	0.0115337	0.17374	0.94941
108	NECAP2	State	-0.156782	0.0201951	0.000101787	-0.0750143	0.131254	0.575085
109	ATP13A2	State	0.127809	0.0325787	0.000385217	-0.104039	0.178532	0.544491
110	SDHB	State	0.0798681	0.0203106	0.00108038	-0.101506	0.146344	0.481304
111	PADI2	State	-0.286196	0.0370884	3.172e-05	0.0977159	0.137653	0.474705
112	RCC2	State	-0.0940549	0.0266018	0.0013106	0.163496	0.142879	0.257548
113	ARHGEF10L	State	-0.109237	0.0271763	0.000482336	-0.0630565	0.158268	0.684863
114	IFFO2	State	0.151297	0.039996	0.00106506	0.312395	0.115131	0.0079984
115	UBR4	State	-0.111749	0.0238395	0.000505774	0.147825	0.0990343	0.137972
116	EMC1	State	0.0729298	0.0463432	0.118776	0.205264	0.317898	0.494701
117	MRTO4	State	0.160375	0.0213162	8.82656e-05	0.0896678	0.101075	0.385723
118	AKR7A2	State	0.1505	0.0267252	0.000141192	-0.0772343	0.149966	0.594281
119	SLC66A1	State	0.049205	0.0521226	0.34853	0.140238	0.348648	0.677065
120	CAPZB	State	0.0527237	0.0148582	0.00332251	-0.221927	0.0724473	0.00559888
121	MICOS10	State	0.211948	0.01677	0.000273544	-0.104573	0.0854504	0.241152
122	NBL1	State	0.278005	0.0299475	1.28258e-05	-0.161443	0.0987658	0.102979
123	TMCO4	State	-0.189293	0.0268931	4.92893e-05	0.06781	0.149829	0.642272
124	OTUD3	State	-0.175086	0.0432104	0.000548418	-0.320066	0.280757	0.231954
125	CAMK2N1	State	0.658608	0.0484582	0.000394686	0.0629413	0.0909474	0.513497
126	MUL1	State	0.0832852	0.0392889	0.0369926	0.359793	0.334375	0.260348
127	PINK1	State	0.0847268	0.0264011	0.00527751	-0.36609	0.125405	0.00339932
128	DDOST	State	-0.0354126	0.0159134	0.0275945	-0.0465106	0.0742615	0.530894
129	HP1BP3	State	-0.162346	0.0145828	0.000478806	0.20721	0.0876696	0.0243951
130	EIF4G3	State	0.0105772	0.0283699	0.705059	0.0750513	0.131578	0.574885
131	ECE1	State	0.0338065	0.0206088	0.10038	0.0172461	0.0836136	0.833233
132	ALPL	State	-0.277384	0.0864726	0.00239952	-0.609012	0.250442	0.0121976
133	USP48	State	-0.129903	0.0250014	0.00118191	0.0216849	0.142935	0.889022
134	HSPG2	State	-0.242071	0.0372578	6.72679e-05	0.0471694	0.135118	0.74825
135	CDC42	State	-0.00721702	0.011918	0.554889	-0.102331	0.0463713	0.0317936
136	ZBTB40	State	-0.296207	0.0548659	0.000328923	-0.118884	0.298816	0.672865
137	KDM1A	State	-0.150298	0.0266251	0.000102143	0.156948	0.171184	0.35093
138	LUZP1	State	0.0342349	0.0312477	0.265747	-0.0442036	0.139805	0.745051
139	HNRNPR	State	-0.042323	0.0146633	0.00379924	0.173863	0.0773844	0.0257948
140	ID3	State	0.435237	0.0833542	0.000346658	0.0352828	0.212421	0.882823
141	RPL11	State	0.0402801	0.00711406	0.00144245	0.0243746	0.0301686	0.440312
142	ELOA	State	-0.0533662	0.0265504	0.0491902	0.136649	0.184473	0.44971
143	PITHD1	State	0.146027	0.0246331	0.00100237	0.121409	0.184554	0.488502
144	LYPLA2	State	0.118603	0.0266172	0.000409678	-0.141859	0.146468	0.312138
145	GALE	State	0.0865799	0.0262806	0.00279495	-0.17997	0.0879612	0.034793
146	HMGCL	State	-0.010191	0.0321248	0.755449	0.237175	0.181755	0.182963
147	FUCA1	State	0.0954842	0.0505655	0.0577884	-0.244312	0.288113	0.409318
148	PNRC2	State	0.0559744	0.0179045	0.00239952	0.229959	0.107786	0.0361928
149	SRSF10	State	0.0456498	0.0155362	0.00419916	0.106774	0.094406	0.260748
150	STPG1	State	0.0195997	0.0544429	0.719456	0.583179	0.349231	0.107778
151	NIPAL3	State	-0.0636343	0.0313478	0.0459908	0.0548482	0.136039	0.679064
152	RCAN3	State	-0.0459959	0.0265477	0.0815837	0.148679	0.12423	0.232354
153	NCMAP	State	-0.0812951	0.0512517	0.113377	0.143849	0.141176	0.303339
154	SRRM1	State	-0.095329	0.0127738	0.000556222	0.23415	0.0657626	0.00122316
155	CLIC4	State	-0.0317646	0.0137324	0.019796	0.141927	0.0700876	0.0473905
156	RUNX3	State	0.109606	0.0596676	0.0671866	-0.18657	0.168055	0.265947
157	SYF2	State	-0.0106563	0.0132742	0.433713	0.00773313	0.0839981	0.920616
158	RSRP1	State	-0.27214	0.0176676	1.16408e-06	0.158494	0.0734257	0.0315937
159	TMEM50A	State	-0.0116454	0.0112285	0.303139	-0.130885	0.0522652	0.0115977
160	MACO1	State	-0.0895793	0.0262841	0.00185237	-0.00197531	0.166711	0.988602
161	SELENON	State	0.161274	0.0470844	0.0014482	-0.515394	0.322208	0.108578
162	MTFR1L	State	0.0999922	0.031989	0.00310912	0.752212	0.342759	0.0539892
163	STMN1	State	-0.145753	0.0532394	0.00639872	-0.46256	0.215713	0.0369926
164	PDIK1L	State	-0.1972	0.05826	0.00213881	-0.0511369	0.356806	0.881624
165	ZNF593	State	0.030469	0.0141039	0.0371926	0.0370132	0.0783688	0.65167
166	CNKSR1	State	-0.059072	0.0307207	0.0531894	0.0751806	0.163413	0.64907
167	SH3BGRL3	State	0.210352	0.0210604	0.000437664	-0.33939	0.0568968	0.000283975
168	DHDDS	State	-0.0679097	0.0334897	0.0421916	0.154759	0.241746	0.510098
169	HMGN2	State	-0.0940578	0.0152672	0.000863899	-0.291657	0.134034	0.0355929
170	RPS6KA1	State	0.0284769	0.0313951	0.354929	0.0617502	0.169349	0.713857
171	ARID1A	State	-0.163235	0.0247125	0.000202444	0.154959	0.11984	0.193761
172	PIGV	State	0.0118461	0.0557902	0.837433	-0.550187	0.352253	0.106579
173	ZDHHC18	State	0.196989	0.0516267	0.00130868	0.316582	0.294392	0.262348
174	SFN	State	0.21895	0.0313467	0.000172388	-0.367887	0.0950706	0.000856632
175	GPN2	State	0.0825782	0.0442615	0.0687862	-0.0335899	0.317348	0.907219
176	GPATCH3	State	0.0729166	0.0522782	0.167766	-0.175039	0.389678	0.634873
177	NUDC	State	0.0942458	0.0145901	0.00123284	0.0868932	0.0742773	0.270146
178	KDF1	State	0.0795849	0.0325274	0.0181964	-0.0397373	0.367789	0.907818
179	TENT5B	State	0.38638	0.0437622	3.88385e-05	-0.0900947	0.12488	0.474705
180	SLC9A1	State	0.101037	0.0450837	0.0253949	0.088328	0.256809	0.724855
181	WDTC1	State	-0.0532268	0.0408259	0.188562	0.640472	0.300171	0.0377924
182	TMEM222	State	0.109494	0.0308859	0.00198539	-0.107986	0.228224	0.615277
183	SYTL1	State	0.166684	0.039608	0.00062322	0.149747	0.112393	0.19836
184	MAP3K6	State	-0.00852299	0.0537255	0.873225	-0.128563	0.344196	0.691462
185	WASF2	State	0.034513	0.0136953	0.0123975	-0.150941	0.0623291	0.0157968
186	AHDC1	State	-0.107338	0.0356845	0.00653052	0.172108	0.19192	0.34953
187	IFI6	State	-0.0763817	0.0483719	0.116177	0.289484	0.113782	0.00919816
188	FAM76A	State	-0.0631755	0.037354	0.0903819	0.337464	0.196665	0.0827834
189	STX12	State	-0.117847	0.0211523	0.000281796	0.00848632	0.0836091	0.926015
190	PPP1R8	State	0.023642	0.0392924	0.560488	-0.331442	0.357018	0.315937
191	RPA2	State	0.0636368	0.0258011	0.0131974	-0.294066	0.207349	0.144571
192	XKR8	State	0.204477	0.0540909	0.00365909	-0.0231957	0.344735	0.944811
193	EYA3	State	-0.0235621	0.0449131	0.604479	-0.253291	0.287616	0.363327
194	DNAJC8	State	0.101518	0.0166643	0.000870512	-0.152147	0.0927702	0.136973
195	ATP5IF1	State	0.152149	0.0154547	7.80597e-06	-0.0811543	0.0543787	0.141772
196	SESN2	State	0.242862	0.0354075	4.48551e-05	0.0809801	0.0854321	0.341132
197	MED18	State	-0.0364001	0.0489329	0.45011	-0.446365	0.301254	0.138772
198	PHACTR4	State	-0.0735264	0.0248592	0.00419916	0.137454	0.120785	0.259948
199	RCC1	State	0.0444087	0.0238716	0.0645871	-0.094695	0.142188	0.504899
200	TRNAU1AP	State	-0.10222	0.0227422	0.000398817	0.0522375	0.149002	0.730654
201	SNHG12	State	-0.0665601	0.0213227	0.00365175	0.293518	0.108865	0.00739852
202	TAF12	State	0.102208	0.0255504	0.000460698	0.205232	0.240364	0.360528
203	RAB42	State	-0.116511	0.0671803	0.0821836	-0.208037	0.180323	0.25195
204	GMEB1	State	0.0573341	0.0387505	0.140172	0.0940062	0.239481	0.70186
205	YTHDF2	State	0.0514392	0.0176806	0.00539892	-0.0702982	0.122083	0.573485
206	EPB41	State	0.0113873	0.0352909	0.739252	0.171739	0.154206	0.260148
207	SRSF4	State	-0.112692	0.0172009	0.000588135	0.135532	0.112183	0.225955
208	MECR	State	0.143865	0.0371568	0.00283367	-0.129803	0.282527	0.615077
209	PTPRU	State	0.0893903	0.0621701	0.15197	-0.160674	0.279895	0.561488
210	SDC3	State	0.17701	0.0563613	0.00652238	0.0942925	0.190301	0.640872
211	PUM1	State	-0.0371753	0.0191134	0.0527894	0.0341337	0.0959218	0.716657
212	SNRNP40	State	0.127405	0.0250846	0.000147374	-0.155948	0.152424	0.309938
213	ZCCHC17	State	0.166116	0.0220884	2.51335e-05	-0.0486247	0.0911673	0.60068
214	SERINC2	State	0.155417	0.01786	0.000663602	-0.0655113	0.0636045	0.317337
215	TINAGL1	State	0.0660953	0.0226272	0.00359928	-0.271055	0.0697295	0.000987198
216	PEF1	State	0.131539	0.0213836	0.000109521	0.00586407	0.184608	0.972206
217	COL16A1	State	-0.231112	0.052843	0.000528687	-0.38294	0.238717	0.120576
218	PTP4A2	State	0.249878	0.0130424	0.000214555	-0.153607	0.0497655	0.0039992
219	KHDRBS1	State	-0.155961	0.0140477	0.000316418	0.204642	0.0793848	0.00879824
220	KPNA6	State	0.0303061	0.0252311	0.235353	0.203299	0.158033	0.183563
221	TXLNA	State	-0.0589682	0.0268083	0.0281944	-0.0147558	0.178006	0.926615
222	CCDC28B	State	-0.202445	0.0643583	0.00266679	0.0267781	0.24601	0.910018
223	TMEM234	State	0.0151225	0.0413668	0.69906	0.0678875	0.312078	0.814237
224	EIF3I	State	0.113949	0.0119226	0.000445752	0.0437862	0.0615127	0.476705
225	HDAC1	State	0.131665	0.0230878	0.000332184	-0.194733	0.152664	0.207359
226	MARCKSL1	State	-0.166174	0.0229027	0.00012363	0.2175	0.106079	0.0387922
227	BSDC1	State	-0.0366377	0.0236212	0.117177	0.220613	0.206832	0.266147
228	ZBTB8OS	State	0.0820489	0.0202483	0.000869414	-0.0951009	0.121053	0.432314
229	RBBP4	State	-0.158507	0.0193959	0.000103329	0.0916009	0.128999	0.479304
230	SYNC	State	-0.0744739	0.0545971	0.174165	-0.20938	0.356782	0.525695
231	KIAA1522	State	-0.0459546	0.0195887	0.019796	0.264254	0.0940045	0.00579884
232	YARS1	State	-0.0109624	0.0224925	0.633673	-0.00559884	0.09145	0.95001
233	S100PBP	State	-0.225845	0.0370572	0.000119648	-0.110129	0.226513	0.605279
234	TMEM54	State	0.133585	0.0201387	2.49785e-05	0.106129	0.101993	0.30094
235	RNF19B	State	-0.256004	0.0301134	3.0106e-05	0.0458792	0.123805	0.704259
236	AK2	State	0.0534189	0.0156141	0.00164148	-0.0090541	0.0689964	0.894221
237	PHC2	State	0.15706	0.0227999	0.000840889	0.0158783	0.106395	0.887223
238	SMIM12	State	0.0617525	0.0202941	0.00272624	-0.140292	0.10953	0.20116
239	GJB3	State	0.0687947	0.0675912	0.307339	-0.121139	0.166497	0.460708
240	ZMYM6	State	-0.138737	0.0599849	0.0189962	-0.133583	0.327593	0.669666
241	ZMYM1	State	-0.191912	0.0445221	0.000374925	0.169076	0.310871	0.559288
242	SFPQ	State	-0.0547301	0.0137074	0.00244968	0.148255	0.0681355	0.0285943
243	ZMYM4	State	-0.229771	0.0213483	1.997e-05	0.275943	0.136739	0.0415917
244	KIAA0319L	State	-0.134725	0.0300515	0.000393454	0.356149	0.156883	0.024995
245	NCDN	State	-0.110529	0.0591203	0.0627874	-0.0422021	0.294095	0.882024
246	PSMB2	State	0.0822374	0.0154024	0.000216586	-0.146758	0.0385453	0.0011358
247	AGO4	State	-0.253651	0.0493027	0.000453814	-0.0460679	0.276781	0.855829
248	AGO1	State	-0.0744813	0.0495392	0.138772	0.0548613	0.25693	0.828234
249	AGO3	State	-0.115298	0.0336918	0.00249447	0.0453639	0.202486	0.807838
250	ADPRS	State	0.0879229	0.0229383	0.00103369	0.0366183	0.142627	0.795041
251	TRAPPC3	State	0.0582249	0.0158131	0.00186629	-0.0611756	0.081763	0.476905
252	MAP7D1	State	0.0840432	0.0230129	0.00149173	-0.217664	0.0932013	0.0221956
253	THRAP3	State	-0.0730326	0.0157503	0.000122348	0.132375	0.0877579	0.127574
254	EVA1B	State	-0.0449013	0.018923	0.0185963	-0.0784827	0.0861098	0.373725
255	STK40	State	0.10912	0.0264802	0.000737583	-0.130015	0.144876	0.385323
256	LSM10	State	0.156729	0.0243304	0.000233018	-0.361917	0.124326	0.00519896
257	OSCP1	State	-0.0632744	0.0625927	0.318936	-0.127914	0.388946	0.720256
258	MRPS15	State	0.0775782	0.0148908	0.00193962	0.0463831	0.0733837	0.526095
259	LINC01137	State	0.166945	0.0513413	0.00283027	-0.38454	0.300626	0.19856
260	ZC3H12A	State	-0.0522431	0.0194127	0.00619876	0.0888724	0.0680582	0.223155
261	MEAF6	State	0.0170524	0.0173555	0.329334	0.0147085	0.0866422	0.861628
262	SNIP1	State	-0.0396321	0.0404552	0.334333	0.116748	0.249702	0.627475
263	GNL2	State	-0.0519741	0.0249805	0.0381924	0.012935	0.241349	0.961408
264	C1orf109	State	0.00422954	0.0378248	0.909818	0.0309741	0.216637	0.880424
265	YRDC	State	0.358985	0.0276929	5.60015e-07	-0.0368601	0.14223	0.80044
266	C1orf122	State	0.167723	0.0193307	4.92547e-05	-0.000349575	0.0907703	0.9982
267	MTF1	State	-0.0777296	0.0426153	0.0717856	-0.172729	0.240066	0.462108
268	SF3A3	State	0.0512416	0.0230963	0.0243951	0.0272727	0.156915	0.858428
269	FHL3	State	-0.0072362	0.0375075	0.847031	0.293153	0.199625	0.137772
270	UTP11	State	0.115601	0.0250461	0.000469358	-0.0992214	0.155426	0.516897
271	RRAGC	State	-0.00379444	0.0280947	0.891422	0.348937	0.172656	0.0461908
272	MYCBP	State	0.222952	0.0491527	0.000544183	-0.0732255	0.309115	0.813637
273	RHBDL2	State	0.190294	0.04625	0.00120928	-0.402686	0.144694	0.0069986
274	AKIRIN1	State	0.0172161	0.0216731	0.423915	-0.0177569	0.127417	0.887822
275	NDUFS5	State	0.107819	0.0105126	0.00055183	0.0473038	0.0431645	0.283143
276	MACF1	State	-0.0998555	0.0186059	0.0011445	0.0805173	0.0638017	0.205359
277	PABPC4	State	-0.0697821	0.0172889	0.00190293	0.188513	0.107804	0.0821836
278	PPIE	State	0.0872586	0.0248131	0.00163529	-0.164446	0.212513	0.419716
279	TRIT1	State	0.00746786	0.0536333	0.895421	0.240894	0.330435	0.438112
280	CAP1	State	0.112368	0.0165784	0.000132416	-0.218962	0.0618531	0.00110467
281	PPT1	State	0.0660611	0.0333592	0.0491902	-0.248687	0.229372	0.269746
282	RLF	State	-0.093524	0.0338293	0.00739852	0.20857	0.265781	0.429914
283	ZMPSTE24	State	-0.0126776	0.031004	0.687263	-0.320165	0.208663	0.165767
284	SMAP2	State	0.0937392	0.0501193	0.0607878	-0.146449	0.202618	0.456109
285	NFYC	State	-0.0552209	0.033191	0.0969806	0.226648	0.266161	0.356129
286	CITED4	State	0.341741	0.023814	3.25093e-07	0.214257	0.0707335	0.00361607
287	CTPS1	State	0.1192	0.0424329	0.00479904	-0.618118	0.172636	0.00256734
288	SCMH1	State	-0.100192	0.0372455	0.00739852	0.106179	0.285364	0.687862
289	HIVEP3	State	-0.231687	0.0296428	7.32157e-05	-0.239863	0.1149	0.0405919
290	FOXJ3	State	-0.0275408	0.0270302	0.308338	0.263829	0.254253	0.273745
291	PPCS	State	-0.0157516	0.0177852	0.384723	-0.0751813	0.104782	0.470906
292	PPIH	State	0.1176	0.0299413	0.000764082	-0.10071	0.222589	0.622875
293	YBX1	State	0.134452	0.0101342	0.000373733	-0.0412638	0.0331109	0.211758
294	SVBP	State	0.110474	0.0365999	0.00379924	-0.0726518	0.193741	0.711458
295	SLC2A1	State	0.120701	0.0492634	0.014997	-0.45784	0.27967	0.10178
296	EBNA1BP2	State	0.226219	0.0190969	5.89175e-05	0.0786181	0.0793904	0.323935
297	TMEM125	State	0.126318	0.0341715	0.00166974	0.0954552	0.119518	0.424115
298	C1orf210	State	0.143712	0.0579503	0.0133973	0.117412	0.29127	0.667666
299	ELOVL1	State	0.17348	0.0208841	6.87439e-05	-0.209991	0.103324	0.0441912
300	MED8	State	0.142928	0.0200195	0.00011831	-0.0639736	0.0988632	0.509898
301	SZT2	State	-0.14263	0.0466332	0.00317036	-0.334543	0.297758	0.24755
302	HYI	State	-0.0482343	0.0271942	0.0763847	0.0884426	0.124438	0.488502
303	PTPRF	State	-0.223337	0.0230822	2.88293e-05	0.0871163	0.084063	0.296541
304	KDM4A	State	-0.103849	0.0515268	0.0469906	0.0597748	0.351161	0.854029
305	IPO13	State	0.0375098	0.0521901	0.473305	-0.0653005	0.332735	0.857828
306	DPH2	State	0.261263	0.0366288	0.000122936	0.224496	0.192799	0.267347
307	ATP6V0B	State	0.143728	0.0129081	0.000476591	-0.175522	0.0480381	0.00245556
308	B4GALT2	State	0.203442	0.0375708	0.000351206	0.213457	0.205929	0.293541
309	CCDC24	State	0.0438353	0.0585149	0.457309	-0.0805458	0.316174	0.792042
310	SLC6A9	State	0.108878	0.0426198	0.0127974	-0.0516523	0.135878	0.70246
311	DMAP1	State	0.0248978	0.0279563	0.372126	-0.033948	0.263619	0.887622
312	ERI3	State	0.136766	0.0241665	0.000120435	-0.234517	0.131742	0.0767846
313	RNF220	State	0.104104	0.0326931	0.00546862	0.207302	0.250425	0.414517
314	TMEM53	State	0.0456763	0.0489905	0.346931	0.0647386	0.23932	0.788442
315	RPS8	State	0.0485549	0.00644366	0.000106831	0.110148	0.0294719	0.00152792
316	PLK3	State	0.190122	0.0288941	0.000227069	-0.0285474	0.10347	0.789842
317	EIF2B3	State	0.0125207	0.0289902	0.665067	-0.346433	0.152533	0.0327934
318	HECTD3	State	0.0694094	0.0553884	0.208958	0.185309	0.275458	0.511298
319	UROD	State	0.158138	0.0320889	7.1879e-05	0.37622	0.255532	0.179964
320	MUTYH	State	-0.0280896	0.045548	0.533293	0.400921	0.335354	0.245551
321	TOE1	State	0.0921221	0.0495381	0.0617876	0.175474	0.338954	0.59808
322	TESK2	State	-0.311521	0.0561069	7.54778e-05	0.0427754	0.265526	0.874225
323	PRDX1	State	0.0238616	0.0163244	0.14977	-0.0402296	0.0467113	0.392521
324	AKR1A1	State	-0.0228747	0.0171273	0.178764	-0.0368947	0.068314	0.592482
325	NASP	State	0.0220699	0.0204775	0.284143	-0.0372435	0.117552	0.741252
326	GPBP1L1	State	-0.070516	0.0224199	0.00249288	0.139551	0.156453	0.372126
327	TMEM69	State	0.0102068	0.0443975	0.807439	0.161735	0.299307	0.588482
328	IPP	State	-0.165283	0.0499997	0.00242624	0.133993	0.307415	0.637073
329	MAST2	State	0.13606	0.0450359	0.0039992	0.237333	0.254281	0.337133
330	PIK3R3	State	-0.080548	0.031059	0.00959808	0.204251	0.0973545	0.0361928
331	TSPAN1	State	0.340738	0.0726335	0.000510952	-0.323124	0.260352	0.274945
332	POMGNT1	State	0.0770163	0.0317047	0.0129974	0.453249	0.318631	0.159768
333	LRRC41	State	-0.0902145	0.0272453	0.00266097	-0.0459915	0.296943	0.864227
334	UQCRH	State	0.0253061	0.00990765	0.0121976	0.0258944	0.0476948	0.591282
335	NSUN4	State	-0.0275795	0.0440616	0.540492	0.358017	0.26077	0.155169
336	MKNK1	State	-0.0777722	0.0420541	0.0639872	-0.177958	0.186134	0.327934
337	MOB3C	State	0.0354643	0.0583439	0.540892	0.0298255	0.311114	0.919616
338	ATPAF1	State	0.0441781	0.0464621	0.340132	-0.471345	0.32558	0.130974
339	EFCAB14	State	-0.0241035	0.0277263	0.383323	0.16302	0.1538	0.280344
340	PDZK1IP1	State	0.0319078	0.0127733	0.0107978	0.0193631	0.0361721	0.603279
341	CMPK1	State	0.0152888	0.0140223	0.277145	0.0746214	0.0447788	0.0965807
342	TRABD2B	State	0.0434173	0.0474217	0.366327	0.128748	0.150017	0.396921
343	SPATA6	State	-0.0695282	0.058424	0.230554	-0.411388	0.286052	0.14997
344	FAF1	State	0.133688	0.0293057	0.000300955	0.0818845	0.248813	0.737852
345	RNF11	State	0.0769714	0.0284601	0.00739852	-0.144257	0.148559	0.339332
346	TTC39A	State	0.131189	0.059273	0.0273945	0.287531	0.164503	0.0827834
347	EPS15	State	-0.170306	0.0302689	0.000395408	0.413448	0.201824	0.0405919
348	OSBPL9	State	-0.0210595	0.0228628	0.367726	-0.0136946	0.129404	0.911018
349	NRDC	State	-0.180931	0.017074	0.00012629	0.21204	0.0807908	0.0105979
350	TXNDC12	State	0.0740394	0.0226391	0.00285708	-0.04331	0.123259	0.728654
351	KTI12	State	0.130718	0.0454947	0.00559888	0.22042	0.424633	0.563087
352	BTF3L4	State	0.0269941	0.0157339	0.0935813	-0.0706501	0.0778703	0.369526
353	ZFYVE9	State	-0.246677	0.0492304	0.000440763	0.218153	0.265593	0.387722
354	CC2D1B	State	-0.0149108	0.0492503	0.769846	0.131116	0.34404	0.671666
355	PRPF38A	State	-0.0130906	0.0248182	0.590682	0.0361137	0.234691	0.864627
356	TUT4	State	-0.187577	0.0215949	0.00045693	0.532291	0.153161	0.00311741
357	COA7	State	0.0850374	0.0399185	0.0367926	-0.163281	0.271627	0.534493
358	ZYG11B	State	-0.109666	0.0430225	0.009998	0.234236	0.231422	0.307738
359	ECHDC2	State	0.0091898	0.0235378	0.693861	-0.044043	0.161156	0.791042
360	SCP2	State	-0.0420798	0.0201185	0.0369926	-0.388209	0.127212	0.00459908
361	CPT2	State	-0.117852	0.0519861	0.024795	-0.187126	0.299117	0.516297
362	CZIB	State	0.0646237	0.0260798	0.0131974	-0.162206	0.183027	0.353529
363	MAGOH	State	0.107358	0.0152405	0.00101978	-0.0990505	0.117468	0.389322
364	LRP8	State	0.20383	0.0547697	0.00116077	-0.244266	0.173064	0.153169
365	YIPF1	State	0.0588321	0.0356505	0.103979	-0.152822	0.266485	0.542292
366	HSPB11	State	0.126549	0.025898	0.000357127	-0.107768	0.155003	0.474305
367	LRRC42	State	0.0770352	0.0334631	0.0209958	-0.153605	0.246537	0.508498
368	TMEM59	State	0.0452567	0.0123923	0.00328751	-0.176184	0.0561378	0.00349141
369	MRPL37	State	0.0819811	0.0236489	0.00119197	-0.0461799	0.160518	0.781444
370	SSBP3	State	0.119779	0.0539801	0.0269946	0.501517	0.242445	0.0481904
371	TTC4	State	0.0556858	0.0512204	0.277744	0.395216	0.327945	0.213357
372	TTC22	State	0.168551	0.0538156	0.00277487	0.0141986	0.381145	0.968206
373	DHCR24	State	0.0659387	0.021442	0.00279944	0.118125	0.0763791	0.120576
374	TMEM61	State	0.0477206	0.048152	0.331734	0.270355	0.264885	0.302739
375	USP24	State	-0.196503	0.0335935	0.000940436	0.0380023	0.204326	0.846231
376	PLPP3	State	-0.1108	0.0317301	0.00160242	0.104295	0.0885468	0.263347
377	PRKAA2	State	0.00609969	0.070332	0.934213	-0.435641	0.229386	0.059988
378	OMA1	State	-0.158237	0.03264	0.00160269	-0.0967104	0.182748	0.578684
379	TACSTD2	State	0.062815	0.0141208	0.00297712	-0.0730223	0.0534953	0.171766
380	MYSM1	State	-0.245799	0.0285951	0.000847232	0.386009	0.182545	0.039792
381	JUN	State	-0.239517	0.0205998	0.000158423	0.308129	0.174058	0.10218
382	FGGY	State	-0.290994	0.0407603	0.000857537	-0.348465	0.220109	0.108978
383	HOOK1	State	-0.0724731	0.0305243	0.0187962	-0.0447798	0.149006	0.770246
384	NFIA	State	-0.0120925	0.035903	0.735053	0.483663	0.1193	0.00104123
385	TM2D1	State	-0.0359812	0.0225093	0.111578	-0.30893	0.149876	0.0565887
386	PATJ	State	-0.230053	0.0192789	5.35928e-06	0.219361	0.103774	0.0369926
387	USP1	State	-0.0258231	0.0257031	0.303139	-0.173822	0.124601	0.162168
388	DOCK7	State	-0.275014	0.024409	2.78232e-05	0.151847	0.147219	0.293541
389	ALG6	State	-0.0603414	0.0486224	0.206959	-0.339655	0.339952	0.319136
390	ITGB3BP	State	0.0375649	0.0370255	0.313137	-0.26073	0.190406	0.171766
391	EFCAB7	State	-0.249885	0.0597302	0.000609614	-0.150607	0.328404	0.628274
392	PGM1	State	-0.1112	0.028085	0.000627786	0.00949869	0.11248	0.932613
393	CACHD1	State	0.0107743	0.0572799	0.847431	0.07922	0.254773	0.745651
394	JAK1	State	-0.0817553	0.0128451	0.00127309	0.230099	0.05866	0.000798365
395	AK4	State	-0.0119704	0.0317369	0.713057	-0.208565	0.13086	0.108178
396	LEPROT	State	-0.00610869	0.0140195	0.656469	-0.037848	0.0655647	0.567487
397	PDE4B	State	-0.315468	0.0173723	0.000203949	0.388034	0.0608041	7.4627e-05
398	MIER1	State	0.0254476	0.0212906	0.233153	0.0730205	0.136528	0.588082
399	SERBP1	State	0.0730982	0.0109885	0.000659307	0.0694234	0.0577213	0.245151
400	GADD45A	State	-0.144405	0.031542	0.000373322	0.0380957	0.0757923	0.618876
401	GNG12	State	-0.00495709	0.0179656	0.776045	0.0225541	0.0869237	0.795241
402	WLS	State	-0.0920918	0.0591759	0.123375	0.16899	0.122025	0.168366
403	LRRC40	State	-0.0349224	0.0479965	0.457109	0.113938	0.339674	0.722855
404	SRSF11	State	-0.0448393	0.0137669	0.00468268	0.167165	0.0705673	0.0205959
405	ANKRD13C	State	-0.106095	0.0419719	0.0167966	0.255999	0.308479	0.370926
406	HHLA3	State	0.0807975	0.0488748	0.0967806	0.0481875	0.286877	0.858228
407	ZRANB2	State	0.0409302	0.0188658	0.0325935	0.121794	0.082074	0.139972
408	CRYZ	State	-0.071429	0.0442407	0.107978	-0.355606	0.220117	0.0991802
409	TYW3	State	0.138467	0.0231972	2.83022e-05	-0.0553387	0.121517	0.65087
410	ACADM	State	-0.0919079	0.0246723	0.00129179	0.24943	0.168766	0.126975
411	RABGGTB	State	0.233477	0.0207276	4.52232e-05	-0.0360273	0.0965468	0.709458
412	ST6GALNAC5	State	-0.181808	0.0390582	0.000553891	0.00821347	0.125881	0.94761
413	PIGK	State	-0.0414561	0.0446223	0.357129	0.0919068	0.331856	0.768846
414	ZZZ3	State	-0.0952808	0.0284571	0.0021792	-0.0442589	0.161952	0.791242
415	USP33	State	-0.204659	0.0263209	7.94087e-05	0.233341	0.161585	0.143771
416	MIGA1	State	-0.0378659	0.0363571	0.302939	0.376196	0.244938	0.112977
417	FUBP1	State	-0.0390328	0.0207401	0.0605879	-0.0894988	0.109714	0.414117
418	DNAJB4	State	-0.32509	0.0727743	0.00057008	-0.599289	0.400644	0.169366
419	IFI44L	State	-0.170881	0.0747322	0.0237952	0.203423	0.149469	0.185163
420	IFI44	State	-0.303716	0.0463346	0.00095922	0.0772981	0.155457	0.628274
421	RPF1	State	0.121129	0.0273588	0.000629113	0.0490385	0.178681	0.781644
422	GNG5	State	0.109583	0.0106198	1.10745e-05	-0.078214	0.0430984	0.0713857
423	CTBS	State	-0.0624641	0.0361504	0.0857828	0.186389	0.184526	0.310938
424	SYDE2	State	-0.126425	0.0568427	0.0271946	0.0309661	0.313363	0.911418
425	C1orf52	State	0.0254224	0.0238873	0.289742	0.126144	0.177872	0.459108
426	BCL10	State	-0.021582	0.0211547	0.310138	-0.212108	0.0881134	0.0193961
427	DDAH1	State	0.0905831	0.0554183	0.108178	-0.23067	0.233896	0.333733
428	CCN1	State	-0.0604254	0.0277764	0.0289942	0.0921769	0.118208	0.435913
429	ZNHIT6	State	-0.187369	0.0339363	0.000114525	0.337055	0.164106	0.0435913
430	ODF2L	State	-0.153564	0.0209301	5.61096e-05	0.0527141	0.0826282	0.524295
431	SH3GLB1	State	-0.0598183	0.0134151	0.00203935	0.0826199	0.0730646	0.260948
432	SELENOF	State	0.028531	0.0143414	0.0507898	-0.0949838	0.0818622	0.24955
433	HS2ST1	State	-0.111219	0.0593417	0.0589882	-0.0827152	0.305681	0.773445
434	LMO4	State	-0.0326161	0.0168911	0.0553889	0.0768642	0.0642107	0.242352
435	PKN2	State	-0.205031	0.0186649	2.22193e-05	0.125699	0.106191	0.238752
436	GTF2B	State	-0.0166851	0.020308	0.415917	-0.17636	0.147116	0.219956
437	KYAT3	State	0.00231792	0.0332968	0.943411	0.209313	0.240869	0.354729
438	RBMXL1	State	0.054998	0.0423553	0.205559	0.254878	0.272139	0.367726
439	GBP3	State	-0.0980975	0.0347582	0.00279944	-0.0658824	0.136949	0.628274
440	GBP1	State	-0.159002	0.0346649	0.000682743	0.0751531	0.169496	0.660068
441	GBP2	State	-0.205099	0.0153446	0.000221421	0.18478	0.0653441	0.00539892
442	GBP4	State	-0.517069	0.0558112	2.38009e-05	-0.163645	0.199197	0.415517
443	LRRC8B	State	-0.100684	0.0333708	0.00336344	-0.277831	0.202365	0.181564
444	LRRC8D	State	-0.184716	0.0387427	0.000189348	0.0697512	0.186425	0.69986
445	ZNF326	State	-0.0729814	0.0182664	0.00271875	0.101087	0.10805	0.362927
446	ZNF644	State	-0.0614286	0.0187688	0.00529842	0.166103	0.107311	0.127574
447	GLMN	State	-0.217859	0.0481561	0.000348346	0.221552	0.367691	0.514497
448	RPAP2	State	-0.134136	0.0299759	0.000627218	0.027408	0.181836	0.877624
449	EVI5	State	0.0624376	0.0336343	0.0609878	0.143365	0.185087	0.440112
450	RPL5	State	0.12536	0.00763643	0.00030695	-0.00196556	0.0286366	0.942012
451	MTF2	State	-0.00775521	0.0276918	0.783843	-0.171677	0.191272	0.360328
452	TMED5	State	0.029946	0.0217395	0.167766	-0.0457491	0.129738	0.726655
453	DR1	State	0.0223734	0.0263435	0.40212	-0.242524	0.26882	0.335133
454	FNBP1L	State	-0.132278	0.0156205	0.00024534	0.155462	0.0742769	0.0355929
455	BCAR3	State	-0.158425	0.0437449	0.00401219	0.127001	0.150791	0.40112
456	DNTTIP2	State	0.0980609	0.0163368	0.00135939	-0.0138228	0.0673033	0.845631
457	GCLM	State	0.220318	0.0247414	2.09076e-05	0.0362481	0.0766251	0.631674
458	ARHGAP29	State	-0.0345308	0.0263932	0.19916	0.0947078	0.0792581	0.233953
459	ABCD3	State	0.0377243	0.0383815	0.318936	-0.280585	0.213131	0.182763
460	F3	State	0.0828333	0.0570748	0.15117	-0.617418	0.18671	0.00221843
461	CNN3	State	0.00210361	0.0143364	0.875825	-0.129805	0.0498711	0.010198
462	ALG14	State	0.11595	0.0483865	0.0175965	-0.470235	0.314017	0.121776
463	TLCD4	State	0.0432021	0.0572376	0.45051	-0.109911	0.226762	0.628474
464	PTBP2	State	-0.307812	0.0311963	5.27547e-06	0.25842	0.194955	0.177764
465	DPYD	State	-0.154508	0.0275905	0.00170941	-0.195824	0.11488	0.0879824
466	SNX7	State	0.0552155	0.0330767	0.0959808	-0.227315	0.167019	0.170766
467	AGL	State	-0.252528	0.032914	0.000606519	0.34573	0.21016	0.0979804
468	SLC35A3	State	-0.106748	0.0349015	0.0039992	-0.048335	0.223069	0.817237
469	SASS6	State	0.0569894	0.0490039	0.246751	0.111544	0.267415	0.681064
470	TRMT13	State	-0.196357	0.0408536	0.000306263	0.204954	0.253148	0.39872
471	DBT	State	-0.147437	0.0459145	0.00589281	-0.426938	0.320373	0.154569
472	RTCA	State	0.00270316	0.024615	0.914417	-0.222906	0.109235	0.0453909
473	SLC30A7	State	-0.163747	0.0319241	0.00023029	0.202633	0.20304	0.29834
474	DPH5	State	0.0303373	0.0405779	0.456309	0.494614	0.361914	0.173565
475	LOC102606465	State	-0.0736223	0.0540417	0.170366	-0.386105	0.314968	0.202559
476	RNPC3	State	-0.12119	0.0355428	0.00138742	0.520379	0.227811	0.0303939
477	VAV3	State	-0.14968	0.0389737	0.000381448	-0.0301269	0.124616	0.816837
478	SLC25A24	State	-0.157349	0.0238754	0.000729672	0.00454659	0.105142	0.965207
479	PRPF38B	State	-0.0435718	0.0176957	0.0137972	0.0125891	0.0939436	0.903819
480	STXBP3	State	-0.0582265	0.0253951	0.0215957	0.186266	0.185528	0.29914
481	CLCC1	State	-0.00379039	0.0309545	0.904019	-0.120903	0.179985	0.493701
482	TAF13	State	0.225009	0.0336785	0.000959411	0.278536	0.207541	0.167966
483	TMEM167B	State	-0.0109985	0.0265638	0.687063	-0.0221368	0.195735	0.920416
484	ELAPOR1	State	-0.398224	0.0504376	2.36659e-05	-0.399308	0.178938	0.0279944
485	SARS1	State	0.0387499	0.0159502	0.0169966	-0.0570981	0.0603235	0.343531
486	CELSR2	State	-0.0231089	0.0607572	0.709458	0.42343	0.270714	0.114577
487	SORT1	State	-0.0371947	0.0452756	0.411718	0.0822541	0.164404	0.609478
488	PSMA5	State	0.0793233	0.014363	0.00174627	-0.0673015	0.0450752	0.137972
489	GNAI3	State	0.0331578	0.0185897	0.0845831	-0.20975	0.107127	0.0587882
490	AMPD2	State	0.248445	0.0586972	0.000624761	0.295704	0.35112	0.378124
491	GSTM3	State	-0.0790628	0.0425002	0.064787	-0.422535	0.131937	0.00300952
492	CSF1	State	-0.284518	0.0389702	0.000119356	0.250776	0.12445	0.0459908
493	AHCYL1	State	-0.0895579	0.0191961	0.00152262	0.0620128	0.0928219	0.504899
494	STRIP1	State	-0.0474136	0.0476693	0.323535	-0.301432	0.365402	0.370126
495	KCNC4	State	0.029778	0.0457003	0.521896	-0.216532	0.220555	0.313737
496	SLC16A4	State	-0.163426	0.049118	0.00470056	0.0741258	0.16785	0.660468
497	LAMTOR5	State	0.12301	0.0128267	0.000538452	-0.0543701	0.0610454	0.374725
498	LRIF1	State	-0.126121	0.0268041	0.000543713	0.245278	0.111502	0.0273945
499	DRAM2	State	0.0305151	0.0211064	0.153769	-0.0606074	0.141686	0.655269
500	CEPT1	State	-0.16271	0.0248969	1.23383e-05	0.135251	0.191814	0.470106
501	DENND2D	State	-0.15822	0.0193551	8.06449e-05	0.201006	0.0725642	0.0069986
502	CHI3L2	State	-0.407328	0.0204234	0.000190499	0.227313	0.0445765	0.000108589
503	WDR77	State	-0.00460683	0.0315786	0.887023	-0.134637	0.191175	0.562488
504	ATP5PB	State	-0.0744543	0.0194971	0.00133774	0.0530055	0.0970948	0.575685
505	RAP1A	State	0.0640588	0.022133	0.00419916	-0.0231235	0.172056	0.894421
506	DDX20	State	-0.138684	0.0483731	0.00459908	0.305502	0.321491	0.305139
507	CTTNBP2NL	State	-0.181331	0.0260106	0.000100002	-0.105149	0.140244	0.437712
508	ST7L	State	-0.029084	0.0407941	0.475105	-0.207194	0.309971	0.484503
509	CAPZA1	State	0.0654575	0.0187429	0.00179096	-0.0826696	0.102557	0.416717
510	MOV10	State	-0.0335537	0.04271	0.439512	-0.139069	0.257663	0.562887
511	RHOC	State	0.219532	0.0185275	2.03798e-05	-0.206177	0.0535966	0.00105135
512	SLC16A1	State	-0.0454499	0.0489885	0.35193	0.0390649	0.192249	0.843631
513	SLC16A1-AS1	State	-0.393996	0.0437934	2.01583e-05	0.031774	0.155054	0.841032
514	LRIG2	State	-0.375658	0.0471636	3.21134e-06	-0.230517	0.354162	0.504099
515	MAGI3	State	-0.149053	0.056051	0.00859828	-0.102522	0.247836	0.684663
516	PHTF1	State	-0.100895	0.0425619	0.020196	-0.277578	0.194019	0.156369
517	RSBN1	State	-0.041322	0.0298669	0.172166	0.147199	0.257647	0.523895
518	HIPK1	State	0.0729637	0.0317315	0.0225955	0.423173	0.217901	0.0635873
519	TRIM33	State	-0.168758	0.0259842	0.00115907	0.32444	0.160038	0.0509898
520	BCAS2	State	0.0954907	0.0197268	0.000503066	-0.228205	0.125556	0.0861828
521	NRAS	State	0.0472102	0.0328011	0.14817	-0.349583	0.23501	0.134573
522	CSDE1	State	-0.0825027	0.0107832	0.00039281	0.220063	0.0645426	0.00254703
523	SIKE1	State	0.0127405	0.0247606	0.60128	-0.336806	0.152736	0.0293941
524	TSPAN2	State	0.0191309	0.0776287	0.802639	-0.451127	0.230837	0.0589882
525	VANGL1	State	0.0263032	0.0574666	0.65027	-0.120675	0.304407	0.691662
526	ATP1A1	State	-0.0701274	0.012928	0.00166958	0.122958	0.0528656	0.0219956
527	CD58	State	0.152138	0.0287163	0.000243048	-0.323853	0.145622	0.0323935
528	IGSF3	State	-0.117773	0.0324591	0.00137205	0.134798	0.146838	0.340932
529	PTGFRN	State	-0.164863	0.0301489	0.000140621	-0.0241346	0.137905	0.859628
530	TTF2	State	-0.175451	0.0428157	0.000553166	-0.588374	0.16985	0.00359928
531	VTCN1	State	-0.111608	0.0451121	0.0133973	-0.358808	0.119459	0.00340555
532	MAN1A2	State	-0.026407	0.0227856	0.243951	0.0641197	0.146181	0.656069
533	GDAP2	State	-0.0915197	0.0416901	0.0325935	0.0280668	0.309275	0.917616
534	WDR3	State	-0.0922678	0.0379179	0.0129974	-0.205208	0.21241	0.333133
535	WARS2	State	-0.132101	0.0383659	0.00192946	0.0527601	0.254168	0.824235
536	PHGDH	State	0.241388	0.0277385	2.25934e-05	-0.101979	0.0540658	0.0703859
537	NOTCH2	State	-0.0351717	0.028436	0.218956	0.6192	0.225909	0.00779844
538	SEC22B	State	-0.0154291	0.0204987	0.44951	-0.0084632	0.124828	0.946611
539	LSP1P5	State	0.0486425	0.0532363	0.364127	-0.374499	0.209582	0.0729854
540	NBPF15	State	-0.0964964	0.0639876	0.132973	-0.0407864	0.299913	0.890222
541	RNF115	State	0.0309533	0.0211704	0.139172	0.0130594	0.125001	0.920016
542	POLR3C	State	-0.173582	0.0437154	0.000530224	-0.258312	0.342341	0.413717
543	PIAS3	State	-0.162194	0.057616	0.00539892	-0.282034	0.257708	0.270946
544	PEX11B	State	0.0397252	0.0578004	0.484903	-0.192817	0.33058	0.544691
545	RBM8A	State	0.131994	0.0127749	0.000530958	-0.200616	0.0513601	0.00174037
546	LIX1L	State	-0.0646735	0.0582012	0.265147	0.193102	0.28384	0.529894
547	POLR3GL	State	0.105553	0.044894	0.0183963	-0.214132	0.203435	0.281344
548	TXNIP	State	-0.314095	0.0326267	3.1787e-05	0.0609622	0.10865	0.587882
549	PRKAB2	State	-0.0124379	0.053551	0.817237	-0.0520653	0.214897	0.79844
550	CHD1L	State	-0.186851	0.040186	0.000794708	-0.0535796	0.231284	0.808238
551	NBPF11	State	-0.168901	0.0569517	0.00239952	0.282403	0.298157	0.326935
552	NBPF14	State	-0.211541	0.0401948	0.00118916	0.0811324	0.243985	0.731454
553	PDE4DIP	State	-0.192369	0.0540365	0.00104577	-0.506663	0.25786	0.0557888
554	NBPF19	State	-0.142096	0.0385165	0.00129386	0.178547	0.23455	0.424915
555	H2BC21	State	-0.114802	0.0530197	0.0303939	0.0661319	0.255068	0.796641
556	H2AC20	State	0.0304112	0.0371779	0.422515	-0.579689	0.235387	0.0161968
557	BOLA1	State	0.0064268	0.0310049	0.846831	0.0895392	0.219536	0.670066
558	SF3B4	State	0.0558532	0.0224375	0.0133973	-0.143439	0.150071	0.330934
559	OTUD7B	State	-0.128446	0.0449119	0.00319936	-0.00139166	0.2398	0.995001
560	VPS45	State	-0.250888	0.041264	0.000189876	-0.320617	0.245262	0.177764
561	PLEKHO1	State	0.207142	0.0557011	0.00147375	0.219545	0.184583	0.263547
562	ANP32E	State	-0.108745	0.0249145	0.000378997	-0.113695	0.100473	0.260348
563	APH1A	State	0.0776936	0.017712	0.00233557	-0.239597	0.130521	0.0753849
564	MRPS21	State	0.0140885	0.0130934	0.287742	0.111712	0.0672036	0.10058
565	PRPF3	State	-0.108149	0.0300849	0.00397335	-0.158952	0.217608	0.430914
566	RPRD2	State	-0.189173	0.0363202	0.000330545	-0.0698219	0.221816	0.747451
567	TARS2	State	-0.12751	0.0501154	0.00979804	0.298334	0.296508	0.30074
568	MCL1	State	-0.0350495	0.0159735	0.0279944	0.0564648	0.0879299	0.523295
569	ENSA	State	0.0206502	0.014438	0.164967	-0.0657495	0.0750021	0.389522
570	GOLPH3L	State	-0.0120549	0.0280002	0.656869	-0.0186213	0.184523	0.918016
571	CTSS	State	-0.354509	0.0219721	7.67899e-07	0.0930047	0.0773777	0.230754
572	ARNT	State	-0.14105	0.0467479	0.00419916	-0.199376	0.36848	0.559288
573	SETDB1	State	-0.232301	0.0392598	4.55861e-05	0.228366	0.259678	0.372725
574	CERS2	State	0.038578	0.0273229	0.159568	-0.33448	0.170722	0.0517896
575	PRUNE1	State	-0.0397198	0.0590441	0.487902	-0.085621	0.31285	0.773445
576	C1orf56	State	0.164842	0.0335489	0.000577285	0.165006	0.140003	0.218956
577	CDC42SE1	State	-0.0473969	0.0171452	0.00719856	0.18915	0.0820847	0.024995
578	SCNM1	State	-0.0101195	0.0323363	0.74845	0.163064	0.194692	0.383523
579	VPS72	State	-0.0547424	0.0281132	0.0525895	-0.193971	0.19078	0.29914
580	PIP5K1A	State	-0.0856145	0.0315419	0.0069986	0.175456	0.197302	0.353929
581	PSMD4	State	0.0588114	0.0149458	0.000488137	-0.186347	0.0661824	0.0059988
582	PI4KB	State	0.0805795	0.0324876	0.0137972	-0.220399	0.239329	0.346931
583	RFX5	State	-0.137606	0.042309	0.00345608	0.1628	0.232049	0.460908
584	SELENBP1	State	-0.427963	0.0638427	4.67057e-05	-0.296972	0.127913	0.019996
585	PSMB4	State	-0.00519618	0.014225	0.729254	-0.114439	0.0461018	0.0145971
586	POGZ	State	-0.253228	0.0273266	1.01324e-05	0.425092	0.171462	0.0189962
587	CGN	State	-0.153531	0.0342441	0.000546421	-0.388038	0.119903	0.00260937
588	TUFT1	State	0.0677895	0.0483918	0.165967	-0.00386347	0.179785	0.979404
589	SNX27	State	-0.0867763	0.0307065	0.0039992	0.0241372	0.190035	0.893821
590	MRPL9	State	-0.0148727	0.0192043	0.438512	-0.156417	0.119754	0.20056
591	OAZ3	State	-0.126279	0.0879912	0.146371	-0.590676	0.223484	0.0165967
592	TDRKH	State	-0.28653	0.0554844	0.000185777	0.0750995	0.246658	0.759048
593	RORC	State	-0.257157	0.068618	0.0010051	-0.087665	0.211178	0.680064
594	THEM4	State	-0.0410772	0.0406695	0.308138	-0.269346	0.203472	0.175165
595	S100A10	State	0.17537	0.0212569	4.32744e-05	-0.362892	0.0447018	1.32664e-05
596	S100A11	State	0.102907	0.0112405	0.000435895	-0.31983	0.0351979	5.981e-06
597	S100A9	State	0.296827	0.0268997	1.48292e-05	-0.0888129	0.0459642	0.0591882
598	S100A8	State	0.150347	0.0524409	0.00379924	0.177772	0.0897929	0.0427914
599	S100A7	State	0.414382	0.101065	0.00191241	-0.335745	0.125689	0.0433913
600	S100A6	State	0.182032	0.0156952	2.07972e-06	-0.237167	0.0406156	0.00111329
601	S100A4	State	0.242112	0.069819	0.0020347	-0.0296188	0.261462	0.905019
602	S100A2	State	-0.123577	0.0704682	0.0793841	0.275509	0.213293	0.30154
603	S100A16	State	0.232545	0.0176778	4.36703e-06	-0.362948	0.0388937	2.43616e-06
604	S100A14	State	0.249807	0.0176855	0.000264459	-0.337838	0.0470892	6.69954e-05
605	S100A13	State	0.146164	0.014512	0.000399502	-0.084684	0.0509608	0.112977
606	S100A1	State	-0.0472333	0.0303858	0.131774	-0.0158863	0.0778783	0.838032
607	CHTOP	State	0.0101805	0.0204839	0.616277	0.0664193	0.153202	0.658468
608	SNAPIN	State	0.0881453	0.0294249	0.00359928	-0.761304	0.22578	0.00339932
609	ILF2	State	0.0337654	0.013628	0.0159968	-0.115061	0.0603044	0.0695861
610	INTS3	State	-0.209799	0.0313734	2.39724e-05	0.0625376	0.175939	0.739052
611	GATAD2B	State	-0.215681	0.0326843	4.94513e-05	0.501205	0.225752	0.0311938
612	DENND4B	State	0.00408029	0.0476002	0.927614	-0.0408169	0.276986	0.880424
613	CRTC2	State	0.143636	0.0463812	0.00644358	-0.130063	0.347384	0.692661
614	SLC39A1	State	0.200317	0.0157057	3.14919e-05	-0.230894	0.0657008	0.00147642
615	CREB3L4	State	-0.0952953	0.0594999	0.109578	0.0907558	0.271222	0.737652
616	JTB	State	0.174355	0.0142415	0.000245183	-0.159787	0.067211	0.0193961
617	RAB13	State	-0.0330179	0.0169238	0.0515897	-0.0778776	0.0587	0.185163
618	RPS27	State	0.18463	0.00716979	0.000154838	-0.0548039	0.0345829	0.122975
619	TPM3	State	0.019427	0.0167565	0.253549	-0.190315	0.0556079	0.0015844
620	C1orf43	State	0.0885606	0.0148258	0.00147685	-0.0605048	0.0685216	0.379924
621	UBAP2L	State	-0.110776	0.0254088	0.000826029	0.257505	0.16024	0.111378
622	HAX1	State	0.110069	0.0155267	0.000745579	-0.150464	0.0647806	0.0211958
623	IL6R	State	0.00144163	0.0426527	0.976605	0.204408	0.142444	0.184763
624	UBE2Q1	State	0.00797248	0.0271437	0.773045	-0.236535	0.223552	0.311538
625	ADAR	State	-0.279112	0.0201357	3.35062e-06	0.204642	0.105056	0.0511898
626	PMVK	State	0.15231	0.0262455	0.00017394	0.110554	0.204451	0.615477
627	PBXIP1	State	-0.241476	0.0362622	5.79856e-05	0.00152478	0.158323	0.991402
628	PYGO2	State	-0.043289	0.0415963	0.288542	-0.198532	0.273078	0.435913
629	SHC1	State	0.0110978	0.0281657	0.708058	0.0804448	0.20576	0.672865
630	CKS1B	State	-0.0248329	0.0165296	0.134973	-0.212011	0.0993434	0.0387922
631	FLAD1	State	0.0228948	0.034354	0.512098	-0.322404	0.221897	0.134973
632	ZBTB7B	State	0.0416901	0.027062	0.124775	-0.0427359	0.152036	0.764247
633	ADAM15	State	0.0986331	0.0281301	0.00135805	0.0649723	0.125165	0.605279
634	EFNA4	State	-0.00386376	0.0331494	0.906419	-0.0365858	0.161667	0.817437
635	EFNA1	State	-0.044864	0.0210305	0.0331934	0.00454701	0.0694603	0.942012
636	SLC50A1	State	0.0136243	0.0225242	0.531894	-0.174646	0.0900599	0.0517896
637	DPM3	State	0.118215	0.0205035	0.00017849	0.0814483	0.118308	0.468906
638	KRTCAP2	State	0.140229	0.0141369	0.000513502	-0.0452263	0.0697788	0.523695
639	MUC1	State	-0.05381	0.0241834	0.0267946	-0.081379	0.0544186	0.136973
640	MTX1	State	0.0258844	0.0219951	0.25035	-0.353285	0.126495	0.010198
641	GBA	State	0.0186149	0.0495055	0.70046	8.67873e-05	0.343217	1
642	FAM189B	State	-0.0671222	0.0403592	0.0937812	-0.0430345	0.308896	0.877425
643	SCAMP3	State	0.119173	0.0349924	0.00215026	-0.00879966	0.296447	0.971606
644	CLK2	State	-0.19556	0.0458975	0.000278051	0.156826	0.299609	0.580484
645	FDPS	State	-0.00222016	0.0159946	0.882623	-0.0879007	0.0451651	0.0539892
646	RUSC1	State	0.251844	0.0412432	0.000272131	-0.425666	0.169222	0.0159968
647	ASH1L	State	-0.241011	0.0196286	1.45127e-05	0.232743	0.113396	0.0493901
648	MSTO1	State	-0.133135	0.0492887	0.00719856	0.00635704	0.383675	0.985203
649	YY1AP1	State	-0.0801241	0.0311001	0.0105979	0.216967	0.287672	0.421916
650	DAP3	State	-0.00713242	0.0173962	0.689862	-0.40623	0.0775006	0.000219528
651	GON4L	State	-0.133932	0.0233414	0.000220365	-0.0623879	0.150147	0.669066
652	RIT1	State	0.0143475	0.027282	0.608678	0.0616555	0.127937	0.627475
653	KHDC4	State	-0.161554	0.0343392	0.000107461	-0.0180285	0.187984	0.919616
654	ARHGEF2	State	0.00163919	0.0366327	0.962607	-0.0189076	0.133936	0.89902
655	SSR2	State	-0.0306433	0.0117481	0.0109978	-0.123542	0.0510617	0.0173965
656	UBQLN4	State	0.0617908	0.0498874	0.215557	0.123078	0.308278	0.691062
657	LAMTOR2	State	0.0750495	0.0169085	0.00154424	0.0479296	0.0911761	0.587882
658	RAB25	State	0.13376	0.0186156	3.53334e-05	-0.237905	0.0680988	0.001068
659	MEX3A	State	-0.240817	0.0572232	0.000938901	0.243197	0.169564	0.14937
660	LMNA	State	0.161623	0.0143949	8.51029e-06	-0.332025	0.0503321	0.000191813
661	SEMA4A	State	-0.270166	0.0600594	0.000542236	-0.304325	0.306797	0.294341
662	PMF1	State	0.0634028	0.0221797	0.0059988	0.140766	0.149304	0.339332
663	SMG5	State	-0.0452239	0.0307227	0.144771	-0.165836	0.231338	0.456909
664	TMEM79	State	0.217469	0.0553459	0.000742834	-0.255863	0.24444	0.287143
665	CCT3	State	0.0104093	0.0115859	0.378124	-0.049016	0.0545951	0.363527
666	MEF2D	State	0.10074	0.0407896	0.0143971	0.0108801	0.276608	0.971606
667	NAXE	State	0.188674	0.0246281	1.35879e-05	0.0233523	0.106022	0.822635
668	GPATCH4	State	0.0844217	0.0271067	0.00294062	0.109247	0.106738	0.308138
669	NES	State	0.146948	0.0510385	0.00419916	-0.271102	0.128556	0.044991
670	CRABP2	State	-0.0120347	0.0408088	0.778644	5.48174e-05	0.104772	1
671	ISG20L2	State	0.0595763	0.0317862	0.0625875	-0.141651	0.212883	0.473105
672	RRNAD1	State	7.65261e-05	0.0382252	0.9976	-0.276846	0.31662	0.334533
673	MRPL24	State	0.115864	0.0329673	0.00210057	-0.044295	0.172631	0.792042
674	HDGF	State	0.116954	0.0120495	0.000456426	0.0648791	0.0625451	0.304539
675	PRCC	State	-0.0568375	0.0265207	0.0309938	-0.281963	0.217233	0.186163
676	ETV3	State	-0.148595	0.0339532	0.000504023	0.503817	0.209261	0.0453909
677	IFI16	State	-0.0808659	0.024357	0.00222332	0.229909	0.115114	0.0357928
678	DUSP23	State	-0.0324641	0.0212799	0.131374	-0.240455	0.0860997	0.00719856
679	TAGLN2	State	0.0488157	0.011991	0.00160629	-0.194798	0.0447422	0.000386951
680	PIGM	State	-0.0281602	0.0534456	0.59928	-0.00457199	0.237214	0.985603
681	IGSF8	State	0.256341	0.0287627	5.27677e-07	-0.125729	0.138704	0.368126
682	PEA15	State	-0.0658182	0.0189269	0.00107178	-0.0195571	0.070848	0.773845
683	DCAF8	State	-0.0810435	0.0346971	0.0213957	0.0805771	0.238785	0.735853
684	PEX19	State	0.103567	0.0372697	0.00579884	0.380868	0.350707	0.258748
685	COPA	State	-0.151073	0.0198532	0.000159085	0.236099	0.100861	0.0233953
686	NCSTN	State	-0.0906835	0.0357204	0.0111978	-0.122765	0.245126	0.589282
687	F11R	State	0.0726862	0.0274079	0.00919816	0.112518	0.148181	0.45091
688	TSTD1	State	0.0737684	0.0160772	0.00214591	-0.0133611	0.0587661	0.823635
689	USF1	State	-0.10689	0.0451928	0.0193961	-0.0241718	0.300491	0.934613
690	NECTIN4	State	-0.114746	0.0230218	0.000105508	0.108007	0.0769611	0.186163
691	PFDN2	State	0.0799237	0.0143222	0.00123882	-0.038692	0.0515661	0.446911
692	NIT1	State	0.0466698	0.0283019	0.104979	0.178128	0.214391	0.394321
693	DEDD	State	0.0108894	0.0400572	0.789042	-0.684752	0.342467	0.0655869
694	UFC1	State	0.101241	0.0138034	0.000732425	-0.175987	0.072023	0.014797
695	PPOX	State	-0.00618215	0.0569871	0.916017	-0.267317	0.321864	0.40012
696	B4GALT3	State	0.0108408	0.0315081	0.728854	0.118919	0.321289	0.674265
697	ADAMTS4	State	-0.221551	0.0617153	0.00205461	0.181228	0.174994	0.333533
698	NDUFS2	State	0.0257052	0.0152291	0.094781	-0.0139148	0.071749	0.842432
699	SDHC	State	0.064287	0.0215935	0.0039992	-0.119467	0.119965	0.306939
700	HSPA6	State	0.0698769	0.307476	0.821636	0.550321	0.813999	0.491902
701	DUSP12	State	0.106739	0.030812	0.0015846	-0.159627	0.194671	0.390522
702	ATF6	State	-0.0439247	0.0255125	0.0861828	0.29164	0.155166	0.0673865
703	NOS1AP	State	-0.220598	0.0510835	0.000754411	0.122621	0.220863	0.576085
704	UHMK1	State	-0.0843183	0.0261719	0.00326796	0.140121	0.161649	0.375325
705	UAP1	State	-0.0757289	0.0219281	0.00149665	-0.0173245	0.0788499	0.834233
706	DDR2	State	-0.545983	0.0480026	0.000416052	0.136453	0.142912	0.339332
707	HSD17B7	State	-0.0999148	0.0261803	0.000883207	0.166778	0.143596	0.246751
708	PBX1	State	-0.163149	0.0403468	0.00104394	0.1007	0.137861	0.453309
709	MGST3	State	0.047234	0.0156123	0.0029994	-0.234939	0.0580847	0.000741895
710	ALDH9A1	State	-0.135671	0.0246937	0.000249528	-0.0872969	0.115248	0.454109
711	TMCO1	State	0.0715557	0.0158408	0.000143989	-0.158378	0.0735243	0.0327934
712	UCK2	State	-0.186658	0.0246808	0.000144706	-0.102591	0.141185	0.475705
713	POGK	State	-0.0905099	0.0331378	0.00579884	-0.0501253	0.24078	0.829834
714	POU2F1	State	-0.0719107	0.0467777	0.127175	0.141732	0.208179	0.484503
715	CREG1	State	-0.175461	0.024435	4.21938e-05	-0.247468	0.130067	0.0609878
716	MPZL1	State	-0.157025	0.0142147	0.000524617	-0.150344	0.0648821	0.019996
717	MPC2	State	0.0789751	0.0153913	0.00164879	-0.201975	0.0724443	0.00779844
718	DCAF6	State	-0.162699	0.026796	7.14615e-05	0.322816	0.197976	0.0967806
719	TIPRL	State	0.000175532	0.017834	0.994001	-0.0876147	0.108797	0.421916
720	SFT2D2	State	-0.143353	0.0237481	0.000142395	0.245891	0.112736	0.029794
721	ATP1B1	State	0.0545385	0.0177992	0.00259948	-0.00628649	0.0626221	0.922216
722	NME7	State	0.11851	0.0423	0.0059988	0.296949	0.263189	0.24775
723	BLZF1	State	-0.0796931	0.0299184	0.010198	-0.113951	0.193715	0.55249
724	SLC19A2	State	-0.041553	0.0576377	0.467506	-0.440844	0.343912	0.202759
725	SELE	State	-0.642545	0.200159	0.00218071	-0.153468	0.389156	0.693061
726	METTL18	State	-0.106329	0.045226	0.0203959	-0.42488	0.279749	0.120576
727	SCYL3	State	-0.405155	0.0529989	4.434e-05	-0.145605	0.305182	0.612877
728	KIFAP3	State	-0.11927	0.0319431	0.00293479	-0.18916	0.227635	0.394321
729	GORAB	State	-0.129591	0.042388	0.00388922	-0.168912	0.264365	0.5013
730	FMO2	State	-0.422767	0.0633688	6.51435e-06	0.0741716	0.151434	0.64907
731	PRRC2C	State	-0.0837887	0.0124092	6.60093e-05	0.25496	0.0585784	0.000333704
732	VAMP4	State	-0.00227425	0.0441502	0.958208	-0.0095919	0.278408	0.970206
733	EEF1AKNMT	State	-0.0278143	0.0371098	0.454909	0.164281	0.274185	0.528894
734	PIGC	State	-0.0531023	0.0312555	0.0905819	-0.204228	0.258326	0.409118
735	SUCO	State	-0.152522	0.0256609	9.83172e-05	-0.0309919	0.171319	0.868026
736	PRDX6	State	0.0509713	0.0131326	0.00312464	-0.0674343	0.0544562	0.210358
737	RC3H1	State	-0.0665246	0.0336607	0.044991	0.0386688	0.22654	0.84983
738	RABGAP1L	State	-0.126763	0.0467735	0.00639872	-0.0303083	0.201603	0.869826
739	CACYBP	State	0.0574923	0.0226076	0.0125975	-0.188329	0.101372	0.0665867
740	MRPS14	State	0.0710543	0.0236471	0.00259948	-0.122936	0.160972	0.435113
741	KIAA0040	State	-0.0579587	0.0323876	0.0775845	-0.0623143	0.136998	0.647271
742	COP1	State	-0.0840548	0.0354741	0.0203959	-0.338437	0.254425	0.170166
743	RASAL2	State	-0.0287302	0.0267268	0.282943	-0.0146847	0.0855592	0.869626
744	RALGPS2	State	-0.21627	0.0350722	0.000908854	0.0182247	0.122951	0.886623
745	FAM20B	State	0.035873	0.0452734	0.422515	-0.101403	0.244048	0.664467
746	TOR3A	State	0.107777	0.0371604	0.00319936	-0.470529	0.26161	0.0737852
747	ABL2	State	0.129708	0.0300148	0.00100649	0.0107786	0.0984161	0.915217
748	SOAT1	State	-0.153341	0.038789	0.000847424	0.132929	0.164914	0.409518
749	TOR1AIP2	State	-0.0495738	0.0222594	0.0267946	0.11766	0.131422	0.366127
750	TOR1AIP1	State	-0.0089105	0.0319759	0.782643	-0.150084	0.207072	0.455909
751	CEP350	State	-0.262177	0.0235211	2.2671e-05	0.270992	0.106512	0.0121976
752	QSOX1	State	0.0405586	0.027024	0.131974	0.0451952	0.0915716	0.622675
753	ACBD6	State	-0.0404738	0.0223766	0.0715857	-0.191256	0.138379	0.163367
754	XPR1	State	-0.139933	0.0527349	0.00839832	0.59118	0.242392	0.0393921
755	STX6	State	-0.091254	0.035016	0.00619876	0.0106731	0.221827	0.952809
756	MR1	State	-0.122362	0.0548854	0.024795	-0.0751755	0.267832	0.783243
757	IER5	State	0.241213	0.0213003	1.63355e-05	-0.0805123	0.110855	0.473505
758	GLUL	State	-0.15453	0.0240664	4.65115e-05	-0.358412	0.133489	0.00359928
759	RGS16	State	-0.370197	0.101837	0.00130853	0.45112	0.221037	0.0825835
760	DHX9	State	-0.0253912	0.0177419	0.158768	0.12645	0.117331	0.278544
761	LAMC1	State	-0.19267	0.0291051	2.99473e-05	0.230683	0.140678	0.10238
762	LAMC2	State	-0.0795327	0.0236942	0.0015963	0.112072	0.0883081	0.207958
763	SMG7	State	-0.189847	0.0306558	0.000248616	0.0569441	0.173657	0.730854
764	ARPC5	State	-0.0113353	0.0140828	0.424715	-0.169082	0.0539339	0.00274267
765	RGL1	State	-0.405208	0.0572357	4.42203e-05	-0.0893781	0.23935	0.70166
766	TSEN15	State	0.0257385	0.0305587	0.410118	0.0365679	0.134952	0.783443
767	C1orf21	State	0.0340843	0.0264224	0.20016	0.13287	0.0760991	0.0879824
768	EDEM3	State	-0.157909	0.0369094	0.000262643	0.282921	0.219027	0.20116
769	NIBAN1	State	-0.281376	0.0218888	6.59978e-06	0.426023	0.0799635	8.04612e-05
770	RNF2	State	-0.0777596	0.0367612	0.0421916	-0.0260688	0.268668	0.914217
771	TRMT1L	State	-0.0880752	0.0512747	0.0863827	-0.288069	0.280639	0.291342
772	IVNS1ABP	State	-0.199444	0.0273072	3.99996e-05	0.0311709	0.139336	0.818036
773	TPR	State	-0.0618373	0.016123	0.00263097	0.136823	0.0752434	0.0661868
774	ODR4	State	-0.0890312	0.0282944	0.0034111	-0.0580727	0.207923	0.766647
775	PTGS2	State	-0.051818	0.0909839	0.574285	-0.00300672	0.293219	0.993801
776	RGS2	State	-0.143698	0.0620588	0.0235953	0.132963	0.188976	0.484303
777	UCHL5	State	0.0177498	0.0252765	0.490502	-0.166949	0.131923	0.204559
778	RO60	State	-0.0748488	0.0225674	0.00212762	-0.0534154	0.154412	0.719656
779	GLRX2	State	0.134633	0.0229415	9.34993e-05	-0.0788932	0.0938836	0.39832
780	CDC73	State	-0.0674918	0.0230545	0.004999	0.107844	0.141519	0.455109
781	ZBTB41	State	-0.280416	0.0335769	1.55256e-05	0.148629	0.176068	0.387722
782	DENND1B	State	-0.108197	0.0399672	0.00739852	0.307449	0.213204	0.136973
783	NEK7	State	-0.0508133	0.0337919	0.133973	0.0114231	0.216366	0.960208
784	PTPRC	State	0.380647	0.14581	0.0115977	-0.307183	0.153118	0.0477904
785	ZNF281	State	-0.0974855	0.0300943	0.00239134	-0.13421	0.13574	0.324535
786	DDX59	State	-0.0657346	0.0392185	0.095181	0.0883866	0.236468	0.693861
787	CAMSAP2	State	-0.200656	0.0343254	0.000877744	0.320402	0.169569	0.0621876
788	INAVA	State	0.0792951	0.0444947	0.0743851	0.176408	0.142474	0.218156
789	TMEM9	State	0.0894994	0.0328985	0.00579884	-0.053808	0.154563	0.731254
790	LAD1	State	-0.176815	0.0231677	1.41403e-05	-0.0625756	0.0704047	0.378124
791	PHLDA3	State	0.0643057	0.0311783	0.0461908	-0.450235	0.10941	0.00051244
792	CSRP1	State	0.131084	0.0234091	0.000229698	-0.0620671	0.0772573	0.419716
793	NAV1	State	0.0283682	0.0686238	0.670266	0.290625	0.262993	0.265547
794	IPO9	State	-0.107225	0.0366671	0.0039992	-0.160998	0.276436	0.555689
795	TIMM17A	State	0.0434531	0.0225536	0.0539892	-0.204957	0.107766	0.0571886
796	RNPEP	State	0.134481	0.0325205	0.00076351	0.137004	0.213517	0.514297
797	ELF3	State	-0.113206	0.0131711	0.000670913	0.139481	0.045382	0.00350512
798	ARL8A	State	-0.00369107	0.022292	0.872825	-0.141605	0.117738	0.239752
799	PPP1R12B	State	-0.366852	0.0458216	5.3831e-05	0.0533497	0.25764	0.821036
800	KDM5B	State	-0.169214	0.0199491	2.93475e-05	0.174153	0.119226	0.134573
801	RABIF	State	0.0930998	0.031349	0.00279944	-0.246408	0.224304	0.271746
802	KLHL12	State	0.0390488	0.0544976	0.474105	-0.152675	0.383372	0.664267
803	ADIPOR1	State	0.089708	0.0215816	0.000382639	-0.182331	0.134981	0.170766
804	CYB5R1	State	0.133884	0.0267957	0.000378844	-0.188239	0.0969063	0.0525895
805	TMEM183A	State	0.0808326	0.0201948	0.00101609	-0.146915	0.12108	0.226555
806	ADORA1	State	0.201679	0.0626049	0.00295439	0.228198	0.230982	0.325335
807	CHI3L1	State	-0.415409	0.0260583	3.18043e-06	0.271736	0.04972	0.000110377
808	BTG2	State	-0.172119	0.0356996	0.000577029	-0.111931	0.125279	0.383523
809	ATP2B4	State	0.0250719	0.0326928	0.453909	0.0904301	0.111638	0.421916
810	SNRPE	State	0.148587	0.0136504	0.000547619	-0.195537	0.0588816	0.00268494
811	GOLT1A	State	0.10876	0.0567668	0.0535893	-0.309629	0.178484	0.0785843
812	PLEKHA6	State	-0.138105	0.0458902	0.00279944	-0.00402011	0.187154	0.983403
813	PPP1R15B	State	-0.100742	0.0289021	0.00127785	0.28208	0.144529	0.0519896
814	PIK3C2B	State	-0.281852	0.0654963	0.000529683	0.167202	0.203688	0.405119
815	MDM4	State	-0.173564	0.0203919	2.59993e-05	0.237023	0.110548	0.0305939
816	RBBP5	State	-0.0255943	0.0425321	0.54829	-0.115646	0.324559	0.69786
817	DSTYK	State	-0.114937	0.0423377	0.0069986	-0.246356	0.229775	0.263947
818	ELK4	State	-0.0839314	0.0315589	0.0079984	0.0321387	0.188231	0.859828
819	NUCKS1	State	0.0153315	0.0145846	0.303539	-0.0668941	0.071815	0.354729
820	RAB29	State	-0.195871	0.0400706	0.000303083	0.220878	0.151492	0.14837
821	SLC41A1	State	0.0112054	0.0594723	0.85043	-0.317054	0.324529	0.29794
822	SRGAP2	State	-0.167634	0.0479936	0.0014211	-0.114233	0.186047	0.524295
823	IKBKE	State	-0.0787115	0.0277886	0.00439912	0.0261453	0.0999554	0.786043
824	EIF2D	State	-0.0159879	0.0315942	0.613877	-0.0286556	0.40431	0.939012
825	DYRK3	State	-0.0839996	0.0515435	0.107379	-0.440539	0.238269	0.219156
826	MAPKAPK2	State	0.0738945	0.0220394	0.00204	-0.223888	0.13966	0.106179
827	IL20	State	0.237099	0.0945362	0.0127974	0.425765	0.206799	0.0369926
828	IL24	State	-0.193807	0.257826	0.454509	-0.314242	0.41976	0.445311
829	PIGR	State	-0.371232	0.0229662	8.761e-07	0.207461	0.0802635	0.0139972
830	C1orf116	State	0.0658432	0.0485144	0.175165	-0.392227	0.130055	0.00339932
831	PFKFB2	State	0.014914	0.0596158	0.809638	-0.27982	0.324701	0.376125
832	YOD1	State	-0.0202006	0.0469237	0.663667	0.0527612	0.231899	0.820836
833	CD55	State	-0.0770058	0.017448	0.00204703	0.111536	0.0934991	0.25215
834	CD46	State	-0.264323	0.0147247	0.000110596	-0.0981352	0.0649315	0.131574
835	LAMB3	State	-0.138536	0.0173797	0.000609795	0.0200798	0.0758479	0.795441
836	G0S2	State	-0.0158421	0.0542734	0.770046	0.188503	0.117974	0.107179
837	HSD11B1	State	-0.291087	0.0492321	0.000143027	0.522073	0.0882784	0.00013096
838	IRF6	State	-0.223193	0.0276117	3.04822e-06	-0.555118	0.140369	0.000968302
839	UTP25	State	-0.104554	0.0303076	0.00157712	0.387963	0.207005	0.0587882
840	SERTAD4	State	-0.0974447	0.0476052	0.0373925	-0.292343	0.183982	0.105779
841	RCOR3	State	-0.14523	0.03074	0.000343458	0.0394081	0.222135	0.84923
842	LINC00467	State	-0.00386392	0.0568556	0.942212	0.108183	0.169572	0.519496
843	SLC30A1	State	-0.132817	0.0430898	0.00316858	0.363079	0.20247	0.0763847
844	LPGAT1	State	-0.0680416	0.0262911	0.00859828	-0.0108947	0.111111	0.914817
845	INTS7	State	-0.0865311	0.0597249	0.160368	-0.0117155	0.337794	0.973805
846	PPP2R5A	State	-0.0672186	0.0293902	0.0219956	0.0744013	0.1737	0.64947
847	PACC1	State	0.0978879	0.0612455	0.112577	-0.271579	0.398218	0.453309
848	NENF	State	0.015994	0.0149035	0.291942	0.0902513	0.0869344	0.30094
849	ATF3	State	0.0933969	0.022536	0.000788357	0.220652	0.0995894	0.0321936
850	BATF3	State	0.201994	0.0368998	0.000190022	-0.069356	0.118147	0.553089
851	NSL1	State	0.000748567	0.0310424	0.976805	-0.0156603	0.196069	0.930414
852	TATDN3	State	-0.013239	0.041447	0.734453	0.132762	0.266802	0.596681
853	ANGEL2	State	-0.213155	0.0399163	0.000145289	-0.109375	0.352909	0.75005
854	RPS6KC1	State	-0.246156	0.0422225	9.62841e-05	-0.0719829	0.260419	0.775445
855	SMYD2	State	-0.0254447	0.0434172	0.555889	0.0251786	0.205713	0.906419
856	PTPN14	State	-0.159516	0.027233	0.000288036	0.260407	0.136827	0.0565887
857	KCTD3	State	-0.207081	0.0277893	4.97725e-05	0.0109814	0.140058	0.932214
858	GPATCH2	State	-0.0639013	0.0258272	0.014797	0.0591962	0.17684	0.726255
859	RRP15	State	0.17121	0.0282384	0.000566445	-0.0741191	0.113528	0.505699
860	TGFB2	State	-0.0875444	0.0494243	0.080184	-0.0134665	0.124831	0.910218
861	LYPLAL1	State	-0.122775	0.0270236	0.000610482	0.0561788	0.136281	0.668266
862	EPRS1	State	-0.0670188	0.017443	0.00279231	-0.0129263	0.0563204	0.818636
863	BPNT1	State	-0.03902	0.038909	0.306339	-0.182882	0.215675	0.386723
864	IARS2	State	-0.0742539	0.0241037	0.00319936	-0.0929478	0.125075	0.444111
865	RAB3GAP2	State	-0.200728	0.0287668	0.000157508	0.56247	0.217	0.0205959
866	MARK1	State	-0.358193	0.0610154	0.00132755	-0.15009	0.253826	0.54849
867	C1orf115	State	-0.130793	0.0480666	0.00819836	0.116065	0.309788	0.685663
868	DUSP10	State	0.186719	0.0513299	0.00148136	0.0601784	0.189871	0.753249
869	MIA3	State	-0.221066	0.0226709	4.45943e-06	0.209986	0.124464	0.0893821
870	AIDA	State	0.0246146	0.0263616	0.34973	0.189281	0.16338	0.223955
871	BROX	State	-0.139301	0.0199883	5.4791e-05	0.503716	0.159276	0.00339932
872	TLR5	State	-0.214668	0.0444464	0.000524695	0.00687452	0.167515	0.963207
873	SUSD4	State	-0.263175	0.0627578	0.000889635	-0.0837367	0.225161	0.716057
874	CAPN2	State	0.0752748	0.0209485	0.00153	-0.223441	0.0506377	0.000681291
875	TP53BP2	State	-0.317525	0.0266528	6.88164e-06	0.050201	0.129224	0.69986
876	FBXO28	State	-0.17788	0.0308898	0.000191989	-0.136701	0.249291	0.558688
877	DEGS1	State	0.0100832	0.0190008	0.610078	-0.19502	0.103128	0.0771846
878	NVL	State	-0.114713	0.0430032	0.00879824	-0.37862	0.270243	0.15017
879	CNIH4	State	0.0515382	0.0159207	0.00215584	-0.160422	0.0763071	0.0365927
880	WDR26	State	-0.136836	0.0309619	0.000532544	0.370158	0.184027	0.0459908
881	DNAH14	State	-0.083196	0.0383635	0.0281944	-0.0769872	0.25722	0.746851
882	LBR	State	-0.0958331	0.0340365	0.00459908	-0.340756	0.15972	0.0375925
883	ENAH	State	-0.08187	0.018717	0.00198081	0.142747	0.0698298	0.0437912
884	SRP9	State	0.0847537	0.0138853	0.00135976	-0.187695	0.067866	0.004999
885	EPHX1	State	0.194219	0.0336348	0.00107631	-0.0187892	0.130359	0.884823
886	TMEM63A	State	-0.00892818	0.0287964	0.75225	0.114711	0.128233	0.363327
887	PYCR2	State	0.0834057	0.0274303	0.00307009	-0.0495661	0.162985	0.761048
888	SDE2	State	0.0143403	0.0423213	0.724455	-0.0225718	0.270203	0.930214
889	H3-3A	State	0.0166285	0.00851558	0.0523895	-0.00937091	0.037663	0.805639
890	ACBD3	State	-0.0835579	0.0194758	0.00047172	-0.0296285	0.109903	0.783043
891	PARP1	State	0.0129583	0.0236551	0.585283	-0.0599119	0.0875233	0.489902
892	ITPKB	State	0.00135295	0.0601769	0.985603	0.196919	0.26644	0.433913
893	COQ8A	State	-0.165451	0.0344467	0.00038832	0.17946	0.194907	0.331934
894	CDC42BPA	State	-0.172677	0.030152	6.31995e-05	0.0792803	0.136351	0.563687
895	SNAP47	State	0.025722	0.0291418	0.381724	-0.405552	0.262	0.134573
896	JMJD4	State	-0.0243679	0.0283702	0.40232	-0.133493	0.160113	0.389522
897	ARF1	State	0.0824904	0.0107372	1.92175e-05	-0.00972962	0.0574529	0.873825
898	C1orf35	State	0.00591692	0.0271357	0.822236	-0.139063	0.14703	0.343931
899	MRPL55	State	0.0662937	0.0203875	0.00493631	0.0532371	0.176974	0.752649
900	GUK1	State	0.0513899	0.0120006	0.00264733	-0.0273391	0.0669086	0.696461
901	TRIM11	State	0.0372167	0.0337953	0.266347	0.191462	0.261148	0.461908
902	H2AW	State	0.0803285	0.028544	0.0039992	-0.233874	0.124435	0.0687862
903	RNF187	State	0.450477	0.0258161	2.52475e-05	0.031429	0.108374	0.762048
904	RHOU	State	-0.0770637	0.0565987	0.176965	0.110994	0.208145	0.591682
905	RAB4A	State	-0.0201174	0.0208843	0.339932	-0.158346	0.16567	0.321536
906	NUP133	State	-0.195426	0.0446102	0.000271577	-0.0245023	0.409253	0.95021
907	TAF5L	State	-0.0754975	0.0448052	0.089782	-0.105475	0.281337	0.69806
908	URB2	State	-0.228013	0.0657623	0.00179063	-0.407323	0.319737	0.203159
909	GALNT2	State	-0.0312493	0.0270581	0.245551	-0.47184	0.178068	0.0125975
910	PGBD5	State	-0.0879421	0.0420359	0.039992	0.096767	0.111085	0.386523
911	COG2	State	-0.164034	0.0291519	0.00023792	-0.300553	0.294006	0.257149
912	C1orf198	State	-0.113156	0.0285304	0.000815913	-0.319124	0.170758	0.0787842
913	ARV1	State	-0.0264027	0.0447464	0.556089	-0.0948427	0.260815	0.69786
914	FAM89A	State	0.220332	0.0513133	0.000717824	-0.137356	0.261115	0.593681
915	C1orf131	State	-0.0522242	0.0311648	0.0917816	-0.0748635	0.176036	0.64947
916	GNPAT	State	-0.0718887	0.0307775	0.0209958	-0.178137	0.269167	0.491902
917	EXOC8	State	-0.176447	0.0568595	0.00259948	-0.000846398	0.334052	0.9978
918	SPRTN	State	0.0566069	0.0450623	0.206559	0.070398	0.284121	0.80224
919	EGLN1	State	0.0364448	0.0370316	0.325535	-0.347009	0.245987	0.154169
920	TSNAX	State	0.0866322	0.03029	0.00579884	-0.121338	0.176904	0.4985
921	SIPA1L2	State	-0.0604186	0.0402393	0.133973	-0.252434	0.153972	0.0981804
922	NTPCR	State	-0.0295124	0.0240805	0.221956	-0.0893936	0.171744	0.582883
923	KCNK1	State	0.162616	0.0291141	0.000134179	-0.185703	0.108335	0.0917816
924	COA6	State	0.107543	0.0207539	8.0323e-05	-0.166836	0.0996948	0.0965807
925	TARBP1	State	-0.210116	0.0518718	0.000792695	-0.202766	0.24552	0.388522
926	IRF2BP2	State	0.0671833	0.0210535	0.00206686	0.192383	0.0774768	0.0121976
927	TOMM20	State	0.0269556	0.00997725	0.00759848	0.0587241	0.0529076	0.262747
928	ARID4B	State	-0.118106	0.0176128	0.0010831	0.166126	0.0851283	0.055189
929	GGPS1	State	-0.0267285	0.0249238	0.286343	-0.0453355	0.151928	0.761448
930	B3GALNT2	State	-0.0933286	0.0488449	0.054989	0.206147	0.198021	0.294341
931	LYST	State	-0.0916771	0.0345274	0.00779844	-0.0509464	0.129315	0.707459
932	ERO1B	State	-0.203105	0.0484439	0.000292101	0.0725175	0.223966	0.724055
933	LGALS8	State	0.000587993	0.0276205	0.984203	-0.0789417	0.124849	0.528894
934	HEATR1	State	-0.322701	0.0360457	1.14592e-05	-0.0547364	0.205943	0.786443
935	MTR	State	-0.23271	0.0437962	0.000325601	-0.0122864	0.2367	0.957409
936	FH	State	0.0373158	0.0225613	0.10138	-0.243333	0.147148	0.128174
937	KMO	State	-0.356964	0.0625542	0.000136211	-0.444485	0.189615	0.0241952
938	OPN3	State	-0.0189173	0.0437023	0.662667	-0.477275	0.173585	0.00939812
939	CHML	State	0.0752754	0.044195	0.0935813	-0.0207329	0.153585	0.90042
940	CEP170	State	-0.262932	0.0395521	8.42792e-05	0.211571	0.168352	0.209158
941	SDCCAG8	State	-0.226104	0.0271182	0.000145543	0.0800843	0.132209	0.538892
942	AKT3	State	-0.128903	0.0398569	0.00297682	0.0821676	0.11958	0.528294
943	ZBTB18	State	0.0379066	0.0532069	0.468106	-0.0634794	0.239492	0.792641
944	ADSS2	State	-0.00573842	0.019649	0.778244	0.00738757	0.0723319	0.917417
945	DESI2	State	0.0367317	0.0229998	0.110578	0.0986003	0.118123	0.39912
946	COX20	State	0.117046	0.0199311	0.000225493	-0.200023	0.0800582	0.0145971
947	HNRNPU	State	-0.208366	0.012712	0.00016355	0.171726	0.0590038	0.0039992
948	EFCAB2	State	-0.139404	0.0640174	0.029994	0.046092	0.299282	0.880024
949	SMYD3	State	-0.00678408	0.0406946	0.873825	-0.442544	0.201526	0.0331934
950	TFB2M	State	0.0144342	0.03677	0.70126	0.069824	0.286617	0.806239
951	CNST	State	-0.258142	0.0411868	0.000179666	-0.6517	0.387301	0.138172
952	SCCPDH	State	0.198584	0.026582	1.4697e-05	-0.0781149	0.0757715	0.304939
953	AHCTF1	State	-0.182371	0.0292153	0.0010367	0.214024	0.138755	0.131574
954	ZNF669	State	-0.079769	0.0525059	0.126375	-0.145333	0.358728	0.673665
955	ZNF124	State	-0.163492	0.059242	0.0069986	-0.200788	0.31752	0.528894
956	ZNF496	State	-0.167441	0.0449753	0.0012538	0.0738144	0.274107	0.783243
957	SH3BP5L	State	-0.0186734	0.0572898	0.739852	0.705724	0.378445	0.0709858
958	ZNF672	State	0.121709	0.0421056	0.0029994	0.00153818	0.315975	0.996801
959	ZNF692	State	0.0709743	0.0412867	0.085183	-0.0727666	0.300701	0.796441
960	PGBD2	State	-0.11588	0.0540575	0.0329934	-0.46654	0.335238	0.144171
961	FAM110C	State	-0.0431155	0.0517915	0.407918	-0.0479191	0.215557	0.819636
962	SH3YL1	State	0.0270246	0.0183241	0.145171	-0.0860348	0.126562	0.478504
963	ACP1	State	0.0506197	0.0130268	0.00283494	0.00148035	0.0656456	0.980604
964	ALKAL2	State	-0.0198281	0.0556638	0.728054	-0.154276	0.15611	0.315337
965	TMEM18	State	-0.0413529	0.0189725	0.029794	0.0482072	0.131676	0.710058
966	PXDN	State	-0.197842	0.024242	7.86208e-05	0.219678	0.0754183	0.00319936
967	EIPR1	State	0.0540625	0.0556664	0.335133	-0.328164	0.342089	0.325935
968	TRAPPC12	State	0.0483732	0.0324649	0.138572	-0.186293	0.254327	0.445711
969	ADI1	State	-0.0266203	0.0209166	0.207958	-0.0694418	0.0855318	0.425715
970	RNASEH1	State	0.0595288	0.0257476	0.0237952	-0.207937	0.166384	0.19876
971	RPS7	State	0.0734894	0.00707751	0.000356443	0.000200375	0.0296712	0.993401
972	ID2	State	0.200953	0.0362084	0.00103969	0.11246	0.0987205	0.25095
973	KIDINS220	State	-0.176778	0.0277112	0.000149454	0.0832311	0.160803	0.591482
974	MBOAT2	State	-0.0550485	0.038601	0.152569	-0.104584	0.157855	0.5021
975	ASAP2	State	0.124197	0.053959	0.0229954	0.175776	0.198075	0.366127
976	ITGB1BP1	State	0.203373	0.0282278	0.000138734	-0.108202	0.127435	0.394521
977	CPSF3	State	-0.0300045	0.0397633	0.460108	-0.232965	0.240678	0.338332
978	IAH1	State	0.091197	0.0212759	0.000610317	0.15744	0.109871	0.144171
979	ADAM17	State	-0.0998714	0.0239007	0.000239375	0.303418	0.136098	0.0285943
980	YWHAQ	State	0.166258	0.0149571	0.000380729	-0.215911	0.0584718	0.00130246
981	TAF1B	State	-0.0993848	0.036552	0.00619876	0.13548	0.258877	0.586083
982	GRHL1	State	-0.20484	0.0259195	1.53585e-05	0.0582339	0.121102	0.637872
983	KLF11	State	0.112028	0.0448781	0.014797	0.253271	0.27293	0.327534
984	HPCAL1	State	0.0070811	0.0340824	0.824635	0.194037	0.164542	0.236353
985	ODC1	State	0.218244	0.0246061	4.04462e-05	0.198035	0.115144	0.0907818
986	NOL10	State	0.0084992	0.0313846	0.782444	0.0812227	0.325173	0.766647
987	PDIA6	State	-0.0467318	0.0141839	0.00484902	-0.0686051	0.0510173	0.189562
988	SLC66A3	State	0.102321	0.0423847	0.014797	-0.282741	0.185677	0.124775
989	ROCK2	State	-0.197495	0.0198732	3.28608e-06	0.0972406	0.100836	0.34973
990	E2F6	State	0.00903416	0.0340216	0.79864	-0.335899	0.284676	0.221556
991	LPIN1	State	-0.119808	0.0210887	8.89251e-05	0.0255012	0.0966485	0.790242
992	TRIB2	State	-0.0130631	0.0317548	0.681464	0.0736774	0.141359	0.602879
993	LRATD1	State	-0.125934	0.0605777	0.0381924	0.018179	0.198963	0.918016
994	NBAS	State	-0.128598	0.0315878	0.00114098	0.290517	0.260466	0.235753
995	DDX1	State	0.0501931	0.0205194	0.0135973	0.219359	0.147943	0.133173
996	SMC6	State	-0.12025	0.0345937	0.000883164	0.079529	0.170733	0.620476
997	KCNS3	State	0.0817831	0.0579924	0.157169	-0.286152	0.278397	0.312537
998	RDH14	State	-0.0615642	0.023184	0.00979804	-0.0494329	0.187889	0.793841
999	TTC32	State	0.105908	0.0531193	0.0479904	-0.0299049	0.295875	0.912617
1000	LAPTM4A	State	0.0362094	0.0121293	0.00439912	-0.0758217	0.0555716	0.169966
1001	SDC1	State	0.245076	0.040671	0.000266353	-0.047511	0.109425	0.676465
1002	PUM2	State	-0.10024	0.0278244	0.00130263	0.110226	0.197832	0.573285
1003	RHOB	State	0.230362	0.0274851	4.90349e-05	-0.190006	0.125672	0.136973
1004	HS1BP3	State	0.122823	0.0407213	0.00239952	-0.0395495	0.232321	0.856429
1005	ATAD2B	State	-0.266214	0.0411863	5.28018e-05	0.144618	0.206721	0.476305
1006	UBXN2A	State	-0.0373617	0.0264489	0.154769	-0.0197126	0.17594	0.910018
1007	SF3B6	State	0.0596211	0.0118955	0.00100476	-0.0775089	0.0487059	0.113377
1008	TP53I3	State	-0.0877653	0.0273924	0.00276008	-0.0696058	0.0952469	0.466907
1009	ITSN2	State	-0.156892	0.0227245	9.19999e-05	0.215276	0.114794	0.0565887
1010	NCOA1	State	-0.146207	0.030702	0.000228296	0.0549577	0.160404	0.728454
1011	PTRHD1	State	-0.158336	0.0187097	5.62019e-06	0.0947928	0.107739	0.368526
1012	DNMT3A	State	-0.115079	0.0428679	0.00719856	0.0209924	0.195582	0.912617
1013	DTNB	State	-0.116708	0.0280454	0.000620954	-0.0938895	0.167853	0.569686
1014	ASXL2	State	-0.0933914	0.0380292	0.0139972	-0.0552227	0.24596	0.810238
1015	RAB10	State	0.0146756	0.0146375	0.316137	0.0282295	0.0651594	0.669666
1016	HADHA	State	-0.104875	0.0158382	0.000206367	0.087795	0.105277	0.428714
1017	HADHB	State	0.0348965	0.0204602	0.0903819	0.27997	0.193326	0.14837
1018	SELENOI	State	-0.136943	0.0350282	0.00105763	-0.0378654	0.250746	0.877225
1019	SLC35F6	State	0.163159	0.0350857	0.0017008	0.0118154	0.145991	0.936613
1020	MAPRE3	State	0.0284784	0.0397209	0.478304	-0.137802	0.180143	0.436513
1021	TMEM214	State	0.077375	0.0333132	0.0213957	-0.049575	0.254428	0.834033
1022	OST4	State	0.0498255	0.0100666	0.00166425	0.0176736	0.0451813	0.69886
1023	PREB	State	-0.0189377	0.0311135	0.527694	0.0542374	0.206282	0.791242
1024	SLC5A6	State	-0.255026	0.0179154	7.53768e-05	0.249284	0.0655015	0.000790951
1025	ATRAID	State	0.0376264	0.0163936	0.0203959	-0.149592	0.0874413	0.0925815
1026	CAD	State	-0.110003	0.0455092	0.0155969	-0.366576	0.320522	0.235953
1027	MPV17	State	0.064239	0.0237357	0.0079984	-0.17344	0.178149	0.313937
1028	GTF3C2	State	0.00871324	0.037199	0.818036	-0.38386	0.29321	0.169566
1029	EIF2B4	State	0.00382516	0.0297952	0.90022	-0.198635	0.254732	0.418116
1030	SNX17	State	0.110254	0.0213331	0.000410867	-0.11569	0.137079	0.39772
1031	ZNF513	State	0.152067	0.0591599	0.0123975	-1.12602	0.417189	0.0111978
1032	PPM1G	State	0.0795113	0.0144614	0.001242	0.0654798	0.0784125	0.410118
1033	NRBP1	State	0.0244104	0.0213332	0.260748	-0.314234	0.136413	0.0219956
1034	KRTCAP3	State	0.0806432	0.0231479	0.00187359	-0.103883	0.0757111	0.176365
1035	IFT172	State	-0.0664051	0.0367642	0.0741852	-0.0684662	0.116446	0.572486
1036	GPN1	State	0.0489077	0.0343448	0.162767	-0.298658	0.253997	0.228554
1037	SUPT7L	State	0.0307623	0.0347608	0.376725	-0.162253	0.286606	0.539092
1038	SLC4A1AP	State	-0.0437725	0.0280733	0.120376	0.108886	0.17337	0.512298
1039	MRPL33	State	0.218276	0.0149752	0.000232318	0.0738499	0.0723152	0.345731
1040	BABAM2	State	-0.0528728	0.0317099	0.0953809	-0.0220104	0.204782	0.914617
1041	FOSL2	State	-0.00221883	0.0214066	0.916217	0.145937	0.0950009	0.122376
1042	PPP1CB	State	-0.0748004	0.0110975	0.00104874	0.104313	0.0454282	0.0313937
1043	TRMT61B	State	0.00347873	0.0429792	0.935013	0.199098	0.286861	0.462507
1044	WDR43	State	0.071852	0.0233176	0.00418621	0.014437	0.0926599	0.878424
1045	CLIP4	State	-0.080522	0.02658	0.00459908	0.0937923	0.105745	0.376125
1046	YPEL5	State	0.065692	0.0176793	0.00254515	-0.101476	0.0950987	0.317536
1047	LCLAT1	State	-0.130588	0.0588676	0.0273945	-0.256053	0.291434	0.382923
1048	GALNT14	State	-0.0818151	0.064673	0.210158	-0.576377	0.21999	0.0113977
1049	XDH	State	-0.404806	0.0341558	5.47973e-06	-0.147525	0.0891745	0.0993801
1050	DPY30	State	0.00333505	0.0157044	0.831434	0.0113718	0.0923795	0.903619
1051	SPAST	State	-0.172601	0.0414805	0.00288828	0.264068	0.234617	0.240352
1052	SLC30A6	State	-0.183301	0.0503465	0.000903563	0.133108	0.326258	0.669466
1053	YIPF4	State	-0.052791	0.0214007	0.0133973	-0.15218	0.213524	0.455509
1054	BIRC6	State	-0.234936	0.0214651	1.81723e-05	0.110625	0.0997126	0.270546
1055	TTC27	State	-0.123748	0.0482625	0.00959808	-0.297624	0.313256	0.333333
1056	LTBP1	State	-0.14591	0.0422139	0.00199967	-0.168912	0.133484	0.211358
1057	FAM98A	State	-0.0327822	0.029888	0.273745	-0.252262	0.163354	0.121976
1058	CRIM1	State	-0.0406578	0.0277797	0.14757	0.0955405	0.113197	0.403119
1059	FEZ2	State	0.105428	0.0220563	0.000403925	-0.153209	0.124324	0.212757
1060	STRN	State	-0.216304	0.0258848	4.12041e-05	0.162344	0.151562	0.268346
1061	HEATR5B	State	-0.209321	0.0429359	0.000192323	-0.0680891	0.252097	0.777245
1062	GPATCH11	State	0.175817	0.0531699	0.0020672	-0.0332491	0.251577	0.886823
1063	EIF2AK2	State	-0.0726266	0.0246873	0.00439912	0.0336205	0.0943152	0.718656
1064	CEBPZOS	State	-0.00801574	0.0242516	0.74985	-0.00529145	0.145451	0.969206
1065	CEBPZ	State	-0.00549287	0.0209182	0.79884	0.0861571	0.104705	0.416517
1066	NDUFAF7	State	0.0103417	0.0412845	0.792841	0.111954	0.366706	0.745251
1067	PRKD3	State	-0.147325	0.0292753	0.000824521	-0.0811179	0.191055	0.645671
1068	QPCT	State	0.109737	0.0320781	0.00191033	-0.0886521	0.0887866	0.326935
1069	CDC42EP3	State	0.112462	0.0274001	0.00258625	-0.200671	0.110863	0.0933813
1070	CYP1B1	State	-0.218569	0.0251774	0.000812621	0.289548	0.0456061	0.00146396
1071	ATL2	State	-0.108293	0.0195771	0.000201354	0.215149	0.120014	0.0777844
1072	LINC02613	State	-0.297608	0.0615257	0.000228965	0.266512	0.214053	0.217756
1073	HNRNPLL	State	-0.0952615	0.0347447	0.00459908	-0.169012	0.282821	0.506899
1074	SRSF7	State	-0.0917783	0.0121656	0.000979272	0.219775	0.0603192	0.00172828
1075	GEMIN6	State	0.0344142	0.0310618	0.260748	-0.322687	0.278132	0.223555
1076	DHX57	State	-0.194254	0.0562821	0.0033553	-0.0241306	0.318873	0.936013
1077	MORN2	State	0.0756232	0.0365483	0.0411918	0.173734	0.234095	0.443711
1078	SOS1	State	-0.0740914	0.0298411	0.0115977	0.0168913	0.154827	0.913417
1079	MAP4K3	State	-0.187598	0.0393837	0.00050331	0.240116	0.256317	0.392122
1080	THUMPD2	State	-0.134251	0.0342046	0.00213428	0.0555752	0.16599	0.733653
1081	EML4	State	-0.202041	0.0233766	5.62331e-05	0.172863	0.116488	0.142372
1082	COX7A2L	State	0.0588867	0.0119541	0.00036451	0.0205096	0.064014	0.74785
1083	MTA3	State	-0.0800774	0.0308735	0.009998	-0.0539611	0.243521	0.809638
1084	LINC01819	State	0.0212184	0.0632878	0.735053	-0.303393	0.199036	0.127974
1085	ZFP36L2	State	-0.0416259	0.0175783	0.0203959	0.204783	0.0580939	0.00338745
1086	THADA	State	-0.125128	0.0287808	0.000389488	0.117903	0.164346	0.465707
1087	PLEKHH2	State	-0.256773	0.0657439	0.000967837	0.288378	0.241028	0.225155
1088	DYNC2LI1	State	-0.070738	0.0417781	0.0935813	-0.321403	0.256862	0.206559
1089	LRPPRC	State	-0.122857	0.0202827	0.000131119	0.112863	0.150738	0.438112
1090	PPM1B	State	-0.154395	0.0336331	0.00064594	0.179186	0.228063	0.408918
1091	PREPL	State	-0.0873493	0.0308532	0.00519896	-0.0295242	0.169933	0.853429
1092	CAMKMT	State	-0.051916	0.0545454	0.329734	-0.694865	0.315018	0.0293941
1093	SRBD1	State	-0.212652	0.0389099	0.000244786	0.0631639	0.234602	0.778644
1094	EPAS1	State	0.156702	0.0583243	0.00639872	0.0382857	0.23251	0.872825
1095	ATP6V1E2	State	0.0411941	0.0603416	0.505899	-0.264188	0.316586	0.378524
1096	RHOQ	State	0.151382	0.0249023	0.00103477	0.00199791	0.0993082	0.984603
1097	PIGF	State	0.0881702	0.02787	0.00264123	-0.300978	0.165406	0.0683863
1098	CRIPT	State	0.0627547	0.0188353	0.00469859	-0.0471163	0.110279	0.657868
1099	SOCS5	State	-0.0760966	0.0283854	0.0089982	0.0061315	0.151133	0.970406
1100	MCFD2	State	0.0993289	0.0173573	8.90953e-05	-0.0825114	0.0724845	0.258948
1101	TTC7A	State	0.0920241	0.0449723	0.0455909	-0.0869524	0.199596	0.65067
1102	CALM2	State	0.151465	0.0115356	0.000382446	0.0561453	0.0482865	0.242751
1103	EPCAM	State	0.0337543	0.013177	0.0133973	-0.194339	0.044207	0.000898596
1104	MSH2	State	-0.088319	0.0450951	0.0483903	-0.137305	0.282061	0.629474
1105	MSH6	State	-0.0504396	0.037183	0.170566	-0.0766911	0.190662	0.692262
1106	FBXO11	State	-0.108656	0.0286685	0.00375739	0.016739	0.234482	0.947011
1107	FOXN2	State	0.0137796	0.0474846	0.761048	-0.29811	0.162802	0.0685863
1108	PPP1R21	State	-0.0938615	0.0535402	0.0759848	0.00783378	0.281108	0.976405
1109	ERLEC1	State	0.0130098	0.0219584	0.54809	-0.163787	0.107213	0.121976
1110	PSME4	State	-0.118142	0.0212659	0.000308051	0.100302	0.0984519	0.307738
1111	ACYP2	State	-0.0972749	0.0296247	0.00258602	0.134434	0.154232	0.376525
1112	SPTBN1	State	-0.199092	0.020195	8.20519e-05	0.109406	0.0752992	0.14757
1113	RTN4	State	0.140011	0.0133744	0.000385816	-0.188941	0.0468223	0.00285657
1114	RPS27A	State	0.0788603	0.00640714	5.1312e-06	0.0451047	0.0301725	0.162368
1115	MTIF2	State	-0.0781228	0.0308057	0.0105979	-0.0713269	0.17776	0.685263
1116	CCDC88A	State	-0.195569	0.0594067	0.00244218	0.0275923	0.190814	0.877425
1117	CFAP36	State	0.00995556	0.023246	0.667866	0.0429651	0.125561	0.728254
1118	PPP4R3B	State	-0.0568485	0.0224239	0.0111978	0.0794027	0.144773	0.578684
1119	PNPT1	State	-0.0375864	0.0332817	0.258748	-0.0515913	0.16286	0.754849
1120	EFEMP1	State	0.0410351	0.0737057	0.581084	-0.282106	0.241144	0.239952
1121	VRK2	State	-0.145597	0.0276313	0.000433817	-0.136195	0.17532	0.45091
1122	FANCL	State	-0.146372	0.041476	0.0013182	0.457379	0.265389	0.0861828
1123	BCL11A	State	-0.295818	0.0392649	1.47291e-05	-0.107061	0.151138	0.477904
1124	PAPOLG	State	-0.320788	0.0469489	0.000204049	0.488922	0.287703	0.0917816
1125	REL	State	-0.106548	0.0237546	0.000365727	-0.0619853	0.105026	0.564887
1126	PUS10	State	-0.236139	0.0442413	0.000200474	0.240212	0.206492	0.235953
1127	PEX13	State	-0.101619	0.0226301	0.000184719	-0.0144432	0.151694	0.917017
1128	KIAA1841	State	-0.0899797	0.0597929	0.137173	0.288959	0.25421	0.266547
1129	C2orf74	State	-0.11102	0.0419421	0.0079984	-0.324227	0.210957	0.118576
1130	USP34	State	-0.151354	0.0188675	0.000618415	0.310249	0.110306	0.00479904
1131	XPO1	State	-0.146752	0.0210167	6.25328e-05	-0.112043	0.097891	0.253549
1132	CCT4	State	0.0877884	0.0124844	0.000808199	-0.0547904	0.068784	0.518896
1133	COMMD1	State	0.00998485	0.0204058	0.622276	-0.125501	0.13969	0.359528
1134	B3GNT2	State	-0.183193	0.0317274	0.000221845	-0.0113768	0.167151	0.947011
1135	EHBP1	State	-0.120959	0.0262395	0.00034682	-0.0818878	0.122426	0.4997
1136	MDH1	State	-0.00740359	0.0156493	0.632673	-0.163862	0.0762905	0.0327934
1137	UGP2	State	-0.101412	0.0166043	8.75924e-05	0.0971363	0.0664005	0.145971
1138	VPS54	State	-0.126291	0.0371342	0.00232642	0.029724	0.296031	0.914817
1139	PELI1	State	-0.0937003	0.0319925	0.00539892	-0.14793	0.160791	0.355729
1140	LGALSL	State	0.309292	0.0348637	0.000114635	-0.0738395	0.140194	0.603479
1141	AFTPH	State	-0.0257099	0.0251004	0.307938	0.217771	0.165809	0.180764
1142	SERTAD2	State	0.198903	0.0300559	9.91683e-05	-0.063184	0.107606	0.555489
1143	SLC1A4	State	0.0750634	0.0675239	0.262947	-0.136506	0.190531	0.469106
1144	CEP68	State	0.0181196	0.0443086	0.675865	0.451613	0.374788	0.193961
1145	RAB1A	State	0.0650443	0.0171903	0.000762412	-0.138779	0.116831	0.228954
1146	ACTR2	State	0.0324223	0.0170192	0.0543891	0.086794	0.0728491	0.232354
1147	SPRED2	State	0.0688065	0.0524491	0.190362	-0.17244	0.306655	0.573685
1148	ETAA1	State	-0.070741	0.0418336	0.09978	-0.0996453	0.255792	0.678264
1149	C1D	State	0.163798	0.0182142	0.000673686	-0.148578	0.139855	0.296741
1150	PNO1	State	0.126111	0.0302417	0.000811897	0.203405	0.153761	0.189562
1151	PPP3R1	State	-0.0425068	0.0350775	0.224555	0.232714	0.222035	0.282743
1152	GFPT1	State	-0.103783	0.0229498	0.000351553	0.067087	0.0907513	0.472705
1153	NFU1	State	0.0170288	0.0273441	0.531694	-0.0337661	0.188507	0.857828
1154	AAK1	State	0.102813	0.0293847	0.00194757	0.0219102	0.115941	0.853029
1155	ANXA4	State	-0.0536366	0.0196134	0.00679864	0.0268878	0.114803	0.821636
1156	GMCL1	State	-0.104627	0.034256	0.00345351	-0.0184451	0.206051	0.922016
1157	SNRNP27	State	0.0500706	0.0252558	0.0471906	-0.213981	0.14354	0.139972
1158	MXD1	State	0.0702965	0.0364292	0.0483903	0.0298477	0.163104	0.859828
1159	PCBP1	State	0.0531549	0.0124119	0.00289448	0.0373096	0.0616155	0.547091
1160	TIA1	State	-0.261279	0.0254207	4.90809e-05	0.0372645	0.146799	0.79864
1161	PCYOX1	State	-0.0705019	0.0359819	0.0529894	0.081279	0.208999	0.688062
1162	SNRPG	State	0.135393	0.0118562	0.000261904	-0.0173323	0.0513602	0.74845
1163	FAM136A	State	0.108029	0.0204695	0.00023247	0.00132875	0.108166	0.989802
1164	TGFA	State	0.0112777	0.0375305	0.768046	0.0182282	0.138621	0.903019
1165	TEX261	State	0.160782	0.03639	0.00051068	-0.418129	0.395644	0.286943
1166	NAGK	State	-0.0477666	0.0248949	0.0591882	0.00789884	0.13095	0.94761
1167	MCEE	State	-0.0715974	0.0487182	0.137373	0.177565	0.265738	0.494901
1168	MPHOSPH10	State	-0.0260535	0.0195348	0.192162	-0.137352	0.117563	0.242551
1169	ZNF638	State	-0.23931	0.0187054	0.000207946	0.112046	0.10817	0.292342
1170	EXOC6B	State	-0.0565376	0.0486855	0.242152	0.0443949	0.269787	0.870026
1171	SPR	State	0.282839	0.0415594	0.000255067	-0.03762	0.231124	0.865227
1172	RAB11FIP5	State	0.14529	0.0465987	0.00259948	-0.112323	0.346171	0.735253
1173	SMYD5	State	0.0184277	0.054285	0.739252	-0.0666421	0.333895	0.836433
1174	PRADC1	State	0.191203	0.0618079	0.00239952	-0.0124965	0.247696	0.962008
1175	CCT7	State	0.16665	0.01514	0.00023185	-0.0228303	0.0720761	0.75225
1176	TPRKB	State	0.0467516	0.0200235	0.0187962	-0.0599676	0.127276	0.634073
1177	DUSP11	State	-0.0943712	0.0284442	0.00229162	-0.143526	0.316406	0.624875
1178	STAMBP	State	-0.0638901	0.0237681	0.00879824	-0.269757	0.180037	0.130974
1179	DGUOK	State	0.078694	0.016398	0.000114111	-0.0296638	0.0877363	0.732254
1180	BOLA3	State	0.2092	0.0205104	2.43894e-05	-0.115643	0.0786038	0.153569
1181	MOB1A	State	0.0635183	0.0187777	0.00236027	0.210808	0.126878	0.094981
1182	MTHFD2	State	0.0456343	0.027655	0.10158	-0.0834069	0.0607715	0.174165
1183	DCTN1	State	-0.0701903	0.0288933	0.0163967	0.100672	0.173362	0.54869
1184	RTKN	State	0.0115236	0.0232581	0.623675	0.156125	0.147415	0.290342
1185	MOGS	State	-0.000303396	0.0313718	0.991002	0.0706536	0.25205	0.765247
1186	TTC31	State	-0.163356	0.0558386	0.00479904	0.0693732	0.370259	0.844831
1187	PCGF1	State	0.0208786	0.0443424	0.645471	-0.192528	0.344728	0.546691
1188	AUP1	State	0.151987	0.0179664	0.000450291	-0.0212843	0.108563	0.85003
1189	HTRA2	State	0.093138	0.0285842	0.001828	-0.203809	0.230729	0.353329
1190	HK2	State	-0.22264	0.038635	0.000913157	-0.0507648	0.138833	0.710058
1191	POLE4	State	0.11216	0.0210939	0.000221525	-0.22742	0.0928877	0.0169966
1192	EVA1A	State	0.0919156	0.0357453	0.0089982	-0.00718762	0.111673	0.95181
1193	MRPL19	State	0.0833158	0.0199952	0.00102753	-0.0302722	0.113444	0.795441
1194	GCFC2	State	-0.105513	0.0526273	0.0459908	0.33189	0.288109	0.236953
1195	SUCLG1	State	0.0466617	0.0155151	0.00359928	-0.0603823	0.0847153	0.495101
1196	TMSB10	State	0.116888	0.0102429	0.000419597	-0.0765124	0.0315944	0.0273945
1197	KCMF1	State	0.115288	0.0167282	0.000100524	-0.104186	0.0926414	0.263347
1198	TCF7L1	State	-0.255152	0.0327398	4.48556e-05	0.423772	0.131245	0.0029994
1199	TGOLN2	State	-0.0408845	0.0177708	0.0219956	-0.117052	0.0965408	0.222555
1200	RETSAT	State	-0.0244151	0.055499	0.669666	-0.0961211	0.30304	0.742452
1201	ELMOD3	State	-0.155429	0.0504218	0.00279944	-0.360071	0.371193	0.404119
1202	CAPG	State	0.0858765	0.0222058	0.00107291	-0.17012	0.055736	0.00459908
1203	MAT2A	State	-0.18049	0.025687	0.000954967	0.116416	0.114002	0.304739
1204	GGCX	State	0.03368	0.0330724	0.311138	-0.368998	0.276468	0.166167
1205	VAMP8	State	0.113067	0.0116005	0.00044433	-0.141813	0.0461755	0.00459908
1206	VAMP5	State	-0.084916	0.061372	0.170966	0.00184453	0.290796	0.993601
1207	RNF181	State	0.141069	0.0145313	0.000634521	-0.135521	0.0600206	0.0237952
1208	TMEM150A	State	0.0728749	0.0365561	0.0445911	0.371693	0.271576	0.383523
1209	USP39	State	-0.127114	0.0342687	0.0010032	-0.159513	0.260632	0.510098
1210	C2orf68	State	0.0137791	0.0363208	0.70226	-0.109376	0.292285	0.680664
1211	POLR1A	State	-0.0413232	0.052967	0.433513	-0.28437	0.31884	0.35193
1212	PTCD3	State	-0.151331	0.03091	0.000363166	0.274416	0.19406	0.153769
1213	IMMT	State	-0.110486	0.0225211	0.000177927	-0.313606	0.126152	0.015197
1214	MRPL35	State	0.0601314	0.0275807	0.0303939	-0.186787	0.165382	0.263347
1215	KDM3A	State	-0.210169	0.037902	0.000300363	0.0274568	0.173045	0.874225
1216	CHMP3	State	0.0472804	0.0192481	0.0131974	-0.174711	0.141892	0.213957
1217	RNF103	State	0.0133184	0.0380725	0.725855	-0.123397	0.206722	0.530894
1218	RMND5A	State	0.0310682	0.0339416	0.371126	0.239946	0.354934	0.428514
1219	CYTOR	State	0.172129	0.0242387	6.56114e-05	0.0925877	0.0998523	0.366727
1220	KRCC1	State	-0.044255	0.0305391	0.144971	0.286769	0.155186	0.0679864
1221	THNSL2	State	-0.0646204	0.0355387	0.0693861	-0.144517	0.404682	0.772446
1222	EIF2AK3	State	0.0245963	0.0489566	0.611678	0.286061	0.326106	0.45191
1223	RPIA	State	0.0553924	0.0323532	0.0887822	0.117801	0.294501	0.667666
1224	IGKC	State	0.504952	0.189032	0.00233212	-1.75173	0.602865	0.0233953
1225	MRPS5	State	-0.0112992	0.0187834	0.557089	-0.00536952	0.131993	0.971806
1226	ZNF514	State	0.0303821	0.0493121	0.544091	-0.147111	0.290456	0.596281
1227	PROM2	State	0.167088	0.0765724	0.0289942	-0.223945	0.330087	0.510098
1228	FAHD2A	State	0.0936126	0.0334643	0.00419916	0.110656	0.210463	0.596281
1229	ANKRD36C	State	-0.0291005	0.0216251	0.181564	0.211702	0.0464699	0.000580279
1230	DUSP2	State	0.447544	0.0860102	0.000198203	-0.00537269	0.216894	0.980404
1231	STARD7	State	-0.00768062	0.0221505	0.728054	0.116378	0.125723	0.35093
1232	TMEM127	State	0.098271	0.0333129	0.00279944	0.099271	0.227519	0.64987
1233	CIAO1	State	0.0280344	0.0216528	0.206159	-0.31203	0.176058	0.0805839
1234	SNRNP200	State	-0.111205	0.0201466	0.00015152	0.394545	0.148675	0.0145971
1235	NEURL3	State	-0.0683248	0.032971	0.0415917	0.192667	0.124761	0.119176
1236	ARID5A	State	-0.181225	0.0279987	0.000227276	-0.078943	0.0924511	0.389922
1237	KANSL3	State	-0.206442	0.0420691	0.000272139	0.271568	0.258395	0.279344
1238	LMAN2L	State	0.0749145	0.0557244	0.175365	0.287088	0.308204	0.331534
1239	CNNM4	State	0.0148918	0.0572748	0.790642	-0.149179	0.348114	0.64987
1240	ANKRD39	State	0.106908	0.0380284	0.004999	-0.284185	0.151132	0.0579884
1241	SEMA4C	State	-0.413192	0.0506204	0.000791383	0.214912	0.193039	0.253949
1242	FAHD2B	State	-0.00982595	0.0542185	0.858628	-0.497328	0.383548	0.171766
1243	ANKRD36	State	-0.110154	0.0355039	0.00239952	0.390569	0.0965881	0.00082492
1244	ANKRD36B	State	-0.160673	0.0375053	0.000594605	0.286321	0.103441	0.0117976
1245	COX5B	State	0.0810438	0.0106087	0.00058285	-0.103791	0.0455241	0.024795
1246	ACTR1B	State	0.0833581	0.0294352	0.00379924	0.0135444	0.199375	0.947011
1247	TMEM131	State	-0.123845	0.0340269	0.00146224	-0.106731	0.2118	0.592681
1248	COA5	State	0.028172	0.0287113	0.323135	-0.225324	0.176206	0.189362
1249	UNC50	State	0.126573	0.0195191	0.000183557	0.123308	0.11965	0.312338
1250	MGAT4A	State	0.0793231	0.0277407	0.0039992	-0.299218	0.132998	0.0211958
1251	TSGA10	State	-0.0937245	0.0469002	0.044791	-0.0521983	0.270958	0.838432
1252	LIPT1	State	-0.00267348	0.0566514	0.964407	-0.073848	0.28607	0.786043
1253	MITD1	State	0.0316849	0.0253786	0.222955	-0.00178605	0.169643	0.991202
1254	MRPL30	State	-0.081196	0.0391789	0.039792	0.134923	0.301374	0.660668
1255	TXNDC9	State	0.00927598	0.0191482	0.625875	-0.174779	0.0871678	0.0459908
1256	EIF5B	State	0.0407614	0.0159507	0.0123975	0.0690242	0.0668057	0.29754
1257	REV1	State	-0.130291	0.0282575	0.000547482	0.105773	0.223447	0.616877
1258	PDCL3	State	0.0188549	0.0227297	0.403919	-0.130235	0.142765	0.342931
1259	NPAS2	State	-0.0744972	0.0261773	0.0039992	0.209643	0.171316	0.241152
1260	RPL31	State	0.0601826	0.00924082	8.58811e-05	0.214587	0.0597632	0.00202135
1261	TBC1D8	State	-0.349212	0.0342159	0.000255302	-0.102727	0.202352	0.592681
1262	CNOT11	State	0.0420204	0.0341548	0.222955	-0.0915322	0.356621	0.772645
1263	RNF149	State	-0.131767	0.0286089	0.000583601	-0.109241	0.203206	0.558488
1264	MAP4K4	State	0.0513781	0.0225143	0.0241952	0.100976	0.0913087	0.274945
1265	IL1R2	State	-0.643007	0.126688	0.00011301	0.107518	0.216252	0.59968
1266	IL1R1	State	-0.0469628	0.050823	0.346731	0.297505	0.205899	0.166767
1267	IL1RL1	State	0.170079	0.24696	0.491702	-0.0260129	0.489605	0.956209
1268	MRPS9	State	0.109627	0.0266683	0.000661825	-0.403848	0.22242	0.0671866
1269	TGFBRAP1	State	0.0174433	0.0522883	0.738452	0.151643	0.344065	0.633273
1270	C2orf49	State	-0.0215162	0.0267307	0.422915	0.13138	0.18829	0.464907
1271	FHL2	State	0.326939	0.0311229	3.74489e-05	-0.137211	0.100511	0.205759
1272	NCK2	State	-0.0440763	0.0254039	0.0831834	-0.0732021	0.127109	0.575685
1273	UXS1	State	0.138961	0.0288929	0.000287697	-0.331693	0.117746	0.00579884
1274	GCC2	State	-0.143196	0.0167995	0.000645998	0.275626	0.0682962	0.00081221
1275	LIMS1	State	-0.060613	0.0192392	0.00239952	0.0777516	0.0556041	0.171366
1276	RANBP2	State	-0.170943	0.0193922	4.09806e-05	0.197037	0.10933	0.065187
1277	SEPTIN10	State	-0.0365078	0.0238456	0.125375	0.0155281	0.131639	0.904019
1278	SOWAHC	State	0.17632	0.0463261	0.00327194	0.234087	0.247065	0.369726
1279	MALL	State	0.0774402	0.0363116	0.0387922	-0.181777	0.103022	0.0769846
1280	MTLN	State	0.158752	0.018236	7.3443e-05	-0.0839417	0.083918	0.323535
1281	MIR4435-2HG	State	0.2052	0.0284336	1.89618e-05	0.070167	0.12728	0.589682
1282	BCL2L11	State	-0.0244637	0.0489403	0.612877	0.27092	0.205115	0.179964
1283	ANAPC1	State	0.0453626	0.038241	0.237552	-0.29003	0.343707	0.336733
1284	TMEM87B	State	-0.194323	0.0288703	9.41416e-05	-0.149849	0.175897	0.394921
1285	ZC3H8	State	-0.108454	0.0325212	0.004788	0.117839	0.175826	0.490702
1286	ZC3H6	State	-0.0999788	0.0414009	0.0163967	-0.126966	0.175558	0.455109
1287	TTL	State	-0.127295	0.0591376	0.0337932	-0.00524726	0.271634	0.983403
1288	POLR1B	State	-0.0723496	0.0589459	0.232953	0.0481189	0.273988	0.852629
1289	CHCHD5	State	-0.0180084	0.019387	0.354129	-0.0839422	0.0930929	0.384123
1290	SLC20A1	State	-0.0519966	0.0504358	0.305539	-0.413913	0.170982	0.0169966
1291	IL1RN	State	-0.207945	0.0943483	0.0285943	-0.611175	0.1528	0.0012051
1292	PSD4	State	0.16508	0.047835	0.0045675	0.245389	0.24362	0.292741
1293	PAX8	State	0.331454	0.171535	0.0611878	0.358438	0.210023	0.0879824
1294	CBWD2	State	-0.0470871	0.0369921	0.202759	0.526378	0.378078	0.160368
1295	SLC35F5	State	-0.106165	0.0304692	0.0024899	-0.0647462	0.328425	0.836633
1296	ACTR3	State	0.026508	0.0146933	0.0763847	-0.106831	0.0534666	0.0471906
1297	DDX18	State	0.0661539	0.0157752	0.00286342	0.232416	0.0929511	0.0159968
1298	CCDC93	State	-0.126644	0.0254037	0.000222705	-0.0701372	0.205336	0.714457
1299	INSIG2	State	0.0589763	0.0326453	0.069786	0.0328849	0.129204	0.794041
1300	MARCO	State	-0.313016	0.0300528	3.31185e-05	0.0483823	0.0641078	0.463107
1301	C1QL2	State	0.0176122	0.0504859	0.718256	0.0836041	0.0815838	0.309938
1302	STEAP3	State	0.0322471	0.0309754	0.304539	-0.0768955	0.135657	0.567686
1303	C2orf76	State	-0.0463775	0.0361373	0.197361	0.0161458	0.247442	0.94821
1304	DBI	State	0.102763	0.0158641	0.00120015	0.0267284	0.0630261	0.676465
1305	TMEM177	State	0.104766	0.0442468	0.0145971	0.0975004	0.302847	0.718656
1306	PTPN4	State	-0.0816481	0.0429278	0.0561888	-0.399243	0.337489	0.226555
1307	EPB41L5	State	-0.156873	0.0353095	0.00173084	-0.266025	0.226442	0.227155
1308	TMEM185B	State	0.0706639	0.0473765	0.138772	-0.564726	0.32689	0.0835833
1309	RALB	State	-0.0268289	0.0314908	0.403319	-0.2856	0.133469	0.0335933
1310	INHBB	State	0.144285	0.0397737	0.00156619	-0.195304	0.114417	0.0853829
1311	TFCP2L1	State	0.0961954	0.0558088	0.0855829	-0.0306481	0.151585	0.838832
1312	CLASP1	State	-0.116601	0.0402474	0.00539892	-0.0883594	0.228049	0.684263
1313	NIFK	State	0.0671477	0.0176747	0.00354418	0.0949657	0.0801359	0.240952
1314	TSN	State	-0.0500533	0.0245989	0.0421916	0.167444	0.221194	0.417117
1315	GYPC	State	-0.0160673	0.0332096	0.627674	0.0393041	0.0847109	0.637872
1316	BIN1	State	-0.0673817	0.057771	0.235753	-0.424066	0.242897	0.0803839
1317	ERCC3	State	-0.0196715	0.0431791	0.646471	-0.250392	0.387049	0.541892
1318	MAP3K2	State	-0.0928181	0.0241623	0.00101901	0.146814	0.130692	0.260548
1319	IWS1	State	-0.124638	0.0243658	0.000132811	0.0253969	0.122485	0.824835
1320	WDR33	State	-0.0154618	0.0197685	0.441312	-0.211722	0.179861	0.226555
1321	SFT2D3	State	0.173582	0.0497322	0.000744165	0.0525504	0.314211	0.856229
1322	POLR2D	State	-0.0212867	0.0400321	0.59848	-0.233182	0.267723	0.361128
1323	AMMECR1L	State	-0.00304739	0.0468424	0.946211	-0.050663	0.323811	0.867427
1324	UGGT1	State	-0.179965	0.0352673	0.000377878	0.1088	0.178979	0.546691
1325	HS6ST1	State	0.0786101	0.0481004	0.10118	0.0768577	0.252068	0.755649
1326	SMPD4	State	-0.0489453	0.033199	0.138572	-0.340232	0.289324	0.220356
1327	MZT2B	State	0.0884622	0.00983517	5.35406e-05	0.125969	0.0534573	0.0185963
1328	CCDC115	State	-0.0261198	0.0343088	0.482104	-0.181296	0.28671	0.490102
1329	IMP4	State	0.149519	0.0181171	1.1934e-05	0.0380339	0.0958278	0.683063
1330	PTPN18	State	0.0214693	0.0274788	0.438112	-0.0522067	0.217963	0.80224
1331	FAM168B	State	-0.00574261	0.0285123	0.844031	0.0861944	0.202869	0.65067
1332	PLEKHB2	State	0.0978153	0.026367	0.0009299	-0.178294	0.121439	0.141972
1333	MZT2A	State	0.0950285	0.0136817	0.000872625	-0.143119	0.075539	0.0621876
1334	MGAT5	State	0.0213768	0.0396537	0.593081	0.29748	0.221143	0.169366
1335	CCNT2	State	-0.228644	0.0310026	7.12561e-05	-0.190659	0.26732	0.446911
1336	RAB3GAP1	State	-0.0737101	0.0244034	0.00627514	0.376742	0.125975	0.0039992
1337	R3HDM1	State	-0.144628	0.0444902	0.00350481	0.580755	0.276249	0.0367926
1338	UBXN4	State	-0.0649415	0.0121153	0.00150364	0.0886993	0.0454464	0.0483903
1339	DARS1	State	-0.110177	0.0166821	2.56495e-05	0.476736	0.13151	0.00319936
1340	CXCR4	State	-0.160948	0.0455373	0.0017596	-0.205345	0.10203	0.0471906
1341	HNMT	State	-0.101603	0.0276942	0.00116867	-0.0880198	0.106895	0.40192
1342	SPOPL	State	0.0234448	0.0364996	0.527694	0.344133	0.2345	0.130774
1343	KYNU	State	-0.32308	0.0269547	8.80268e-06	0.338458	0.0452088	0.00102264
1344	ORC4	State	-0.0758951	0.0294031	0.0079984	-0.27278	0.24626	0.257948
1345	MBD5	State	-0.128174	0.0425457	0.00259948	0.278352	0.312565	0.35133
1346	EPC2	State	-0.135549	0.0361886	0.00143924	0.232824	0.293631	0.512298
1347	MMADHC	State	-0.0717447	0.0177937	0.00205432	0.0626572	0.101532	0.539692
1348	RND3	State	-0.00792423	0.0195462	0.691262	-0.0666822	0.0607756	0.286543
1349	NMI	State	-0.108601	0.0180412	0.00102016	0.0104041	0.0948654	0.918616
1350	TNFAIP6	State	-0.136345	0.0374552	0.00144737	0.33821	0.0982958	0.00131435
1351	RIF1	State	-0.18666	0.0202341	9.35855e-05	0.186133	0.0992038	0.0669866
1352	ARL5A	State	0.0864358	0.0495767	0.079984	-0.0718747	0.325324	0.818436
1353	STAM2	State	-0.176549	0.0324624	0.00151147	0.291671	0.240099	0.215957
1354	FMNL2	State	-0.139443	0.0327887	0.00078991	-0.167883	0.151599	0.255749
1355	PRPF40A	State	0.0344424	0.0166625	0.0431914	-0.0132919	0.0765073	0.865827
1356	ARL6IP6	State	0.00157039	0.033023	0.964607	0.116042	0.209967	0.562088
1357	NR4A2	State	-0.155951	0.0604321	0.00939812	0.217918	0.246183	0.418916
1358	GPD2	State	-0.091256	0.0309023	0.00359928	0.031946	0.173529	0.845231
1359	ACVR1	State	-0.00423273	0.0355003	0.903619	0.332676	0.257237	0.177964
1360	PKP4	State	-0.122147	0.0279435	0.000645629	0.0597782	0.149459	0.675065
1361	TANC1	State	-0.184713	0.0352271	0.00136896	0.0698313	0.190219	0.707459
1362	WDSUB1	State	-0.180858	0.0421222	0.000819646	-0.439591	0.278681	0.10058
1363	BAZ2B	State	-0.286164	0.021762	3.54176e-06	0.302075	0.10077	0.00379924
1364	MARCHF7	State	-0.142666	0.0203111	0.000157065	0.420617	0.194638	0.0345931
1365	PLA2R1	State	-0.366774	0.0308804	6.32782e-06	0.195356	0.100606	0.0553889
1366	ITGB6	State	-0.178551	0.0243354	4.13918e-05	0.116603	0.0819181	0.166167
1367	RBMS1	State	-0.0259327	0.0226888	0.257149	0.117803	0.0990834	0.241552
1368	TANK	State	-0.0964695	0.0167029	0.000673658	-0.113706	0.122911	0.34953
1369	PSMD14	State	0.0684703	0.0205623	0.00535857	-0.168703	0.0522613	0.00259948
1370	IFIH1	State	-0.342012	0.0319914	3.1722e-05	-0.0752825	0.154062	0.64767
1371	GCA	State	-0.0525566	0.0284311	0.0807838	0.123225	0.13897	0.373325
1372	FIGN	State	-0.287281	0.060303	0.000423684	0.0757635	0.209669	0.713257
1373	COBLL1	State	-0.290683	0.0309229	2.09674e-05	0.0773623	0.152248	0.614677
1374	GALNT3	State	-0.0758977	0.0201868	0.000938723	-0.0317106	0.0698026	0.656669
1375	TTC21B	State	-0.210494	0.0511463	0.00268571	-0.24655	0.347041	0.439712
1376	STK39	State	0.391755	0.0690507	0.00165149	0.221065	0.219299	0.319936
1377	CERS6	State	0.0388165	0.0612444	0.523895	-0.2963	0.195891	0.136373
1378	LRP2	State	-0.48346	0.0447941	7.17496e-06	0.0978509	0.1061	0.387323
1379	PPIG	State	-0.0274166	0.015652	0.0791842	0.120853	0.0866208	0.164767
1380	PHOSPHO2	State	-0.00803169	0.0636697	0.89962	-0.159999	0.272088	0.539292
1381	KLHL23	State	-0.0321639	0.0572328	0.580484	0.257152	0.217492	0.235153
1382	SSB	State	0.10846	0.0141375	0.000255696	0.0699412	0.0676601	0.306939
1383	METTL5	State	0.0751432	0.0148508	0.00171413	-0.170799	0.0765224	0.0319936
1384	UBR3	State	-0.20842	0.037075	0.000152384	-0.0929376	0.22732	0.664867
1385	GORASP2	State	0.0372865	0.0219141	0.089982	0.217456	0.18678	0.226155
1386	TLK1	State	-0.0768444	0.0212216	0.0011286	0.165151	0.134424	0.215157
1387	METTL8	State	-0.127219	0.0467178	0.00979804	-0.205132	0.23203	0.353129
1388	DCAF17	State	-0.202925	0.0539616	0.000682705	-0.123948	0.302386	0.669266
1389	CYBRD1	State	-0.234818	0.0481817	0.000292121	-0.0434245	0.196351	0.826835
1390	DYNC1I2	State	-0.0502426	0.0164699	0.0029994	0.112481	0.0784112	0.15177
1391	SLC25A12	State	0.0207812	0.0479206	0.664867	-0.472613	0.34373	0.154369
1392	HAT1	State	0.030052	0.0234033	0.202759	-0.0412955	0.189838	0.821436
1393	ITGA6	State	-0.0346606	0.034988	0.315337	-0.0327838	0.110572	0.764847
1394	MAP3K20	State	0.0925882	0.0277342	0.00295941	-0.115684	0.101335	0.265547
1395	SP3	State	-0.179267	0.0267423	0.000103463	0.24334	0.179612	0.165367
1396	OLA1	State	0.0230114	0.0166193	0.173165	-0.0576471	0.0766524	0.454109
1397	CIR1	State	-0.041801	0.0186933	0.0279944	0.0226976	0.137125	0.862428
1398	SCRN3	State	-0.155939	0.0562604	0.00639872	-0.532974	0.285866	0.0607878
1399	ATF2	State	-0.196879	0.0315021	0.000933308	0.0598648	0.281736	0.834633
1400	ATP5MC3	State	0.0528661	0.0120183	0.00226519	-0.0132135	0.0407302	0.742452
1401	LNPK	State	-0.0160506	0.0361156	0.653469	0.00622845	0.16955	0.968606
1402	MTX2	State	0.0180754	0.0200174	0.366327	-0.574675	0.235699	0.0209958
1403	HNRNPA3	State	-0.0207331	0.012313	0.0977804	0.067801	0.0522186	0.20176
1404	NFE2L2	State	-0.0817105	0.0126479	0.00103945	0.0455283	0.0634202	0.471906
1405	AGPS	State	0.0180834	0.0338816	0.590682	0.261139	0.203632	0.192162
1406	RBM45	State	0.0604757	0.0535408	0.260348	-0.525774	0.247691	0.0391922
1407	PRKRA	State	0.0253493	0.0244073	0.30114	-0.332192	0.194647	0.0943811
1408	PLEKHA3	State	0.133789	0.025232	0.000216	0.104309	0.171406	0.536293
1409	SESTD1	State	-0.198993	0.0151331	0.000362878	0.107872	0.0684702	0.113977
1410	CWC22	State	-0.0967165	0.0298805	0.00390032	0.228019	0.201077	0.290342
1411	UBE2E3	State	0.0716606	0.0187332	0.000599427	0.125469	0.101709	0.223155
1412	ITPRID2	State	-0.239671	0.0252487	1.31886e-05	0.057731	0.123484	0.634073
1413	DNAJC10	State	-0.234546	0.0234465	8.01733e-06	0.0324513	0.0809068	0.726855
1414	NCKAP1	State	-0.143834	0.0194428	3.30344e-05	0.136205	0.116921	0.239952
1415	NUP35	State	0.0616438	0.0440973	0.161568	-0.102546	0.307465	0.720856
1416	ZC3H15	State	0.0249836	0.0148031	0.103779	-0.0218308	0.0753172	0.776045
1417	ITGAV	State	-0.044699	0.0316194	0.157568	0.106796	0.120024	0.386723
1418	TFPI	State	0.0259728	0.091932	0.773045	-0.455619	0.152403	0.0309938
1419	GULP1	State	0.0120104	0.0257452	0.640672	-0.0207305	0.111875	0.854829
1420	WDR75	State	-0.0329968	0.0351446	0.35033	-0.0530535	0.189995	0.778044
1421	ASNSD1	State	0.053668	0.027277	0.04979	-0.207538	0.224465	0.333933
1422	ORMDL1	State	-0.0357849	0.0168806	0.0341932	0.0592901	0.108963	0.584083
1423	PMS1	State	-0.260702	0.040063	6.52808e-05	0.118801	0.256577	0.630474
1424	C2orf88	State	-0.402349	0.0423891	2.82639e-05	0.252421	0.133115	0.0577884
1425	HIBCH	State	-0.067562	0.0341238	0.0475905	-0.0608693	0.23415	0.80064
1426	INPP1	State	0.0265736	0.0374929	0.486303	0.437828	0.2571	0.0775845
1427	MFSD6	State	-0.13385	0.0336787	0.00241281	-0.0870108	0.163271	0.593281
1428	NAB1	State	-0.0203903	0.033484	0.546691	0.028463	0.221318	0.895421
1429	GLS	State	-0.148293	0.026205	0.000140685	0.168331	0.10673	0.115977
1430	STAT1	State	-0.203822	0.0272093	4.17408e-05	0.114065	0.082291	0.170366
1431	MYO1B	State	-0.102839	0.0199167	0.00044498	0.207789	0.0585182	0.00153366
1432	NABP1	State	-0.156869	0.0261155	0.000937326	0.107847	0.0992633	0.277345
1433	SLC39A10	State	-0.0747245	0.04351	0.0867826	0.158152	0.161892	0.331134
1434	STK17B	State	-0.0331187	0.0331844	0.319936	-0.163614	0.141138	0.222755
1435	GTF3C3	State	-0.368196	0.0320894	2.53507e-05	-0.0348566	0.198832	0.859628
1436	SF3B1	State	-0.144279	0.0123482	0.00045495	0.186289	0.0750315	0.0107978
1437	COQ10B	State	0.0484425	0.0219699	0.0285943	0.016294	0.13246	0.902619
1438	HSPD1	State	-0.130664	0.0132281	0.00030898	-0.118724	0.196609	0.555889
1439	HSPE1	State	0.134243	0.0143944	0.000467289	0.0384505	0.103152	0.736453
1440	MOB4	State	0.0502844	0.019566	0.0111978	-0.221304	0.141272	0.112777
1441	C2orf69	State	-0.00448908	0.0518051	0.930414	-0.00481883	0.296842	0.985803
1442	TYW5	State	-0.173207	0.0448804	0.000955414	-0.0444371	0.309553	0.884223
1443	MAIP1	State	-0.0218759	0.035396	0.540892	-0.619245	0.274943	0.0289942
1444	SPATS2L	State	0.0189484	0.0194647	0.337932	0.0498395	0.0771244	0.520896
1445	KCTD18	State	-0.116849	0.0430053	0.00519896	-0.344423	0.309716	0.24955
1446	BZW1	State	0.0707856	0.016368	0.0025189	0.0357643	0.0750714	0.636673
1447	CLK1	State	-0.264568	0.0192133	1.67451e-05	0.0312406	0.1355	0.831634
1448	PPIL3	State	0.000952154	0.0370973	0.977804	-0.168995	0.197801	0.40172
1449	NIF3L1	State	0.0230999	0.0388743	0.543291	0.272428	0.311215	0.352729
1450	ORC2	State	0.061381	0.0425242	0.14897	0.290843	0.278533	0.284143
1451	FAM126B	State	-0.0516646	0.0441057	0.246551	0.0567494	0.232174	0.803639
1452	NDUFB3	State	0.203135	0.0168138	0.000269963	-0.110482	0.0698153	0.121576
1453	CFLAR	State	-0.0593989	0.0165279	0.00130603	0.107006	0.0920234	0.255949
1454	CASP8	State	-0.152157	0.0296952	0.000142259	0.0459802	0.172238	0.786243
1455	TRAK2	State	-0.0999078	0.0472803	0.034793	-0.270386	0.235253	0.255549
1456	TMEM237	State	-0.140743	0.0556368	0.0121976	-0.64512	0.346629	0.0677864
1457	ALS2	State	-0.0607146	0.0556714	0.275945	-0.146274	0.257158	0.556489
1458	FZD7	State	-0.038432	0.0348513	0.275345	0.0758977	0.131463	0.546891
1459	SUMO1	State	0.1179	0.012893	0.00034586	-0.0860042	0.0656939	0.194761
1460	NOP58	State	-0.0687342	0.0194846	0.00150564	0.0569054	0.0971158	0.557489
1461	BMPR2	State	-0.105764	0.0324451	0.00220512	0.234836	0.201247	0.24975
1462	WDR12	State	-0.0309278	0.0366569	0.40052	-0.0866305	0.186429	0.641472
1463	NBEAL1	State	-0.120454	0.0190291	3.83932e-05	0.135624	0.144642	0.34873
1464	CYP20A1	State	-0.181704	0.0285373	0.000148376	0.132663	0.191023	0.473105
1465	ABI2	State	-0.0437933	0.0284178	0.125175	0.130019	0.193109	0.480504
1466	RAPH1	State	-0.104276	0.0393602	0.00879824	-0.278372	0.166626	0.0877824
1467	NRP2	State	-0.195631	0.080903	0.0153969	-0.221105	0.196738	0.287143
1468	INO80D	State	-0.155202	0.0298812	0.000331263	0.245261	0.183075	0.176165
1469	NDUFS1	State	-0.14542	0.0264924	0.000229559	0.187985	0.245728	0.433113
1470	EEF1B2	State	0.13266	0.00881772	1.47602e-06	-0.0271854	0.0280588	0.340132
1471	FASTKD2	State	0.00419781	0.0255117	0.874425	0.0650056	0.174369	0.70186
1472	KLF7	State	-0.0105173	0.0429751	0.812238	-0.0378602	0.290825	0.897021
1473	CREB1	State	-0.133159	0.0244493	0.000314878	0.301874	0.147314	0.0429914
1474	METTL21A	State	0.120109	0.0405677	0.00319936	-0.137284	0.229172	0.529494
1475	CCNYL1	State	0.122561	0.0501681	0.0157968	0.0371408	0.257444	0.881624
1476	IDH1	State	-0.122243	0.0284794	0.00119468	-0.0404918	0.0978759	0.690662
1477	PIKFYVE	State	-0.291768	0.0398618	9.38854e-05	-0.134456	0.182781	0.452909
1478	MAP2	State	-0.208438	0.044276	0.000371015	0.06423	0.12744	0.613477
1479	RPE	State	-0.00825061	0.0317839	0.788442	0.278312	0.266654	0.269546
1480	KANSL1L	State	-0.419746	0.0503272	1.11854e-05	0.272483	0.218609	0.205159
1481	LANCL1	State	-0.17148	0.0522489	0.00244984	0.171143	0.377038	0.622076
1482	SPAG16	State	0.0329218	0.0309061	0.292342	-0.335011	0.191681	0.0827834
1483	BARD1	State	-0.153205	0.0500967	0.00259948	-0.485801	0.221012	0.0285943
1484	ATIC	State	0.0688049	0.0267697	0.009998	-0.200296	0.16838	0.20176
1485	MREG	State	0.04795	0.0367032	0.189562	0.253782	0.168699	0.134973
1486	XRCC5	State	-0.0252841	0.0128653	0.0477904	-0.0736173	0.0637425	0.259748
1487	SMARCAL1	State	-0.147428	0.0542908	0.00739852	0.693452	0.350619	0.0465907
1488	RPL37A	State	0.200521	0.00620783	5.90127e-07	0.0930427	0.033949	0.0107978
1489	IGFBP5	State	-0.594608	0.149918	0.000685463	-0.132849	0.212462	0.541092
1490	ARPC2	State	0.182581	0.0142504	0.000319479	-0.187598	0.0462531	0.000840932
1491	AAMP	State	0.0367098	0.0205142	0.0707858	-0.0260643	0.134898	0.84903
1492	PNKD	State	0.124987	0.0239495	0.000340459	0.0684997	0.126141	0.593281
1493	TMBIM1	State	0.0424243	0.0259407	0.10178	-0.147125	0.1156	0.206559
1494	CTDSP1	State	0.0423661	0.02794	0.129574	-0.0755214	0.269511	0.769446
1495	USP37	State	-0.206709	0.0402092	0.000574836	0.12815	0.256124	0.589082
1496	CNOT9	State	0.136641	0.0356986	0.00150241	-0.128035	0.302116	0.654269
1497	BCS1L	State	0.172074	0.0337066	0.000184258	0.198175	0.252426	0.408118
1498	TTLL4	State	-0.0823295	0.0262833	0.0033834	-0.0518147	0.121153	0.666867
1499	CYP27A1	State	-0.136915	0.0230167	0.000149007	0.117634	0.0964329	0.234153
1500	CNPPD1	State	0.0750854	0.0339775	0.0257948	-0.242178	0.228453	0.278544
1501	RETREG2	State	0.0826492	0.0246799	0.00310462	0.507047	0.274139	0.0643871
1502	ZFAND2B	State	0.124014	0.0237299	0.00141929	-0.00689319	0.168196	0.971406
1503	ANKZF1	State	-0.0702683	0.0286294	0.015197	0.0855994	0.188575	0.634473
1504	STK16	State	0.0911941	0.0253861	0.0013083	-0.10003	0.195966	0.611278
1505	TUBA4A	State	0.36023	0.0258568	1.09994e-05	-0.286042	0.0641872	0.000684032
1506	DNAJB2	State	0.0975004	0.0228213	0.000740536	-0.0330352	0.116343	0.778244
1507	DNPEP	State	0.0105909	0.0217248	0.615677	0.0238924	0.132411	0.85183
1508	SPEG	State	0.00617573	0.0389822	0.872226	-0.344584	0.173597	0.0559888
1509	GMPPA	State	0.0828485	0.0284943	0.0039992	0.226195	0.156484	0.145371
1510	CHPF	State	0.169095	0.0257849	8.39651e-05	0.0309092	0.104632	0.759848
1511	OBSL1	State	-0.0739016	0.0375109	0.0481904	-0.129877	0.263188	0.614877
1512	SGPP2	State	-0.101319	0.0373946	0.004999	-0.264819	0.139096	0.0561888
1513	FARSB	State	0.000605846	0.0360426	0.986403	-0.106088	0.205091	0.590482
1514	ACSL3	State	-0.39112	0.0180554	8.90177e-07	0.244368	0.0608539	0.000573479
1515	AP1S3	State	0.0886442	0.0455481	0.0535893	0.0186728	0.196412	0.916017
1516	WDFY1	State	-0.257854	0.0395339	0.000910472	0.319461	0.229654	0.157968
1517	MRPL44	State	0.0823298	0.0245848	0.00171943	0.125713	0.228244	0.560688
1518	SERPINE2	State	-0.143592	0.0325337	0.00227928	0.191743	0.0787837	0.015197
1519	CUL3	State	-0.0227176	0.0216751	0.287343	0.174493	0.13557	0.187163
1520	IRS1	State	0.294086	0.0663901	0.00244062	0.33771	0.180973	0.0781844
1521	RHBDD1	State	-0.0709855	0.0434495	0.0977804	-0.172557	0.27885	0.533293
1522	MFF	State	0.0179431	0.022541	0.435513	-0.123676	0.171693	0.466307
1523	AGFG1	State	0.0537106	0.0236339	0.0237952	0.14051	0.152571	0.358928
1524	CCL20	State	-0.359008	0.08242	0.000529449	0.285266	0.169633	0.0965807
1525	PID1	State	0.0449833	0.0452071	0.318736	0.0436034	0.147301	0.773845
1526	DNER	State	-0.301191	0.0688297	0.00240433	-0.00705226	0.225609	0.978404
1527	TRIP12	State	-0.211473	0.0206651	2.28319e-05	0.306845	0.117283	0.0115977
1528	SP110	State	-0.29559	0.0401431	0.000184601	-0.279999	0.173949	0.111178
1529	SP140L	State	-0.176235	0.029136	0.000484679	-0.0917121	0.129143	0.472306
1530	SP100	State	-0.161351	0.0197938	1.42065e-05	0.0112842	0.0867046	0.89822
1531	CAB39	State	-0.0319763	0.0255114	0.203359	0.273595	0.117185	0.0225955
1532	ITM2C	State	0.185721	0.0431397	0.000665792	0.0655641	0.189047	0.722655
1533	PSMD1	State	0.0382151	0.0189716	0.0503899	-0.0819529	0.0533585	0.132573
1534	B3GNT7	State	-0.0224521	0.0566207	0.685863	-0.104689	0.176746	0.55129
1535	NCL	State	-0.0255264	0.0121115	0.0389922	0.219705	0.0508501	0.00233891
1536	PTMA	State	0.00170357	0.00921508	0.854629	-0.0396509	0.0519651	0.473905
1537	PDE6D	State	-0.0269373	0.040875	0.5015	0.155274	0.280743	0.558688
1538	COPS7B	State	-0.0542673	0.0427893	0.210358	0.126083	0.322914	0.677265
1539	DIS3L2	State	-0.0513931	0.0430166	0.235953	0.0979074	0.294746	0.726055
1540	EIF4E2	State	0.022866	0.0156914	0.156969	0.0623509	0.102473	0.542691
1541	EFHD1	State	-0.166748	0.082816	0.0459908	-0.479978	0.163249	0.00579884
1542	GIGYF2	State	-0.15536	0.0245579	0.000259971	0.108588	0.13798	0.427315
1543	SNORC	State	-0.189886	0.0239284	4.34975e-05	-0.0998673	0.0457254	0.0295941
1544	ATG16L1	State	-0.0718627	0.0523687	0.170566	-0.519454	0.296782	0.125975
1545	DGKD	State	0.00108846	0.055387	0.985403	-0.589366	0.177933	0.00359928
1546	USP40	State	-0.241477	0.0373965	0.000906324	-0.0936971	0.204879	0.635873
1547	ARL4C	State	0.261243	0.0269311	2.09868e-05	0.0940202	0.0727141	0.205159
1548	SH3BP4	State	-0.00747459	0.0272774	0.784843	0.0405187	0.147575	0.780844
1549	AGAP1	State	-0.261263	0.023929	3.12715e-05	0.402473	0.103227	0.000943585
1550	COPS8	State	0.00860091	0.0265318	0.744451	-0.138874	0.219556	0.513497
1551	MLPH	State	0.188504	0.0492589	0.000721926	-0.0269194	0.121305	0.827035
1552	RAB17	State	0.17983	0.0491289	0.00312801	-0.169557	0.17179	0.321336
1553	LRRFIP1	State	0.0712291	0.0167863	0.000668592	-0.0181223	0.046979	0.70106
1554	UBE2F	State	0.104386	0.0328393	0.00215268	0.124602	0.27179	0.627874
1555	ILKAP	State	0.0394158	0.0256621	0.124775	0.0293393	0.176785	0.861428
1556	PER2	State	0.0866181	0.044439	0.0539892	0.0145824	0.162519	0.929814
1557	TRAF3IP1	State	0.0220552	0.0401522	0.592282	-0.241576	0.186428	0.191962
1558	ASB1	State	0.0462754	0.043284	0.283343	0.654051	0.31872	0.228354
1559	NDUFA10	State	0.0240323	0.0168656	0.154769	-0.0463196	0.127633	0.727055
1560	COPS9	State	0.0736522	0.0140107	0.0014797	-0.0833462	0.0732091	0.296941
1561	GPC1	State	0.0810697	0.0495337	0.10118	0.510519	0.25347	0.0431914
1562	RNPEPL1	State	0.233374	0.0330819	1.05261e-05	-0.314628	0.242738	0.192961
1563	CAPN10	State	0.102097	0.0484279	0.0329934	0.171658	0.386966	0.628874
1564	KIF1A	State	-0.187141	0.122631	0.132773	0.209735	0.267035	0.434113
1565	MTERF4	State	-0.0563893	0.0274635	0.0391922	-0.103454	0.232713	0.639672
1566	PPP1R7	State	0.0718667	0.0182424	0.00244526	-0.208095	0.10841	0.0555889
1567	HDLBP	State	-0.167049	0.0147385	0.000323588	0.251106	0.069081	0.00148902
1568	SEPTIN2	State	-0.166114	0.0157254	0.000426418	0.101065	0.0993331	0.305139
1569	STK25	State	0.113784	0.0221836	0.00041232	0.237784	0.12935	0.0661868
1570	BOK	State	0.165873	0.032157	0.000306015	0.00657008	0.163643	0.972605
1571	THAP4	State	0.0521735	0.0580099	0.369726	0.998438	0.37896	0.0309938
1572	ATG4B	State	0.0123086	0.0270469	0.656069	-0.082513	0.213881	0.682464
1573	DTYMK	State	0.126621	0.0257204	0.000173989	-0.406646	0.154524	0.009998
1574	ING5	State	-0.0307277	0.0310024	0.334133	-0.24753	0.227968	0.262348
1575	D2HGDH	State	-0.08623	0.0533408	0.108578	0.298993	0.36887	0.388722
1576	TRNT1	State	-0.114222	0.0290099	0.00125609	-0.00758876	0.173978	0.965007
1577	CRBN	State	-0.0786169	0.0217522	0.00159826	0.16916	0.196318	0.365927
1578	SUMF1	State	-0.128546	0.0547809	0.0177964	0.066791	0.298522	0.809438
1579	LRRN1	State	-0.306259	0.0548915	0.000100768	0.000193748	0.18718	0.999
1580	SETMAR	State	-0.0289311	0.0588892	0.619476	0.166929	0.311065	0.573885
1581	BHLHE40	State	-0.0630217	0.0234275	0.0059988	-0.102246	0.113412	0.381124
1582	ARL8B	State	-0.0897019	0.0185748	0.000530288	-0.152075	0.114649	0.183563
1583	EDEM1	State	-0.0720574	0.042995	0.0965807	0.0892052	0.251832	0.706059
1584	LMCD1	State	0.301657	0.0717285	0.000854521	0.191892	0.190401	0.328534
1585	RAD18	State	-0.115668	0.0401293	0.0039992	0.0326814	0.328897	0.918616
1586	SRGAP3	State	-0.46859	0.082385	0.000139259	-0.0695014	0.245796	0.773045
1587	THUMPD3-AS1	State	-0.017393	0.0248612	0.495701	0.253341	0.129784	0.0513897
1588	THUMPD3	State	0.00265869	0.0240159	0.909018	0.049246	0.162296	0.756649
1589	SETD5	State	-0.191921	0.0212376	6.46142e-05	0.323877	0.11103	0.00359928
1590	MTMR14	State	0.100957	0.0340891	0.00339932	-0.50052	0.359111	0.153369
1591	BRPF1	State	-0.135867	0.0504794	0.00779844	0.33947	0.361913	0.366527
1592	TADA3	State	0.0266019	0.0230592	0.25055	-0.067803	0.185843	0.702659
1593	ARPC4	State	0.175975	0.0180608	1.95447e-05	-0.139214	0.100203	0.169366
1594	RPUSD3	State	0.0612502	0.0302718	0.0443911	0.0580501	0.185632	0.744651
1595	JAGN1	State	0.110566	0.0173513	0.00130508	-0.135809	0.103701	0.185763
1596	IL17RC	State	-0.070238	0.0410124	0.0859828	-0.0166745	0.233127	0.938612
1597	CRELD1	State	0.0837701	0.0351951	0.0183963	0.0329179	0.203437	0.869226
1598	EMC3	State	0.0666291	0.0198228	0.00183093	-0.107048	0.132789	0.416517
1599	BRK1	State	0.179342	0.0140229	0.000310643	-0.159959	0.058321	0.0089982
1600	VHL	State	-0.11883	0.0313873	0.00135602	0.0534491	0.206032	0.784443
1601	IRAK2	State	-0.0785209	0.0336642	0.0227954	0.0214167	0.126878	0.869826
1602	TATDN2	State	0.120953	0.0558877	0.0323935	0.263059	0.345908	0.426915
1603	SEC13	State	0.0589859	0.0267382	0.0319936	0.218154	0.194553	0.245351
1604	ATG7	State	0.0481567	0.0432606	0.261948	0.422304	0.272444	0.123175
1605	VGLL4	State	0.0215641	0.0167213	0.194161	0.172543	0.0912106	0.0705859
1606	TAMM41	State	0.0226223	0.0437829	0.591282	0.164505	0.314407	0.603279
1607	MKRN2	State	-0.0888007	0.0372544	0.0175965	-0.179115	0.343894	0.569286
1608	RAF1	State	-0.127056	0.0278843	0.00056874	0.140439	0.274725	0.575485
1609	TMEM40	State	0.00220334	0.0548783	0.972605	0.0140558	0.143574	0.914217
1610	RPL32	State	0.0432203	0.00654699	7.31164e-05	0.0897714	0.0288029	0.004999
1611	HDAC11	State	0.00484081	0.0548487	0.927015	-0.503835	0.33626	0.120776
1612	CHCHD4	State	0.0532314	0.0447332	0.236553	0.103353	0.273763	0.696661
1613	TMEM43	State	0.00959738	0.0250542	0.716257	0.125942	0.145115	0.380124
1614	XPC	State	-0.0842114	0.0335917	0.0119976	0.187068	0.159043	0.236753
1615	LSM3	State	0.209582	0.016218	1.08161e-05	-0.13476	0.0927992	0.144371
1616	SLC6A6	State	0.0666971	0.0553376	0.226355	-0.21678	0.271557	0.417317
1617	CCDC174	State	-0.0599705	0.0257988	0.0175965	0.202786	0.2051	0.292142
1618	FGD5-AS1	State	-0.152607	0.0251505	0.000150408	0.102968	0.185876	0.568286
1619	NR2C2	State	-0.0911259	0.0402359	0.0219956	0.0156852	0.323041	0.960608
1620	MRPS25	State	0.0708923	0.0230468	0.00279944	-0.00905357	0.130113	0.945411
1621	RBSN	State	-0.0267492	0.0504277	0.591882	0.180788	0.363087	0.586283
1622	CAPN7	State	-0.176708	0.0301038	0.00143975	0.234397	0.247789	0.325335
1623	SH3BP5	State	-0.126402	0.0251058	0.000301203	-0.0214855	0.0967748	0.823035
1624	METTL6	State	-0.145135	0.0465668	0.0039992	0.201218	0.371321	0.565487
1625	EAF1	State	0.056589	0.0406123	0.170766	0.261096	0.268887	0.318736
1626	HACL1	State	0.0444663	0.0363768	0.224555	-0.08439	0.288424	0.759248
1627	BTD	State	-0.0273683	0.0455013	0.545291	-0.0652541	0.306761	0.832234
1628	ANKRD28	State	-0.0898961	0.0298762	0.00319936	0.282868	0.160952	0.0829834
1629	DPH3	State	0.118714	0.0253415	0.000350495	-0.051465	0.136868	0.69966
1630	OXNAD1	State	0.0760093	0.0558558	0.172166	0.361996	0.378207	0.310538
1631	TBC1D5	State	-0.148746	0.0294204	0.000855805	0.0724546	0.20442	0.70206
1632	SATB1	State	-0.211924	0.0395553	0.00070408	-0.0540268	0.190281	0.773445
1633	RAB5A	State	-0.152967	0.0219021	0.000150452	-0.0328725	0.149523	0.829034
1634	UBE2E2	State	0.0423122	0.0318157	0.188362	0.248702	0.186722	0.175965
1635	UBE2E1	State	0.0798848	0.0244456	0.00310865	-0.0423202	0.236589	0.85103
1636	NKIRAS1	State	-0.0413287	0.0470525	0.388722	-0.0119798	0.316428	0.964007
1637	RPL15	State	0.0754961	0.00645447	1.69912e-05	0.0134589	0.0303021	0.665267
1638	NR1D2	State	0.0170117	0.0243222	0.486103	0.120419	0.131946	0.360328
1639	THRB	State	-0.132179	0.0368709	0.002014	0.0959346	0.20041	0.629074
1640	TOP2B	State	-0.153362	0.024154	0.000222188	0.000208469	0.12458	0.9986
1641	NGLY1	State	-0.0386387	0.0242301	0.114777	-0.166676	0.181143	0.34973
1642	OXSM	State	-0.0075884	0.0367106	0.837433	-0.0183184	0.311432	0.94921
1643	SLC4A7	State	-0.113775	0.0204244	0.000474598	0.192832	0.0788203	0.0187962
1644	CMC1	State	0.0953857	0.0217253	0.000873623	-0.0105581	0.131676	0.940012
1645	AZI2	State	-0.102326	0.0232911	0.000658329	0.139519	0.140931	0.314737
1646	TGFBR2	State	-0.0426545	0.0365638	0.242951	-0.266351	0.194359	0.186163
1647	STT3B	State	-0.139585	0.0217965	9.74292e-05	0.197189	0.131514	0.131974
1648	OSBPL10	State	-0.0462253	0.0395419	0.25055	-0.40231	0.221555	0.0687862
1649	CMTM8	State	0.00711824	0.0216288	0.75245	-0.0558491	0.123398	0.655269
1650	CMTM7	State	0.117068	0.021554	0.000137113	0.00219283	0.0667556	0.973605
1651	CMTM6	State	-0.0857387	0.0158563	0.0015991	-0.0820055	0.0712906	0.276145
1652	DYNC1LI1	State	-0.0483146	0.0190355	0.0123975	0.0665326	0.102911	0.522296
1653	CNOT10	State	-0.200227	0.0404576	0.00022064	0.170203	0.22685	0.452909
1654	GLB1	State	-0.0955951	0.040639	0.0195961	-0.292434	0.286436	0.306539
1655	CRTAP	State	-0.0416448	0.0371688	0.269746	0.231029	0.217635	0.274945
1656	UBP1	State	0.00469848	0.0418407	0.902619	0.127068	0.269295	0.653069
1657	CLASP2	State	-0.161989	0.0404377	0.00111026	0.0125001	0.238496	0.954209
1658	PDCD6IP	State	-0.151013	0.0190059	0.000687958	0.0577879	0.128144	0.641272
1659	EPM2AIP1	State	-0.290313	0.032848	0.000492234	0.108533	0.16631	0.520096
1660	MLH1	State	-0.00260006	0.0397054	0.95001	0.216089	0.266369	0.391522
1661	LRRFIP2	State	-0.10331	0.0160704	0.000294858	0.173563	0.060526	0.00459908
1662	GOLGA4	State	-0.0963527	0.0152616	0.000136204	0.198104	0.054996	0.00171303
1663	CTDSPL	State	0.265376	0.0423626	7.94148e-05	0.0884139	0.198891	0.629074
1664	ACAA1	State	-0.0106071	0.0227161	0.642072	0.0619	0.164348	0.687463
1665	MYD88	State	-0.0558794	0.0404662	0.165367	-0.293005	0.212785	0.167766
1666	OXSR1	State	-0.109755	0.0304847	0.00111868	0.265897	0.180376	0.133973
1667	ACVR2B	State	0.128484	0.058365	0.0283943	0.108821	0.297053	0.703659
1668	WDR48	State	-0.0881663	0.0315979	0.00539892	-0.16226	0.252723	0.492701
1669	GORASP1	State	0.13849	0.0508058	0.00539892	0.164916	0.376185	0.646871
1670	CSRNP1	State	0.354267	0.0341895	0.000349459	-0.245298	0.175057	0.162368
1671	SLC25A38	State	0.0697483	0.0324188	0.0355929	0.0320306	0.235181	0.888822
1672	RPSA	State	0.179114	0.00768986	0.000100953	-0.0608742	0.0316652	0.0591882
1673	EIF1B	State	0.0148191	0.015067	0.334733	0.0569564	0.102719	0.569286
1674	RPL14	State	0.0466549	0.00686236	0.000999496	-0.00365439	0.0303643	0.917217
1675	ZNF621	State	-0.118076	0.0427682	0.00659868	-0.126632	0.261466	0.608878
1676	CTNNB1	State	-0.0325291	0.017517	0.0643871	0.359171	0.068317	0.000366952
1677	TRAK1	State	-0.0204102	0.040547	0.606079	-0.166885	0.221851	0.432314
1678	CCK	State	0.337095	0.143309	0.0177964	0.116994	0.267144	0.637473
1679	SEC22C	State	-0.00661215	0.0323777	0.840632	-0.206833	0.262102	0.392122
1680	SS18L2	State	0.195036	0.0214116	2.72026e-05	-0.163771	0.152426	0.269946
1681	NKTR	State	-0.240144	0.0197207	7.75833e-06	0.230764	0.0840545	0.00559888
1682	HIGD1A	State	0.282029	0.0232111	1.28065e-05	0.0708438	0.0851539	0.405119
1683	SNRK	State	0.0202341	0.0488548	0.685263	0.225303	0.315215	0.465307
1684	ANO10	State	-0.204127	0.0290889	6.02457e-05	0.0912152	0.147256	0.530294
1685	ABHD5	State	0.0306344	0.0193797	0.112378	0.106089	0.117367	0.370126
1686	TCAIM	State	-0.202294	0.0412368	0.0021606	0.149287	0.249205	0.545691
1687	ZNF197	State	-0.311348	0.049183	0.000132843	-0.0776436	0.372571	0.829034
1688	ZNF35	State	-0.156842	0.0568086	0.00559888	0.103676	0.311901	0.739052
1689	KIAA1143	State	0.091304	0.0256768	0.00116104	0.0809836	0.184794	0.643071
1690	TMEM42	State	-0.00558872	0.0425384	0.893421	-0.0812652	0.316914	0.788042
1691	ZDHHC3	State	0.0899835	0.0256825	0.00140974	0.115168	0.205481	0.54789
1692	EXOSC7	State	0.0721858	0.0219861	0.00258119	-0.0473742	0.190457	0.784843
1693	CDCP1	State	0.0120151	0.0200451	0.557289	-0.0497386	0.068033	0.471706
1694	TMEM158	State	-0.11358	0.0320174	0.00144319	0.287309	0.077885	0.00326977
1695	LIMD1	State	0.116489	0.0640441	0.0731854	0.345203	0.239677	0.14857
1696	SACM1L	State	-0.251588	0.038909	0.000276609	0.0755729	0.257654	0.759448
1697	LZTFL1	State	-0.126085	0.0385284	0.00243499	-0.020467	0.234051	0.935213
1698	FYCO1	State	-0.12439	0.0506712	0.0121976	-0.0985822	0.253611	0.690062
1699	LTF	State	-0.437586	0.022172	2.85443e-06	0.408902	0.0436333	4.17583e-05
1700	ALS2CL	State	-0.00270834	0.0478684	0.956409	-0.24418	0.235346	0.311738
1701	CCDC12	State	0.0562188	0.0177103	0.00519243	-0.0132263	0.182594	0.933013
1702	NBEAL2	State	0.141271	0.0598305	0.0187962	-0.102004	0.219906	0.65147
1703	SETD2	State	-0.246778	0.0235625	4.06708e-06	0.216475	0.135144	0.105979
1704	KIF9	State	0.306503	0.0433862	5.26336e-05	-0.179241	0.179745	0.316537
1705	KLHL18	State	0.172476	0.0467774	0.000857599	0.248775	0.259569	0.305539
1706	PTPN23	State	-0.00405271	0.0377393	0.917217	0.243176	0.276156	0.35173
1707	SCAP	State	0.0104014	0.0375397	0.776845	0.173751	0.367286	0.616677
1708	ELP6	State	0.0980472	0.0331827	0.00359928	-0.37639	0.210166	0.0761848
1709	SMARCC1	State	-0.124419	0.0191777	0.000133444	0.334837	0.114694	0.0059988
1710	DHX30	State	0.0380901	0.025435	0.137772	0.024409	0.191929	0.89962
1711	MAP4	State	-0.0730393	0.0180602	0.00249399	0.0764628	0.0662566	0.266947
1712	NME6	State	0.0532378	0.0295938	0.0729854	-0.14426	0.216527	0.489102
1713	PLXNB1	State	-0.00481875	0.0416873	0.910018	0.00778377	0.238458	0.971606
1714	CCDC51	State	0.153848	0.0466203	0.00181874	0.341977	0.274117	0.215757
1715	TMA7	State	0.171945	0.00992744	0.00024349	-0.033514	0.0475141	0.493101
1716	SHISA5	State	0.0146689	0.0242349	0.554089	0.258888	0.16618	0.129574
1717	UQCRC1	State	-0.0161526	0.0199293	0.411318	-0.173925	0.145276	0.213157
1718	IP6K2	State	-0.0334087	0.0214196	0.119976	0.255031	0.165978	0.113977
1719	PRKAR2A	State	0.0174804	0.0254381	0.490702	0.240609	0.146155	0.0971806
1720	ARIH2	State	-0.00313093	0.0233498	0.890222	0.0839384	0.159742	0.60048
1721	P4HTM	State	0.0756099	0.0357309	0.0373925	-0.16827	0.191389	0.366127
1722	WDR6	State	-0.0131066	0.0244669	0.59988	0.0177656	0.16425	0.912617
1723	DALRD3	State	0.0171698	0.0295458	0.571286	0.191067	0.185776	0.286543
1724	NDUFAF3	State	0.120634	0.0161353	2.20445e-06	-0.181766	0.0707402	0.0143971
1725	IMPDH2	State	-0.0349257	0.0154791	0.0257948	0.274199	0.131594	0.0387922
1726	QRICH1	State	-0.0745794	0.0357327	0.0373925	-0.196579	0.360163	0.560088
1727	QARS1	State	-0.021703	0.0252332	0.40032	-0.180681	0.2298	0.427714
1728	USP19	State	0.0157849	0.0481059	0.744251	-0.0347937	0.388543	0.919816
1729	LAMB2	State	-0.135688	0.0370359	0.00160616	-0.121367	0.15794	0.455309
1730	CCDC71	State	-0.0349334	0.0515099	0.4993	-0.184677	0.437253	0.644271
1731	KLHDC8B	State	-0.0280691	0.0465243	0.537892	0.229529	0.331767	0.464907
1732	USP4	State	-0.141156	0.033784	0.00188437	-0.106037	0.280592	0.695261
1733	RHOA	State	0.102235	0.012119	0.000625915	-0.0814996	0.0451525	0.0733853
1734	TCTA	State	0.0633913	0.0390231	0.104579	-0.256692	0.177069	0.145571
1735	DAG1	State	-0.0266584	0.0289352	0.354129	-0.196874	0.14505	0.178164
1736	APEH	State	0.0856441	0.0366578	0.0209958	0.20585	0.260004	0.40212
1737	GMPPB	State	0.142782	0.0273059	0.000515789	-0.0351568	0.113757	0.745451
1738	IP6K1	State	0.00556365	0.031805	0.860828	0.147444	0.270975	0.55149
1739	MST1R	State	0.00428691	0.0563753	0.933413	0.0409344	0.272677	0.878824
1740	RBM6	State	-0.208566	0.0204495	9.88153e-06	0.0616485	0.114777	0.607279
1741	RBM5	State	-0.198573	0.0236987	4.45155e-05	0.127253	0.192855	0.5011
1742	GNAI2	State	0.101215	0.0191374	0.00018033	0.0566284	0.0750698	0.460308
1743	SEMA3B	State	0.96097	0.0696104	5.89164e-06	0.39788	0.142267	0.0125975
1744	IFRD2	State	0.178532	0.0179298	3.06822e-05	-0.0839392	0.103583	0.426515
1745	HYAL2	State	0.0347696	0.0260607	0.183763	-0.0294486	0.167373	0.860628
1746	TUSC2	State	0.148463	0.0245443	2.74505e-05	-0.125159	0.183802	0.468906
1747	RASSF1	State	0.18447	0.0301628	0.000242319	-0.262267	0.131959	0.0581884
1748	NPRL2	State	0.0887146	0.0455169	0.0531894	-0.400879	0.326229	0.262547
1749	CYB561D2	State	0.129958	0.0271606	0.00252801	0.183244	0.170119	0.268346
1750	TMEM115	State	0.0929928	0.0235209	0.00132928	-0.322487	0.231771	0.15137
1751	HEMK1	State	0.0673259	0.046427	0.15157	-0.300196	0.305443	0.29754
1752	CISH	State	0.0513087	0.0426508	0.239152	-0.0690496	0.134602	0.607479
1753	MAPKAPK3	State	0.217123	0.0333907	0.000915901	-0.3575	0.178842	0.0463907
1754	MANF	State	0.0393031	0.01911	0.0387922	0.0714421	0.0677954	0.303739
1755	RBM15B	State	-0.0434026	0.0292932	0.139372	0.593646	0.338298	0.0755849
1756	DCAF1	State	-0.0972195	0.0426348	0.0221956	0.0650185	0.233887	0.779444
1757	RAD54L2	State	-0.153832	0.0402736	0.00110362	-0.117751	0.273703	0.643871
1758	TEX264	State	0.0588205	0.022505	0.0089982	0.122776	0.110905	0.269946
1759	RRP9	State	0.0757614	0.0281248	0.00679864	-0.0917376	0.204683	0.644471
1760	PARP3	State	-0.147753	0.0440804	0.00125139	-0.210802	0.275419	0.413117
1761	PCBP4	State	0.0838249	0.0418388	0.0507898	-0.381665	0.221984	0.0835833
1762	ABHD14B	State	-0.0437972	0.0325243	0.178364	0.0529688	0.213361	0.793441
1763	RPL29	State	-0.0107236	0.0068368	0.133573	0.089912	0.0283624	0.00339932
1764	DUSP7	State	0.0730151	0.0455306	0.109778	0.301174	0.261535	0.253549
1765	ALAS1	State	-0.271339	0.0327037	2.19901e-06	0.423468	0.208007	0.0475905
1766	TWF2	State	0.0621193	0.0227102	0.00639872	-0.0778018	0.0841372	0.359728
1767	WDR82	State	-0.0163434	0.0242271	0.4997	0.21354	0.15668	0.171366
1768	BAP1	State	0.0407725	0.041108	0.319336	-0.217358	0.341316	0.496101
1769	NISCH	State	-0.0168469	0.0366301	0.636473	-0.0347706	0.271416	0.888622
1770	NT5DC2	State	0.24706	0.0376049	0.000984351	0.123616	0.132567	0.373525
1771	SMIM4	State	0.121133	0.0290956	0.000754547	0.0304903	0.215735	0.880824
1772	PBRM1	State	-0.137967	0.0219399	6.79638e-05	0.2362	0.130864	0.070186
1773	GNL3	State	0.0524832	0.0178924	0.00439912	-0.0384076	0.0804337	0.643271
1774	GLT8D1	State	-0.00474799	0.0339872	0.891422	0.0563829	0.226158	0.792242
1775	SPCS1	State	0.084364	0.0129353	0.00117546	-0.108975	0.0553116	0.0609878
1776	NEK4	State	-0.171269	0.0537815	0.00285888	0.414242	0.312869	0.164967
1777	SFMBT1	State	-0.0330561	0.0473942	0.483703	-0.0599655	0.227149	0.778844
1778	RFT1	State	0.115973	0.0456439	0.0113977	-0.643397	0.31426	0.04979
1779	TKT	State	0.0210459	0.0116767	0.0783843	0.0175383	0.0388463	0.661868
1780	DCP1A	State	-0.00221241	0.0314602	0.942212	0.335105	0.279795	0.204359
1781	CHDH	State	-0.0523544	0.0329727	0.114777	0.107944	0.151457	0.482503
1782	ACTR8	State	-0.128585	0.0389768	0.00262775	-0.0644703	0.321229	0.822635
1783	SELENOK	State	0.118924	0.0137528	0.000727098	0.16682	0.119725	0.196761
1784	CCDC66	State	-0.10972	0.0255681	0.000960126	-0.0244022	0.155901	0.872226
1785	TASOR	State	-0.207372	0.0315012	6.3131e-05	-0.181116	0.19681	0.339132
1786	ARHGEF3	State	-0.118168	0.038993	0.00319936	-0.0760184	0.259066	0.765047
1787	APPL1	State	-0.00243721	0.019998	0.90102	-0.0524349	0.117958	0.680864
1788	PDE12	State	0.0175182	0.041152	0.683663	-0.290393	0.314726	0.327135
1789	ARF4	State	0.0400963	0.0131842	0.00379924	-0.104525	0.0515408	0.0731854
1790	DENND6A	State	-0.155712	0.0406171	0.0012371	0.0656835	0.248881	0.780244
1791	SLMAP	State	-0.0780505	0.0222648	0.00171909	0.0573469	0.122274	0.634673
1792	FLNB	State	-0.111095	0.0246102	0.000736188	-0.1609	0.0823723	0.04979
1793	RPP14	State	-0.0697566	0.0602866	0.246951	-0.473502	0.416036	0.242551
1794	PXK	State	0.0114035	0.0364296	0.744851	-0.0486614	0.16828	0.779644
1795	PDHB	State	-0.0240224	0.0219433	0.274945	-0.382736	0.109459	0.00186083
1796	KCTD6	State	-0.0641352	0.0542592	0.240552	0.251603	0.388379	0.494101
1797	FHIT	State	-0.225003	0.0389392	8.48448e-05	0.0420499	0.249507	0.866827
1798	C3orf14	State	-0.021328	0.0283948	0.446311	-0.314515	0.11434	0.00559888
1799	THOC7	State	0.165383	0.0145876	0.000383685	-0.135871	0.0869286	0.119976
1800	PSMD6	State	0.0240229	0.0188431	0.202959	-0.107826	0.0803554	0.183563
1801	ADAMTS9	State	-0.454543	0.04973	5.48657e-05	0.269361	0.114148	0.0163967
1802	MAGI1	State	-0.167052	0.0312047	0.000412504	0.327809	0.160832	0.0419916
1803	SLC25A26	State	-0.0075438	0.0276347	0.782843	0.0820447	0.251824	0.730254
1804	LRIG1	State	-0.116411	0.0369282	0.00542197	0.0686669	0.126184	0.591282
1805	SUCLG2	State	-0.0620425	0.0264827	0.0175965	-0.0449258	0.141453	0.741252
1806	EOGT	State	-0.0715617	0.0504259	0.157768	-0.402033	0.275496	0.135973
1807	TMF1	State	-0.0480088	0.0197649	0.0145971	0.0243391	0.0909622	0.784643
1808	UBA3	State	-0.14767	0.0293019	0.000315706	0.0578828	0.200354	0.761448
1809	ARL6IP5	State	0.0392089	0.0161951	0.0183963	-0.12065	0.046652	0.0107978
1810	FRMD4B	State	-0.150839	0.037062	0.00210305	0.00253454	0.143978	0.986403
1811	FOXP1	State	0.0573661	0.0255735	0.0261948	0.11308	0.101329	0.263747
1812	EIF4E3	State	-0.014815	0.0530345	0.776445	-0.150204	0.297675	0.587882
1813	RYBP	State	0.0240347	0.0329198	0.468706	0.0940959	0.182144	0.606679
1814	PPP4R2	State	-0.0824808	0.0189016	0.000612937	0.209686	0.117138	0.0773845
1815	PDZRN3	State	-0.300231	0.0462447	0.00010757	-0.119835	0.150836	0.428714
1816	GBE1	State	0.0376537	0.0414556	0.370326	-0.0512635	0.174824	0.782044
1817	CHMP2B	State	0.0992583	0.0159218	0.00088478	-0.154718	0.0850302	0.0805839
1818	CGGBP1	State	-0.0400077	0.0204407	0.0521896	0.297486	0.173393	0.0925815
1819	ZNF654	State	-0.310429	0.0486122	1.03285e-05	0.00913531	0.283924	0.969406
1820	C3orf38	State	-0.0750313	0.0344318	0.0281944	-0.237984	0.365149	0.518096
1821	ARL13B	State	-0.0399806	0.0442981	0.365327	0.278321	0.168017	0.0945811
1822	NSUN3	State	-0.206559	0.0471859	0.000473197	0.0133322	0.395565	0.968406
1823	MTRNR2L2	State	-0.273631	0.0103073	1.57396e-06	0.390436	0.0443889	3.59575e-05
1824	CRYBG3	State	-0.295367	0.0348458	0.000337628	-0.101532	0.144592	0.486703
1825	RIOX2	State	-0.146651	0.0242508	0.00011523	-0.0410299	0.161011	0.788642
1826	CLDND1	State	0.085313	0.0222027	0.00117412	-0.17712	0.114832	0.117976
1827	DCBLD2	State	-0.120496	0.0516527	0.0225955	-0.553147	0.323984	0.0945811
1828	CMSS1	State	0.133432	0.0298087	0.000610893	0.372578	0.162136	0.029794
1829	FILIP1L	State	0.898874	0.118523	0.000154976	0.777538	0.235199	0.00298479
1830	TBC1D23	State	-0.0799951	0.0271553	0.0029994	0.0753028	0.178728	0.670466
1831	NIT2	State	0.0144686	0.0190214	0.45051	-0.286555	0.0695812	0.000641042
1832	TOMM70	State	-0.0473481	0.025624	0.0643871	-0.0672162	0.176075	0.69886
1833	TMEM45A	State	-0.0782305	0.0357687	0.0321936	-0.154845	0.112552	0.166367
1834	TFG	State	-0.0160856	0.0157613	0.314737	0.0227887	0.0776385	0.768846
1835	SENP7	State	-0.240464	0.0476579	0.000379895	0.368593	0.229336	0.110178
1836	TRMT10C	State	0.111604	0.0208315	0.00031531	0.210118	0.112552	0.059988
1837	PCNP	State	-0.00620023	0.015957	0.69886	-0.116868	0.107073	0.271546
1838	ZBTB11	State	-0.133998	0.0384514	0.00376541	0.198294	0.205711	0.326735
1839	ZBTB11-AS1	State	-0.0156912	0.0577594	0.788042	-0.128118	0.323136	0.684063
1840	RPL24	State	0.114691	0.00681714	5.53881e-06	0.00606336	0.0314443	0.843631
1841	NFKBIZ	State	-0.105274	0.0158974	8.882e-05	0.277588	0.0497213	0.000157247
1842	ALCAM	State	-0.149361	0.0421672	0.00121099	-0.219098	0.0937579	0.0191962
1843	CBLB	State	-0.135286	0.0449328	0.00379924	0.216488	0.277181	0.413517
1844	BBX	State	-0.0642376	0.0221258	0.00479904	0.0399809	0.0988186	0.685863
1845	CD47	State	0.0382275	0.0122664	0.00287398	0.00981435	0.0424794	0.823635
1846	IFT57	State	0.00586695	0.0182933	0.756049	0.00189304	0.0823107	0.979804
1847	PHLDB2	State	-0.0468799	0.0324463	0.147171	0.247325	0.11241	0.0335933
1848	C3orf52	State	0.254836	0.0560249	0.000664118	-0.156679	0.189204	0.409918
1849	ATG3	State	-0.0716463	0.0226464	0.00355928	-0.106921	0.152594	0.484303
1850	SLC35A5	State	-0.0305971	0.0576191	0.596881	0.648509	0.425989	0.125975
1851	GTPBP8	State	0.0527259	0.0337177	0.123175	0.00108451	0.235234	0.995401
1852	NEPRO	State	-0.137553	0.0300104	0.000494965	-0.127397	0.255453	0.60248
1853	SPICE1	State	-0.235848	0.0574546	0.00059509	0.23082	0.338178	0.473105
1854	USF3	State	-0.200185	0.0449134	0.000795341	-0.260472	0.263553	0.304339
1855	NAA50	State	0.0535042	0.019507	0.00479904	0.110691	0.104507	0.311538
1856	ATP6V1A	State	-0.0267237	0.0331029	0.427315	-0.000136868	0.149047	0.998
1857	CCDC191	State	-0.272593	0.0651453	0.000760948	0.154758	0.233312	0.496101
1858	QTRT2	State	-0.117562	0.0354556	0.00242883	0.189813	0.202375	0.364127
1859	ZBTB20	State	-0.176556	0.0278993	9.22118e-05	0.372142	0.0956985	0.000635981
1860	B4GALT4	State	0.0571461	0.042196	0.174565	-0.0871024	0.306085	0.764647
1861	TMEM39A	State	-0.0181732	0.0375695	0.636073	0.061054	0.32856	0.832633
1862	POGLUT1	State	-0.0938147	0.04958	0.0707858	-0.11243	0.246586	0.632474
1863	TIMMDC1	State	0.0807751	0.021952	0.00161421	-0.0930364	0.11329	0.410118
1864	COX17	State	0.173316	0.0157549	0.000501037	-0.100361	0.0608741	0.102579
1865	GSK3B	State	-0.0763653	0.026389	0.00359928	0.348866	0.139271	0.0161968
1866	LRRC58	State	0.0500498	0.0304584	0.0987802	-0.112916	0.179508	0.515897
1867	FSTL1	State	-0.108672	0.0264554	0.000612325	0.0253414	0.0871431	0.781044
1868	NDUFB4	State	0.0753123	0.011246	0.0010884	-0.0660898	0.0485095	0.175365
1869	RABL3	State	0.16952	0.0418608	0.00109576	-0.226059	0.273555	0.378124
1870	GOLGB1	State	-0.126308	0.0149764	0.000779095	0.236942	0.0593447	0.000649602
1871	IQCB1	State	-0.0354997	0.0328543	0.283743	0.302771	0.236855	0.196961
1872	CSTA	State	0.352037	0.0580665	0.00022547	0.0280571	0.166617	0.869626
1873	CCDC58	State	0.10102	0.0312432	0.0047178	-0.00876702	0.215946	0.961008
1874	FAM162A	State	0.0965883	0.0211815	0.000952089	-0.205556	0.0960397	0.0339932
1875	KPNA1	State	-0.108245	0.0260471	0.00050828	-0.0364379	0.138238	0.79764
1876	PARP9	State	-0.312485	0.0350964	0.0003832	-0.0479337	0.141712	0.732653
1877	DTX3L	State	-0.2878	0.0268958	7.80868e-06	0.217669	0.154938	0.173365
1878	PARP14	State	-0.444598	0.0256856	1.10386e-05	0.167518	0.0950903	0.0857828
1879	HSPBAP1	State	-0.132238	0.0611073	0.0305939	0.190837	0.307529	0.525095
1880	SLC49A4	State	-0.0411878	0.0444882	0.35013	-0.836763	0.278492	0.00559888
1881	PDIA5	State	-0.130472	0.0539743	0.0161968	-0.0435712	0.255041	0.862627
1882	SEC22A	State	0.0145094	0.0470612	0.756249	-0.497863	0.3541	0.152769
1883	HACD2	State	-0.0981601	0.0299224	0.00260216	0.0855223	0.156391	0.596881
1884	MYLK	State	0.0793705	0.0991098	0.422515	-0.150384	0.382984	0.704059
1885	CCDC14	State	-0.285252	0.0305244	0.000161964	-0.0112943	0.147369	0.936613
1886	ROPN1	State	-0.362949	0.0664209	7.57543e-05	-0.164025	0.220355	0.44991
1887	UMPS	State	0.0369395	0.0306135	0.247151	-0.0898239	0.278244	0.720256
1888	ITGB5	State	0.181032	0.0413744	0.00218737	-0.013485	0.192055	0.942611
1889	ZNF148	State	-0.115144	0.0218977	0.000454057	0.074862	0.149779	0.604879
1890	SNX4	State	-0.0168046	0.0297369	0.581284	0.0425597	0.216127	0.826635
1891	OSBPL11	State	-0.0205867	0.0475787	0.668866	0.320009	0.349856	0.327734
1892	ROPN1B	State	-0.304768	0.0590981	0.000118663	-0.0695761	0.178883	0.696261
1893	SLC41A3	State	0.100461	0.0276032	0.00131836	-0.22434	0.238207	0.313337
1894	ZXDC	State	-0.0717737	0.0497503	0.15157	0.0759658	0.3537	0.835833
1895	CHCHD6	State	0.18523	0.0401294	0.000193421	-0.337327	0.286026	0.219756
1896	PLXNA1	State	-0.0939602	0.0383882	0.0153969	-0.186223	0.19922	0.336733
1897	TPRA1	State	0.0792212	0.0288867	0.00779844	-0.00304528	0.128809	0.980004
1898	PODXL2	State	-0.0382078	0.048949	0.435113	0.0990116	0.193758	0.607678
1899	ABTB1	State	0.0354551	0.0355596	0.313937	0.162955	0.229529	0.456909
1900	MGLL	State	0.257671	0.0378794	7.45979e-05	-0.0342116	0.115286	0.790842
1901	SEC61A1	State	-0.0303548	0.0186982	0.106579	0.0339742	0.0825411	0.679464
1902	RUVBL1	State	0.114661	0.0260697	0.000794489	0.027262	0.114245	0.810438
1903	EEFSEC	State	-0.112463	0.0467488	0.0143971	0.352067	0.37231	0.325535
1904	RPN1	State	-0.177076	0.020032	1.31271e-05	0.126725	0.0838735	0.134973
1905	RAB7A	State	0.0370971	0.013641	0.00819836	0.158393	0.0806458	0.0537892
1906	ACAD9	State	-0.0894761	0.037746	0.019796	0.404852	0.357483	0.25215
1907	ISY1	State	0.130482	0.0308055	0.00199351	-0.115251	0.242651	0.617477
1908	CNBP	State	-0.0159327	0.0126498	0.216957	-0.0304736	0.0662148	0.658468
1909	COPG1	State	-0.0488645	0.0271844	0.0731854	-0.034296	0.182486	0.859828
1910	HMCES	State	0.0111843	0.0467525	0.810838	0.00846437	0.300796	0.977804
1911	H1-10	State	0.0811753	0.0161434	0.00192919	0.119131	0.0480449	0.0193961
1912	MBD4	State	0.0820541	0.0230805	0.0016126	0.0150146	0.119296	0.89782
1913	IFT122	State	-0.189904	0.058582	0.00242163	0.155876	0.274254	0.54869
1914	TMCC1	State	-0.188972	0.0335351	0.000967656	0.170713	0.2381	0.462308
1915	PIK3R4	State	-0.154033	0.0564766	0.00739852	-0.205511	0.368206	0.556689
1916	ATP2C1	State	-0.193437	0.0216909	0.000410294	0.0588815	0.127994	0.658468
1917	ASTE1	State	-0.0511554	0.0599419	0.406119	-0.48045	0.313805	0.124975
1918	NEK11	State	-0.250867	0.0552867	0.000499697	0.0767358	0.376429	0.830834
1919	NUDT16	State	0.0961964	0.0311533	0.00259948	-0.294868	0.274235	0.254149
1920	MRPL3	State	0.116453	0.0180185	0.00123289	0.0719342	0.0821021	0.384123
1921	DNAJC13	State	-0.172194	0.034461	0.000347591	0.0300762	0.204611	0.885423
1922	UBA5	State	0.0695497	0.0289298	0.0165967	0.0160824	0.217975	0.939212
1923	NPHP3	State	-0.168864	0.0487659	0.00223423	0.123677	0.268582	0.630674
1924	CDV3	State	0.257938	0.0152909	4.91134e-05	0.25445	0.0748067	0.00197249
1925	TOPBP1	State	-0.121491	0.0353227	0.0014578	0.181248	0.251453	0.466907
1926	SRPRB	State	0.0826114	0.0222548	0.00135927	0.131843	0.115931	0.261748
1927	RYK	State	0.0300609	0.0233697	0.208958	-0.080698	0.170569	0.625075
1928	AMOTL2	State	-0.0610328	0.0294248	0.0375925	0.169561	0.104281	0.107179
1929	ANAPC13	State	0.0668636	0.0260499	0.0117976	-0.00535402	0.154043	0.974405
1930	CEP63	State	-0.0229741	0.0266382	0.39772	0.234487	0.147875	0.113777
1931	PPP2R3A	State	-0.310581	0.025765	1.16684e-05	0.0911252	0.148284	0.527295
1932	MSL2	State	-0.169098	0.0476434	0.00176248	0.0375683	0.334463	0.907219
1933	PCCB	State	0.00291883	0.0432608	0.945811	-0.0204515	0.244841	0.930014
1934	STAG1	State	-0.0644076	0.0254095	0.0109978	0.450672	0.183929	0.0187962
1935	NCK1	State	-0.213456	0.016086	0.000197475	0.215966	0.0924603	0.0255949
1936	ARMC8	State	-0.0712682	0.0339227	0.0369926	0.185371	0.319688	0.528094
1937	MRAS	State	-0.250969	0.026286	8.40994e-05	0.129242	0.0888322	0.15017
1938	CEP70	State	-0.0974266	0.0482136	0.0465907	-0.250161	0.336905	0.438512
1939	FAIM	State	0.0625613	0.0346255	0.0723855	-0.073301	0.14974	0.621276
1940	PIK3CB	State	-0.14076	0.0318583	0.000440044	0.0125173	0.167682	0.939412
1941	MRPS22	State	0.084305	0.0248378	0.00218041	-0.00389326	0.163638	0.978204
1942	COPB2	State	-0.0486737	0.0180995	0.0089982	-0.0806923	0.089626	0.370726
1943	RBP1	State	0.341481	0.0392766	3.04337e-05	-0.249509	0.102209	0.0139972
1944	SLC25A36	State	-0.0601613	0.0198872	0.00355656	0.117868	0.110497	0.290142
1945	ZBTB38	State	-0.108522	0.0202747	0.000298917	0.114491	0.0665438	0.0929814
1946	RASA2	State	-0.0498856	0.0249849	0.0423915	0.172169	0.102384	0.0987802
1947	RNF7	State	0.0419943	0.0124492	0.00295168	-0.0850152	0.0506499	0.094781
1948	ATP1B3	State	0.0747437	0.0196545	0.000965911	0.0493382	0.121392	0.705459
1949	TFDP2	State	-0.107674	0.0286665	0.0011645	0.0868017	0.165325	0.582484
1950	GK5	State	-0.136519	0.0374491	0.00342546	0.259923	0.168737	0.124375
1951	XRN1	State	-0.29521	0.0225825	2.31564e-05	0.0711235	0.132895	0.593681
1952	ATR	State	-0.207809	0.0400234	0.000430798	-0.0521176	0.266724	0.84963
1953	PLS1	State	0.12813	0.0525747	0.0157968	0.088147	0.212502	0.674865
1954	U2SURP	State	-0.0966456	0.0154101	0.000106277	0.369344	0.0858402	0.000834452
1955	CHST2	State	0.0877296	0.0539003	0.106779	-0.0741677	0.211668	0.721056
1956	DIPK2A	State	-0.130753	0.0443234	0.00379924	0.733217	0.229765	0.00319936
1957	PLOD2	State	0.0900018	0.0359667	0.0155969	0.034587	0.115863	0.773045
1958	PLSCR4	State	-0.367179	0.0430025	0.000614826	0.25408	0.189996	0.176565
1959	PLSCR1	State	-0.113886	0.0137502	0.000806335	0.00208848	0.0609567	0.970606
1960	GYG1	State	0.00563366	0.0300485	0.84943	-0.412622	0.237332	0.094781
1961	HLTF	State	-0.214314	0.0361926	6.87495e-05	0.179637	0.144186	0.206359
1962	HPS3	State	-0.0443924	0.0535923	0.416717	0.209488	0.224648	0.361928
1963	CP	State	-0.286907	0.177749	0.10158	-0.148299	0.409108	0.667666
1964	TM4SF18	State	-0.218809	0.0551678	0.000855887	-0.097215	0.150822	0.518096
1965	TM4SF1	State	0.18589	0.0177042	0.000262696	-0.338348	0.0674118	0.000412519
1966	TM4SF1-AS1	State	-0.0678593	0.0550242	0.223555	-0.0477428	0.264403	0.85203
1967	WWTR1	State	-0.232158	0.0175271	0.000127064	0.0862401	0.0728953	0.236353
1968	COMMD2	State	-0.0488761	0.0175956	0.00619876	-0.0759421	0.104016	0.464907
1969	RNF13	State	-0.0380665	0.0190723	0.0479904	0.0871319	0.0982597	0.371926
1970	PFN2	State	0.0145268	0.0299857	0.620876	-0.148185	0.088835	0.0987802
1971	TSC22D2	State	-0.0738674	0.0411262	0.0729854	-0.148453	0.181335	0.429514
1972	SERP1	State	0.0504095	0.0113116	0.00128065	0.00894006	0.0578411	0.876825
1973	EIF2A	State	-0.0211831	0.014843	0.159568	0.109101	0.0898757	0.231354
1974	SELENOT	State	0.172256	0.0178145	5.27293e-05	0.0713463	0.0959294	0.44891
1975	SIAH2	State	0.274539	0.0345974	5.99045e-05	0.0835784	0.253916	0.743051
1976	MBNL1	State	-0.0479793	0.0226465	0.0355929	0.0994072	0.106711	0.344931
1977	RAP2B	State	-0.0756489	0.0276414	0.00559888	-0.0835415	0.120543	0.495301
1978	DHX36	State	-0.0686867	0.0193342	0.00125048	0.245278	0.100888	0.0189962
1979	SLC33A1	State	-0.0638046	0.0364282	0.0789842	0.0529403	0.206903	0.795241
1980	GMPS	State	-0.0132118	0.0231354	0.578484	0.133421	0.172837	0.427115
1981	SSR3	State	0.023493	0.0131817	0.080184	-0.136043	0.0552013	0.0157968
1982	TIPARP	State	0.259187	0.0253822	3.28097e-05	-0.161954	0.100121	0.107179
1983	CCNL1	State	-0.248676	0.0150584	0.000151425	-0.0694271	0.0820629	0.418116
1984	RSRC1	State	-0.0123106	0.0237915	0.609478	-0.0920516	0.150347	0.524695
1985	MLF1	State	0.271297	0.0324737	7.17896e-05	-0.241952	0.155202	0.183963
1986	GFM1	State	-0.0913265	0.0354543	0.0111978	0.0265314	0.209489	0.894821
1987	LXN	State	-0.0133359	0.0342967	0.69766	-0.19944	0.122602	0.105579
1988	RARRES1	State	-0.190897	0.0185531	0.000497075	0.269545	0.0362274	9.27217e-05
1989	MFSD1	State	-0.138953	0.0271768	0.00148855	0.135115	0.168741	0.415917
1990	SMC4	State	-0.22732	0.0479893	0.00053872	-0.474952	0.265613	0.0827834
1991	KPNA4	State	-0.0537217	0.0219524	0.0167966	0.172134	0.1164	0.154369
1992	NMD3	State	-0.0140206	0.0266627	0.603879	-0.135722	0.202659	0.489702
1993	PDCD10	State	0.0581172	0.0164663	0.00416924	-0.335485	0.102449	0.00359928
1994	GOLIM4	State	-0.11033	0.0508697	0.0315937	-0.218894	0.207398	0.255349
1995	MYNN	State	-0.147243	0.0312154	0.000212653	0.348408	0.307694	0.228954
1996	SEC62	State	0.0722749	0.0139657	0.00164792	-0.0452192	0.0722076	0.527095
1997	PHC3	State	-0.271897	0.0325687	2.14576e-05	-0.0185755	0.221273	0.929814
1998	PRKCI	State	-0.0570426	0.0276788	0.0409918	0.207075	0.149214	0.167566
[truncated: 7,195 more rows]

## Sheet: BMYO
	gene	tx	de_coef	de_se	de_pval	dv_coef	dv_se	dv_pval
0	NOC2L	State	-0.153413	0.0995068	0.126975	1.06153	0.71431	0.159168
1	ISG15	State	0.299673	0.258761	0.24755	0.846301	0.547522	0.152569
2	AGRN	State	-0.369067	0.158262	0.0219956	1.13594	0.70114	0.187363
3	SDF4	State	-0.0556951	0.101577	0.610078	-0.52495	0.641563	0.362927
4	B3GALT6	State	-0.38227	0.223257	0.0917816	0.859614	0.911779	0.313537
5	UBE2J2	State	0.104374	0.148085	0.476105	1.37629	0.711838	0.286543
6	INTS11	State	0.229205	0.14488	0.138372	0.493849	0.967819	0.557089
7	DVL1	State	-0.201636	0.24591	0.407718	-1.71842	0.846897	0.0765847
8	AURKAIP1	State	0.128006	0.0627176	0.0453909	-0.221074	0.323706	0.534693
9	CCNL2	State	-0.19234	0.0881723	0.0427914	0.411482	0.49673	0.567686
10	MRPL20	State	0.169005	0.06513	0.0109978	0.0560895	0.338325	0.861828
11	VWA1	State	-0.0236261	0.139532	0.865627	0.783903	0.273894	0.0111978
12	ATAD3B	State	0.0970436	0.143986	0.55049	0.312085	0.622737	0.655869
13	ATAD3A	State	0.22322	0.139596	0.110178	1.27132	0.610323	0.0669866
14	SSU72	State	0.270017	0.0643023	0.000474841	-0.229297	0.491387	0.606279
15	MIB2	State	0.102224	0.28778	0.715057	-0.424942	0.858019	0.596081
16	CDK11B	State	0.145504	0.140361	0.29794	-1.01098	0.660741	0.123775
17	CDK11A	State	0.645136	0.24568	0.0155969	-0.953733	1.10423	0.45071
18	NADK	State	0.124056	0.230235	0.583683	-1.1344	0.994151	0.293141
19	GNB1	State	0.106605	0.0811641	0.196761	0.114216	0.536397	0.84923
20	FAAP20	State	0.345678	0.188826	0.0667866	0.271548	0.9352	0.75065
21	SKI	State	-0.177222	0.194743	0.344931	-0.947086	0.654392	0.161368
22	RER1	State	0.0868459	0.0938693	0.354129	-0.114548	0.473033	0.790842
23	TNFRSF14	State	-0.0267131	0.211103	0.90102	0.385365	0.667995	0.580484
24	LRRC47	State	-0.156169	0.301927	0.579084	-0.159173	1.03264	0.853629
25	CEP104	State	-0.0792216	0.154478	0.596281	-0.151547	0.847123	0.85123
26	C1orf174	State	0.252869	0.183089	0.167167	-0.622051	0.731832	0.386323
27	RPL22	State	0.0969204	0.0353916	0.00919816	0.0347089	0.187703	0.861828
28	ICMT	State	-0.137555	0.254048	0.583283	-0.1376	0.946225	0.880024
29	ACOT7	State	-0.121946	0.181426	0.478104	0.45638	0.702252	0.513097
30	KLHL21	State	0.223563	0.137767	0.109778	1.204	0.723596	0.39832
31	DNAJC11	State	-0.0385014	0.454663	0.927614	-2.30601	1.32009	0.115777
32	CAMTA1	State	-0.0846479	0.0852575	0.325935	0.890366	0.776651	0.323935
33	VAMP3	State	-0.0564074	0.116502	0.629074	-0.345444	0.567808	0.510898
34	PARK7	State	-0.0581707	0.04875	0.262547	0.0646439	0.270602	0.805839
35	ERRFI1	State	0.125543	0.203541	0.530294	1.60937	0.6973	0.0287942
36	RERE	State	-0.10736	0.180827	0.55149	0.855792	0.705825	0.194361
37	ENO1	State	-0.034831	0.0381889	0.367526	-0.101388	0.138559	0.604079
38	CLSTN1	State	-0.19438	0.119229	0.0991802	-0.0677176	0.581218	0.921016
39	CTNNBIP1	State	-0.313347	0.193983	0.105979	0.79741	0.572637	0.286543
40	LZIC	State	-0.331079	0.186571	0.0735853	0.0907565	0.687923	0.880424
41	UBE4B	State	0.0368801	0.202998	0.854429	-0.695259	0.772957	0.405319
42	KIF1B	State	0.188306	0.102587	0.0729854	0.515182	0.483682	0.281944
43	PGD	State	0.0237153	0.151437	0.879624	-0.48185	0.574978	0.467706
44	DFFA	State	-0.0285849	0.0930938	0.757449	0.212633	0.459702	0.676465
45	TARDBP	State	0.181213	0.223032	0.410718	0.370998	0.733133	0.560688
46	SRM	State	0.25312	0.0607014	0.000669256	-0.157067	0.254676	0.552889
47	EXOSC10	State	-0.406116	0.230641	0.089782	-0.346407	0.918715	0.680264
48	FBXO2	State	-0.253571	0.0751252	0.00278995	0.0782605	0.133799	0.569486
49	MAD2L2	State	-0.280941	0.165024	0.0929814	1.25203	0.62215	0.19996
50	AGTRAP	State	-0.136719	0.112339	0.228954	-0.179738	0.405449	0.65207
51	KIAA2013	State	0.373108	0.212255	0.104979	0.0939073	0.699877	0.884223
52	MFN2	State	-0.125518	0.256245	0.634873	-0.241733	0.896415	0.779044
53	MIIP	State	-0.301221	0.199284	0.135573	0.421023	0.747659	0.690862
54	VPS13D	State	-0.18313	0.276834	0.493101	1.3833	1.10099	0.213557
55	DHRS3	State	-0.308501	0.104881	0.00379924	-0.166877	0.331327	0.589482
56	PDPN	State	-0.680693	0.110472	0.000121699	-0.0365642	0.326659	0.896021
57	PRDM2	State	-0.175123	0.221687	0.421316	-2.25137	0.888038	0.0345931
58	KAZN	State	-0.280772	0.196401	0.154969	-2.19674	0.653464	0.00439912
59	TMEM51	State	0.140268	0.197669	0.489302	0.100281	1.00973	0.912218
60	EFHD2	State	-0.321487	0.148849	0.0333933	-0.615535	0.547295	0.25015
61	PLEKHM2	State	-0.0595415	0.147091	0.682264	-0.657744	0.651881	0.311138
62	FBLIM1	State	0.12276	0.0944876	0.191162	0.646161	0.359789	0.262947
63	SPEN	State	-0.209243	0.0843603	0.0215957	-0.190244	0.491195	0.70086
64	EPHA2	State	0.631799	0.212705	0.00439912	1.05631	0.636985	0.0987802
65	SZRD1	State	0.167108	0.112902	0.138572	0.200599	0.518475	0.704059
66	NECAP2	State	-0.0876558	0.111137	0.442511	-0.469304	0.61873	0.429514
67	SDHB	State	-0.324465	0.14264	0.0265947	-0.300428	0.799265	0.683263
68	RCC2	State	-0.0142185	0.134344	0.918616	0.253898	0.579744	0.653469
69	IFFO2	State	0.107476	0.148985	0.466107	0.364891	0.511351	0.455909
70	UBR4	State	-0.08881	0.0892183	0.317736	-0.594939	0.418542	0.159168
71	EMC1	State	0.00136461	0.245821	0.995201	0.606614	0.874852	0.427914
72	MRTO4	State	0.194147	0.0704114	0.00559888	-0.0397924	0.475921	0.925215
73	CAPZB	State	0.0703038	0.0655027	0.284143	0.765563	0.516865	0.237552
74	MICOS10	State	0.317899	0.0935021	0.00239952	-0.699089	0.576138	0.294941
75	NBL1	State	0.309784	0.106076	0.00539892	0.348215	0.423751	0.540892
76	CAMK2N1	State	0.168659	0.119979	0.159168	0.366944	0.381446	0.283143
77	PINK1	State	0.0974291	0.201392	0.627275	0.524397	0.705934	0.468306
78	DDOST	State	0.0102965	0.0671664	0.881024	0.635461	0.523903	0.384923
79	SH2D5	State	0.274325	0.233776	0.234953	1.53151	0.600701	0.0243951
80	HP1BP3	State	-0.0827729	0.0695383	0.231954	-0.201498	0.489171	0.675665
81	EIF4G3	State	0.232795	0.137035	0.0971806	0.901438	0.713788	0.19996
82	ECE1	State	-0.136668	0.100147	0.182963	0.508523	0.466872	0.264347
83	USP48	State	-0.0410215	0.137329	0.772645	-1.00448	0.713615	0.285943
84	HSPG2	State	-0.288335	0.101369	0.00519896	-0.526579	0.474561	0.308338
85	CDC42	State	-0.050354	0.0531754	0.343731	0.25713	0.303671	0.394121
86	KDM1A	State	-0.142068	0.146951	0.339732	1.51485	0.700224	0.0429914
87	LUZP1	State	0.0456578	0.111918	0.693461	-0.240661	0.549845	0.609478
88	HNRNPR	State	-0.0724859	0.057896	0.234753	-0.108349	0.367436	0.884223
89	ID3	State	-0.329303	0.199235	0.09978	0.877241	0.578333	0.142771
90	RPL11	State	-0.00667074	0.0302415	0.834633	-0.0682813	0.114254	0.757049
91	ELOA	State	0.0957588	0.19985	0.635073	0.169507	0.724192	0.811838
92	PITHD1	State	0.159185	0.108433	0.140372	0.353613	0.443358	0.473305
93	LYPLA2	State	0.426853	0.225569	0.0661868	0.973181	0.718168	0.318336
94	PNRC2	State	0.138958	0.0729719	0.0543891	-0.143281	0.369069	0.691662
95	SRSF10	State	0.0339092	0.0627645	0.610678	0.323284	0.479305	0.470106
96	NIPAL3	State	-0.422038	0.249982	0.094781	-0.980352	0.698056	0.261548
97	SRRM1	State	-0.0908488	0.0635559	0.162168	0.00947497	0.396309	0.982004
98	CLIC4	State	-0.0315221	0.0576626	0.575685	0.562009	0.308006	0.0733853
99	SYF2	State	-0.159248	0.071747	0.0277944	-0.441595	0.434874	0.275745
100	RSRP1	State	-0.00149964	0.0955625	0.987802	-0.254552	0.529158	0.776445
101	TMEM50A	State	-0.0174164	0.0636603	0.775845	-0.503706	0.368017	0.179164
102	MACO1	State	-0.231891	0.157967	0.14857	0.321161	0.627909	0.577884
103	MTFR1L	State	0.331164	0.247634	0.186363	0.144382	0.830144	0.855429
104	STMN1	State	0.0349249	0.106877	0.734853	0.0374199	0.430154	0.921016
105	ZNF593	State	0.167722	0.0756909	0.0283943	0.493628	0.469819	0.507698
106	SH3BGRL3	State	0.0188371	0.0594083	0.74885	0.054567	0.150661	0.728654
107	DHDDS	State	0.112289	0.270463	0.665467	-0.102634	0.941272	0.904019
108	HMGN2	State	-0.30215	0.0851211	0.00159542	-0.214356	0.385761	0.532693
109	RPS6KA1	State	-0.104075	0.102629	0.310738	0.0982308	0.653106	0.861828
110	ARID1A	State	0.0274931	0.172369	0.860828	0.0302012	0.766285	0.961608
111	SFN	State	0.0456392	0.0485035	0.356529	0.173532	0.140843	0.220956
112	GPN2	State	-0.265076	0.236569	0.24795	-0.749978	0.62714	0.346131
113	NUDC	State	0.0254805	0.0514014	0.646871	0.146964	0.298429	0.585883
114	TRNP1	State	0.834183	0.239533	0.00168873	0.00438476	0.51033	0.990402
115	SLC9A1	State	-0.0150749	0.230243	0.95221	0.291612	0.678544	0.642472
116	WDTC1	State	0.122941	0.208844	0.544091	0.0717521	0.687941	0.907818
117	TMEM222	State	0.216791	0.153919	0.166767	0.427286	0.677884	0.505299
118	WASF2	State	0.0519218	0.0623656	0.420116	0.259599	0.393821	0.570486
119	IFI6	State	-0.0923174	0.201551	0.644871	-0.0955961	0.52268	0.858828
120	STX12	State	0.133324	0.173205	0.437113	-1.97912	0.934186	0.0427914
121	PPP1R8	State	-0.259437	0.200252	0.192362	-0.774439	0.623062	0.205959
122	RPA2	State	0.0411961	0.1887	0.831234	1.82197	0.765427	0.130574
123	DNAJC8	State	0.0206254	0.0637929	0.742651	-1.04195	0.526723	0.0967806
124	ATP5IF1	State	0.0109556	0.0879729	0.89862	-0.242915	0.350463	0.5003
125	SESN2	State	0.177333	0.113313	0.115777	0.91899	0.440519	0.0413917
126	PHACTR4	State	0.0480168	0.144951	0.742452	1.55741	0.69444	0.0681864
127	RCC1	State	0.258564	0.244273	0.289542	-0.518468	0.645205	0.414317
128	SNHG12	State	-0.113708	0.0936553	0.231154	0.0120002	0.413271	0.978404
129	TAF12	State	0.204677	0.240029	0.391322	0.804958	0.677856	0.230154
130	GMEB1	State	-0.126411	0.18827	0.505699	0.343323	0.898219	0.685063
131	YTHDF2	State	0.0545972	0.128646	0.676065	0.0986137	0.717487	0.881224
132	SRSF4	State	-0.129902	0.0839451	0.124975	-0.59092	0.515326	0.286543
133	SDC3	State	-0.344371	0.173469	0.0483903	1.14458	0.723049	0.112178
134	PUM1	State	0.0134356	0.0999534	0.907419	0.202305	0.565014	0.764847
135	SNRNP40	State	-0.0999262	0.103791	0.342332	0.511548	0.620783	0.405119
136	ZCCHC17	State	0.264957	0.21088	0.20156	2.54252	1.51681	0.494701
137	SERINC2	State	-0.435149	0.125861	0.00295374	0.866582	0.338417	0.0193961
138	TINAGL1	State	-0.104857	0.0619531	0.0931814	-0.051741	0.179214	0.764447
139	COL16A1	State	-0.591204	0.205587	0.00559888	-1.2283	0.697609	0.34853
140	PTP4A2	State	-0.0599488	0.0719058	0.418316	0.408543	0.540761	0.457309
141	KHDRBS1	State	-0.255564	0.0717211	0.00393553	-0.687599	0.466685	0.156969
142	KPNA6	State	0.421364	0.152691	0.00819836	-0.362523	0.783515	0.636073
143	TXLNA	State	-0.0945736	0.126957	0.447311	0.727728	0.703064	0.341932
144	EIF3I	State	0.020449	0.0512252	0.702859	-0.502837	0.341465	0.125975
145	HDAC1	State	-0.161865	0.143136	0.264147	-0.266507	0.605271	0.633473
146	MARCKSL1	State	-0.168467	0.109836	0.122775	-0.380173	0.387398	0.388722
147	ZBTB8OS	State	0.283326	0.174497	0.10038	1.15875	0.617516	0.130574
148	RBBP4	State	-0.260404	0.127966	0.0415917	-0.817512	0.603356	0.267946
149	KIAA1522	State	0.260933	0.231863	0.255749	0.664647	0.846689	0.388322
150	YARS1	State	0.0513743	0.0948409	0.592681	-0.619117	0.5891	0.45171
151	TMEM54	State	-0.361529	0.195244	0.0671866	1.47283	0.748033	0.294741
152	RNF19B	State	-0.183285	0.191094	0.336933	-0.257541	0.637571	0.657868
153	AK2	State	-0.0515002	0.0895653	0.605679	-0.246263	0.501954	0.60108
154	PHC2	State	0.259092	0.0892792	0.00479904	-0.545887	0.563347	0.374325
155	SMIM12	State	0.182191	0.136753	0.180764	0.0672867	0.598414	0.909418
156	SFPQ	State	0.0134594	0.0549218	0.812837	0.983553	0.354062	0.136773
157	ZMYM4	State	-0.0873831	0.126404	0.497101	-0.401658	0.577381	0.463907
158	PSMB2	State	-0.039201	0.0573111	0.491302	0.0670161	0.143876	0.685463
159	AGO3	State	0.127481	0.12278	0.307738	0.0181773	0.467417	0.966007
160	ADPRS	State	0.216456	0.133643	0.103779	-1.06972	0.687464	0.188562
161	COL8A2	State	-0.186632	0.109363	0.089782	-1.21169	0.60301	0.210958
162	TRAPPC3	State	-0.234439	0.150405	0.133573	1.32267	0.677629	0.226955
163	MAP7D1	State	0.0107668	0.105984	0.924015	-0.385079	0.615157	0.480504
164	THRAP3	State	-0.00124732	0.0783579	0.984603	-0.510464	0.465832	0.290742
165	EVA1B	State	-0.0679047	0.121402	0.568686	-0.844791	0.578369	0.159568
166	STK40	State	0.325729	0.18451	0.0821836	0.859118	0.88478	0.29954
167	LSM10	State	0.0271125	0.164116	0.881824	0.0335273	0.640629	0.954809
168	MRPS15	State	0.0839096	0.0830518	0.312537	0.149852	0.53079	0.758248
169	ZC3H12A	State	0.325761	0.176138	0.0679864	1.07747	0.677073	0.173765
170	MEAF6	State	0.0701323	0.115236	0.540892	1.19084	0.834295	0.353529
171	SNIP1	State	0.395716	0.258265	0.119776	0.109965	0.969291	0.919016
172	GNL2	State	-0.155442	0.136888	0.255949	-0.357289	0.6618	0.589282
173	C1orf109	State	0.0349523	0.137723	0.796041	0.657601	0.646094	0.29854
174	YRDC	State	0.431494	0.110688	0.00091047	0.0973855	0.521057	0.845031
175	C1orf122	State	0.1075	0.0952531	0.256549	0.288832	0.482887	0.606079
176	SF3A3	State	0.0636717	0.104398	0.540492	-1.0832	0.494653	0.0683863
177	FHL3	State	-0.0616191	0.119579	0.610478	0.631591	0.596991	0.460108
178	UTP11	State	0.101628	0.127407	0.417117	-0.703087	0.658658	0.332134
179	RRAGC	State	-0.681363	0.297482	0.0237952	0.656181	1.04192	0.470706
180	AKIRIN1	State	-0.237654	0.143925	0.10078	0.289523	0.654078	0.614677
181	NDUFS5	State	-0.0272027	0.0512071	0.589882	-0.457019	0.197008	0.0217956
182	MACF1	State	-0.264883	0.074962	0.00182684	0.238669	0.376702	0.528294
183	PABPC4	State	-0.123387	0.104038	0.255349	-0.101659	0.515202	0.871826
184	PPIE	State	-0.168371	0.125151	0.179364	-0.687592	0.629746	0.281544
185	MFSD2A	State	0.0718281	0.213129	0.735053	0.15181	0.679214	0.820236
186	CAP1	State	0.0891405	0.0571582	0.120376	0.0800647	0.336199	0.806439
187	PPT1	State	0.131649	0.163803	0.393521	0.0527104	0.678826	0.932214
188	RLF	State	0.0216128	0.194038	0.911818	0.295643	0.783781	0.755049
189	ZMPSTE24	State	0.0320519	0.170601	0.860628	-1.35946	0.78042	0.0841832
190	NFYC	State	-0.416991	0.214231	0.0605879	-0.715925	1.21701	0.540892
191	CITED4	State	0.411652	0.182797	0.0287942	0.961589	0.559602	0.107379
192	CTPS1	State	0.132618	0.215254	0.536293	-0.0910918	0.849103	0.908818
193	FOXJ3	State	0.134281	0.191797	0.476705	0.29304	0.983775	0.744851
194	PPCS	State	-0.0318082	0.147085	0.834433	-0.93352	0.601757	0.121576
195	YBX1	State	0.0168169	0.0418085	0.687063	-0.131903	0.130717	0.333533
196	SLC2A1	State	-0.331436	0.136724	0.0133973	-1.08462	0.623176	0.0967806
197	EBNA1BP2	State	0.213918	0.0716621	0.00319936	-0.338854	0.223279	0.128174
198	ELOVL1	State	0.191143	0.261163	0.444711	-0.536359	0.979575	0.606879
199	MED8	State	0.120967	0.112196	0.273745	0.354387	0.73477	0.609278
200	PTPRF	State	-0.319031	0.106403	0.00339932	-0.44098	0.469415	0.327335
201	ARTN	State	0.485065	0.222384	0.0321936	1.5913	0.591883	0.0155969
202	DPH2	State	0.500789	0.222666	0.0343931	0.150509	1.03924	0.882823
203	ATP6V0B	State	0.0813866	0.0456052	0.0859828	0.552016	0.343367	0.142771
204	B4GALT2	State	0.288501	0.209322	0.159968	1.25222	0.741762	0.181564
205	SLC6A9	State	-0.0395514	0.164974	0.80064	0.118296	0.678569	0.857628
206	DMAP1	State	-0.281294	0.21067	0.176765	-1.60433	0.798228	0.113777
207	ERI3	State	-0.213438	0.108482	0.0485903	0.310802	0.574496	0.521696
208	RPS8	State	-0.11954	0.0299354	0.001085	0.0924174	0.10773	0.432114
209	PLK3	State	0.116094	0.110252	0.304939	0.661756	0.400084	0.215357
210	EIF2B3	State	-0.0436153	0.145204	0.754249	-1.57441	0.633573	0.0767846
211	PRDX1	State	-0.0565193	0.0423316	0.19816	-0.326109	0.117691	0.0423915
212	AKR1A1	State	-0.165479	0.0900291	0.0721856	-0.143183	0.548194	0.770246
213	NASP	State	-0.0345306	0.0973702	0.727455	0.966051	0.44075	0.0465907
214	GPBP1L1	State	-0.172736	0.150428	0.260948	-0.916716	0.803576	0.437712
215	POMGNT1	State	0.228687	0.274683	0.421716	-1.12694	0.767525	0.141172
216	LRRC41	State	0.0926122	0.172801	0.580684	0.0577188	0.82303	0.946011
217	UQCRH	State	0.00469022	0.0517523	0.927015	0.209502	0.353431	0.579884
218	EFCAB14	State	0.292493	0.175973	0.0933813	-0.775618	0.65066	0.311138
219	CMPK1	State	-0.16543	0.125123	0.19816	0.945756	0.662636	0.296141
220	TRABD2B	State	-0.341277	0.212128	0.110378	0.797995	0.652456	0.209958
221	FAF1	State	-0.406984	0.186761	0.0307938	-0.285064	0.618239	0.685863
222	RNF11	State	-0.430628	0.338678	0.205959	0.163035	0.944345	0.833633
223	EPS15	State	0.552467	0.28643	0.0563887	-0.17133	1.44293	0.884623
224	OSBPL9	State	-0.272044	0.116915	0.0221956	-0.126317	0.630032	0.828834
225	NRDC	State	-0.217043	0.0856044	0.0139972	0.105871	0.49724	0.80064
226	TXNDC12	State	-0.0157513	0.100893	0.871826	0.086115	0.632856	0.880024
227	BTF3L4	State	-0.00908174	0.0958862	0.928814	0.0581079	0.620219	0.928014
228	PRPF38A	State	0.165718	0.147076	0.25235	0.609459	0.83101	0.403719
229	TUT4	State	-0.28261	0.103354	0.015197	0.0957785	0.484242	0.84923
230	ECHDC2	State	-0.222435	0.200416	0.261548	0.523317	0.680444	0.438312
231	CZIB	State	0.103122	0.149102	0.484303	-0.0652073	0.608281	0.914617
232	MAGOH	State	0.123878	0.0581149	0.0323935	-0.573231	0.439761	0.495301
233	TMEM59	State	-0.135584	0.0595714	0.0279944	-0.878763	0.468422	0.230554
234	MRPL37	State	0.157677	0.138838	0.260548	0.715147	0.580867	0.267946
235	SSBP3	State	0.313158	0.2021	0.119576	-0.453843	0.783148	0.531294
236	USP24	State	0.122057	0.387636	0.740052	-0.0631056	0.970467	0.929614
237	PLPP3	State	-0.455927	0.195613	0.0219956	0.500425	0.580346	0.462507
238	TACSTD2	State	0.0757429	0.0546709	0.168166	-0.0105426	0.121317	0.934613
239	MYSM1	State	-0.230474	0.132283	0.141372	-0.244945	0.573624	0.646871
240	JUN	State	0.00618335	0.0903001	0.947411	-0.256134	0.172645	0.155569
241	HOOK1	State	0.0898548	0.168625	0.595481	2.41499	0.697253	0.0937812
242	NFIA	State	-0.219387	0.226416	0.320536	-1.1474	0.628483	0.0823835
243	PATJ	State	-0.0679522	0.116847	0.565287	-0.346034	0.6392	0.563287
244	USP1	State	0.0317583	0.141647	0.823235	-0.776088	0.527902	0.204359
245	DOCK7	State	-0.0272837	0.121744	0.826835	-0.174767	0.593126	0.74825
246	ITGB3BP	State	0.0865559	0.175561	0.630074	0.249395	0.624776	0.721856
247	PGM1	State	-0.539969	0.151388	0.00154618	0.891291	0.641959	0.381724
248	JAK1	State	-0.0278192	0.0595253	0.630674	0.156854	0.36445	0.677864
249	AK4	State	0.128154	0.179854	0.460908	0.948877	0.733208	0.263947
250	LEPROT	State	-0.16969	0.0971507	0.0869826	-0.428031	0.572183	0.414517
251	PDE4B	State	-0.0609283	0.215886	0.787443	-0.0705359	0.60117	0.920216
252	MIER1	State	-0.125127	0.106018	0.256149	0.102678	0.626962	0.85223
253	SERBP1	State	-0.0756266	0.0447164	0.0881824	-0.0603638	0.273972	0.841232
254	GADD45A	State	0.10733	0.159723	0.509898	-0.118051	0.361871	0.729454
255	GNG12	State	0.109539	0.0820169	0.190162	-0.111674	0.441253	0.776645
256	WLS	State	-0.284227	0.139101	0.039792	-0.833202	0.803325	0.474505
257	SRSF11	State	-0.07766	0.0580036	0.228354	0.335032	0.392407	0.420516
258	ZRANB2	State	0.0503491	0.0729705	0.494301	0.265619	0.47405	0.558688
259	CRYZ	State	-0.18453	0.244208	0.453509	-0.334033	0.814258	0.652669
260	TYW3	State	0.320988	0.115571	0.00659868	-0.0917211	0.675974	0.915217
261	ACADM	State	-0.503693	0.27364	0.0683863	-0.47307	0.666153	0.44951
262	RABGGTB	State	-0.00368309	0.129357	0.977405	-0.402483	0.668183	0.511698
263	ZZZ3	State	-0.0954588	0.138051	0.480104	-0.363239	0.617524	0.656269
264	USP33	State	-0.232095	0.232678	0.296741	0.3186	0.908697	0.728254
265	MIGA1	State	0.288831	0.210342	0.174565	-0.478539	0.614133	0.713057
266	NEXN	State	0.299463	0.153054	0.0521896	0.189019	0.276902	0.55209
267	FUBP1	State	0.0688633	0.113803	0.537692	1.15705	0.550431	0.039792
268	IFI44	State	0.100166	0.197868	0.612278	1.29095	0.490359	0.0115977
269	PRKACB	State	-0.0583651	0.242499	0.814637	0.922319	0.698339	0.188962
270	RPF1	State	0.104319	0.130978	0.428114	0.0784101	0.842071	0.927814
271	GNG5	State	0.0583921	0.0500839	0.243551	-0.0522283	0.358414	0.883623
272	C1orf52	State	0.239096	0.134595	0.0795841	0.521098	0.786946	0.688262
273	BCL10	State	-0.176486	0.173452	0.30114	-1.78168	0.808064	0.0931814
274	DDAH1	State	0.162136	0.287573	0.554289	0.165012	0.685283	0.755049
275	CCN1	State	-0.0647108	0.165359	0.697261	-0.537322	0.233979	0.0327934
276	ZNHIT6	State	0.184826	0.169342	0.278744	-0.180667	0.639667	0.731254
277	ODF2L	State	-0.380192	0.134519	0.00559888	0.163598	0.653975	0.85123
278	SH3GLB1	State	-0.102589	0.0780611	0.188162	-0.0411726	0.522743	0.939612
279	SELENOF	State	0.0116497	0.0788822	0.878024	0.312931	0.610629	0.709658
280	LMO4	State	-0.146626	0.0962446	0.124575	-0.0266606	0.405706	0.938612
281	PKN2	State	-0.166921	0.146137	0.255749	-0.0103605	0.784098	0.991202
282	GTF2B	State	0.0361218	0.132538	0.788242	-0.0630483	0.592894	0.926415
283	RBMXL1	State	0.154397	0.409952	0.70066	-1.6281	1.2848	0.245351
284	GBP1	State	0.454332	0.158592	0.00639872	1.069	0.448714	0.0465907
285	GBP2	State	0.0560878	0.120121	0.646071	-0.345729	0.399857	0.40032
286	ZNF326	State	-0.208529	0.118077	0.0777844	0.284266	0.55831	0.608278
287	ZNF644	State	0.00991506	0.108853	0.929414	0.717542	0.591016	0.204359
288	TGFBR3	State	0.252571	0.264523	0.343931	0.958627	0.737804	0.168366
289	RPAP2	State	-0.0925265	0.213726	0.655869	-0.673267	0.846915	0.615277
290	EVI5	State	0.048803	0.205685	0.80184	0.206181	0.781572	0.759648
291	RPL5	State	-0.0257421	0.033814	0.472705	-0.0702315	0.119224	0.609078
292	MTF2	State	0.0695786	0.152452	0.640272	-0.366222	0.632269	0.539292
293	TMED5	State	0.0728394	0.0956631	0.454709	0.406313	0.3947	0.270546
294	DR1	State	-0.00687543	0.184746	0.969406	-0.111025	0.822743	0.892422
295	FNBP1L	State	-0.0159143	0.147262	0.912617	1.58516	0.655102	0.0311938
296	BCAR3	State	-0.213234	0.141685	0.129774	-0.0865906	0.59267	0.876025
297	DNTTIP2	State	0.0750867	0.0671059	0.289942	0.990393	0.463832	0.0583883
298	GCLM	State	0.129454	0.0647805	0.0489902	-0.193914	0.284039	0.463707
299	ARHGAP29	State	0.0957885	0.109563	0.389522	-0.193511	0.28754	0.5009
300	ABCD3	State	0.193271	0.302776	0.519496	-1.58747	0.736117	0.333533
301	F3	State	0.0488959	0.097788	0.620876	0.0415731	0.178445	0.821036
302	CNN3	State	0.186773	0.0657805	0.0069986	0.26665	0.247947	0.263947
303	PTBP2	State	0.030067	0.138276	0.828034	-0.919361	0.698101	0.347331
304	SNX7	State	0.0696928	0.19957	0.725855	0.613158	0.68699	0.40132
305	AGL	State	0.275417	0.196108	0.161368	0.312504	0.915566	0.709658
306	TRMT13	State	0.0147623	0.275907	0.957608	-1.2718	1.04884	0.339932
307	RTCA	State	0.0408582	0.211449	0.846031	-0.995631	0.750988	0.168766
308	SLC30A7	State	0.214895	0.169973	0.192561	0.257739	0.772151	0.815837
309	SLC25A24	State	-0.195705	0.14828	0.185563	0.549817	0.639117	0.387522
310	PRPF38B	State	-0.0312792	0.0715874	0.693661	0.227349	0.516109	0.661068
311	STXBP3	State	-0.265138	0.14602	0.0705859	-0.187424	0.696277	0.783443
312	CLCC1	State	-0.560523	0.169829	0.00337862	-0.427345	0.744717	0.541092
313	SARS1	State	-0.107911	0.0610816	0.0841832	-0.0106726	0.327391	0.973005
314	PSMA5	State	0.0142895	0.0599502	0.809638	-0.167034	0.248168	0.593481
315	GNAI3	State	0.0125144	0.0981228	0.895421	-1.17949	0.62377	0.255349
316	AMPD2	State	0.351741	0.215985	0.109978	1.4364	0.829278	0.104179
317	GSTM3	State	-0.263589	0.16277	0.10098	1.39919	0.591217	0.0715857
318	CSF1	State	0.0878141	0.164721	0.595081	0.532889	0.415339	0.175565
319	AHCYL1	State	-0.123992	0.12427	0.323535	1.35522	0.591308	0.129374
320	STRIP1	State	-0.110572	0.281937	0.686863	0.774959	0.83958	0.417317
321	LAMTOR5	State	0.107575	0.0634372	0.10178	0.22295	0.513039	0.637672
322	LRIF1	State	0.214431	0.145226	0.136573	0.659275	0.608545	0.295541
323	CEPT1	State	0.091745	0.227785	0.677664	0.00936183	0.966308	0.992402
324	CHI3L2	State	-0.779604	0.143237	0.0007528	-1.31436	0.4433	0.0129974
325	WDR77	State	0.168392	0.137335	0.213157	1.81226	0.804386	0.170366
326	ATP5PB	State	-0.0645512	0.107655	0.54889	-0.974936	0.741507	0.236753
327	RAP1A	State	-0.0388828	0.134011	0.762647	1.48328	0.626638	0.0571886
328	CTTNBP2NL	State	-0.262628	0.16106	0.103979	0.333166	0.96722	0.739852
329	ST7L	State	0.128302	0.240326	0.578684	2.26077	0.99204	0.202959
330	CAPZA1	State	0.0466985	0.147469	0.754249	-0.885619	0.524429	0.164167
331	RHOC	State	-0.105788	0.0926214	0.24895	0.292537	0.423733	0.455709
332	SLC16A1	State	-0.141118	0.110788	0.217956	0.41079	0.43829	0.347331
333	SLC16A1-AS1	State	-0.331894	0.181382	0.0675865	-0.0135522	0.499158	0.978004
334	LRIG2	State	-0.0575404	0.226414	0.794441	-0.887381	0.682649	0.337333
335	PHTF1	State	-0.128623	0.205723	0.508898	-1.44903	0.663883	0.0459908
336	RSBN1	State	0.200381	0.16206	0.216157	0.288323	0.82416	0.692861
337	HIPK1	State	0.178462	0.206725	0.376325	-0.82522	0.877797	0.372326
338	TRIM33	State	-0.127831	0.151538	0.396521	0.276983	0.762957	0.720056
339	BCAS2	State	-0.370477	0.177746	0.0417916	-0.892813	0.988414	0.465707
340	NRAS	State	-0.152272	0.172229	0.372326	1.47726	0.892098	0.218956
341	CSDE1	State	-0.0772459	0.0564938	0.179364	1.39189	0.449962	0.0539892
342	SIKE1	State	0.079432	0.105144	0.44891	0.983992	0.560594	0.260948
343	ATP1A1	State	-0.0191972	0.0636868	0.776245	-0.625528	0.465325	0.284343
344	CD58	State	-0.229193	0.222912	0.294741	0.146602	0.734638	0.867626
345	PTGFRN	State	-0.383078	0.190846	0.0469906	0.00921538	0.498842	0.982803
346	MAN1A2	State	-0.132865	0.146743	0.353329	-1.41456	0.823668	0.229954
347	WDR3	State	0.0541472	0.178249	0.768446	-1.65357	0.75471	0.0553889
348	PHGDH	State	-0.128642	0.0723322	0.074985	0.178929	0.193507	0.34833
349	NOTCH2	State	0.085188	0.161197	0.59768	-0.105987	0.739183	0.865627
350	SEC22B	State	0.401162	0.131385	0.00259948	0.644815	0.704311	0.679264
351	RNF115	State	-0.00329683	0.152088	0.982803	0.571213	0.876286	0.511298
352	RBM8A	State	0.012069	0.0482848	0.804439	0.177609	0.361967	0.581284
353	PRKAB2	State	0.102075	0.214259	0.627475	2.54634	0.737073	0.0679864
354	CHD1L	State	-0.598717	0.250499	0.020196	-0.190521	0.75309	0.817237
355	SF3B4	State	0.0466349	0.222424	0.832633	-0.212915	0.979566	0.869626
356	PLEKHO1	State	-0.115248	0.124487	0.355129	-0.322705	0.488215	0.481704
357	ANP32E	State	0.00578516	0.101976	0.956209	0.224694	0.435401	0.568286
358	MRPS21	State	-0.119275	0.0719862	0.0973805	-0.17246	0.595324	0.760848
359	PRPF3	State	-0.0494621	0.138526	0.727854	-1.58039	0.728982	0.162567
360	RPRD2	State	-0.103746	0.21678	0.628674	-0.126272	0.848788	0.875825
361	MCL1	State	0.130348	0.0829427	0.114577	-0.0183005	0.498172	0.968806
362	ENSA	State	-0.0222376	0.0784006	0.787642	0.176627	0.543835	0.744851
363	CERS2	State	0.205242	0.16419	0.213557	0.146234	0.755178	0.824635
364	CDC42SE1	State	-0.108341	0.113249	0.331934	0.0775488	0.553258	0.874225
365	MLLT11	State	-0.813021	0.204151	0.00138698	-1.23213	0.537692	0.0429914
366	PIP5K1A	State	-0.0506806	0.280082	0.84803	1.44729	0.804526	0.221156
367	PSMD4	State	-0.198462	0.0628792	0.00288596	0.0149846	0.537441	0.974605
368	PSMB4	State	0.0778868	0.0584889	0.187363	-0.0638421	0.220167	0.858828
369	POGZ	State	-0.236997	0.275434	0.386123	0.442298	1.09055	0.687063
370	MRPL9	State	0.0988905	0.228139	0.666267	-2.03129	0.901075	0.0827834
371	S100A10	State	0.215827	0.0580986	0.00116691	-0.0837649	0.125741	0.518096
372	S100A11	State	-0.0135577	0.0378553	0.726855	-0.00776424	0.103451	0.947011
373	S100A9	State	-0.136193	0.286273	0.635873	-0.270961	0.563202	0.603479
374	S100A8	State	-0.454555	0.350586	0.214957	-0.48677	1.12491	0.643071
375	S100A6	State	-0.265094	0.074355	0.00113333	-0.257984	0.139828	0.0813837
376	S100A2	State	-0.470295	0.139412	0.00171178	0.213339	0.204665	0.303939
377	S100A16	State	0.0255751	0.0549275	0.643671	-0.0114418	0.129523	0.929214
378	S100A14	State	-0.18222	0.0763666	0.0183963	0.111377	0.172709	0.54949
379	S100A13	State	0.184182	0.0886979	0.039992	0.40371	0.339756	0.215357
380	CHTOP	State	-0.109859	0.119202	0.344731	0.25245	0.669612	0.669466
381	SNAPIN	State	-0.0969384	0.197716	0.609878	-1.49252	0.883552	0.127375
382	ILF2	State	0.0471879	0.0611387	0.453109	-0.426289	0.331146	0.183563
383	GATAD2B	State	-0.62203	0.226872	0.00879824	1.06002	0.791133	0.540892
384	SLC39A1	State	0.0566462	0.0639461	0.383123	0.261003	0.273981	0.317936
385	JTB	State	0.0693121	0.0797436	0.40192	-0.80389	0.505117	0.133773
386	RAB13	State	-0.323495	0.0756675	0.000794753	0.214238	0.289522	0.428114
387	RPS27	State	0.016834	0.0301587	0.617876	-0.0143613	0.128881	0.909618
388	TPM3	State	-0.0467527	0.0644841	0.470506	-0.202864	0.408507	0.580884
389	C1orf43	State	0.00277006	0.0722233	0.967606	0.501529	0.495664	0.441712
390	UBAP2L	State	0.112123	0.132908	0.392921	0.232261	0.654218	0.771646
391	HAX1	State	0.0193975	0.0769979	0.808438	-0.637583	0.467185	0.147171
392	IL6R	State	0.247495	0.236672	0.290742	-0.264679	0.728153	0.683263
393	UBE2Q1	State	0.235791	0.239942	0.324335	0.956567	1.48885	0.617477
394	ADAR	State	-0.126577	0.103603	0.226155	0.426965	0.494162	0.378324
395	PMVK	State	0.22538	0.214567	0.29994	1.08798	0.659628	0.121776
396	SHC1	State	-0.138269	0.0849674	0.104179	-0.433305	0.548242	0.403919
397	CKS1B	State	-0.142349	0.0930943	0.128374	-0.0611888	0.46682	0.913617
398	ZBTB7B	State	0.125382	0.299861	0.672266	1.67591	1.17507	0.29954
399	ADAM15	State	0.386518	0.24421	0.174365	-1.93304	0.757401	0.05019
400	EFNA1	State	-0.294224	0.124534	0.0209958	-0.184732	0.473433	0.75025
401	SLC50A1	State	0.0675341	0.165924	0.679664	0.58611	0.740505	0.542691
402	KRTCAP2	State	0.118167	0.124304	0.340732	0.457272	0.576992	0.645671
403	MTX1	State	0.171043	0.160879	0.289742	2.59741	1.02849	0.175965
404	SCAMP3	State	0.273818	0.247509	0.257349	-0.498872	0.843373	0.5011
405	FDPS	State	-0.625981	0.103514	0.000232285	-0.689467	0.522118	0.166767
406	ASH1L	State	-0.185202	0.0960378	0.0535893	0.765129	0.518028	0.177764
407	YY1AP1	State	0.303603	0.212082	0.14857	1.01211	0.830116	0.224555
408	DAP3	State	-0.111474	0.102865	0.270746	0.177163	0.764274	0.796841
409	GON4L	State	0.0397403	0.168993	0.810238	-0.698838	0.740551	0.292541
410	RIT1	State	0.230642	0.198928	0.241752	0.487511	0.703835	0.468506
411	KHDC4	State	0.0517153	0.199936	0.797441	-0.456337	0.693167	0.543091
412	ARHGEF2	State	0.0221051	0.155504	0.896221	0.552286	0.541551	0.308738
413	SSR2	State	0.151773	0.0589991	0.0129974	0.234286	0.322949	0.464307
414	LAMTOR2	State	0.690709	0.301842	0.014997	-1.44856	0.93717	0.696661
415	RAB25	State	0.189106	0.218747	0.362727	1.60002	0.747185	0.0523895
416	LMNA	State	0.165924	0.0677378	0.0165967	0.0914288	0.23335	0.708858
417	PMF1	State	-0.253673	0.261147	0.314737	0.0715032	1.16882	0.95001
418	CCT3	State	0.0233884	0.0527071	0.664867	-0.19089	0.30091	0.574085
419	NAXE	State	0.05375	0.167427	0.740652	-0.227887	0.61022	0.713457
420	GPATCH4	State	0.215663	0.0796447	0.00719856	0.43838	0.56432	0.433113
421	NES	State	-0.363274	0.116066	0.00259948	-0.258085	0.453614	0.526495
422	HDGF	State	0.070799	0.0594361	0.25075	-1.03427	0.533738	0.112777
423	PRCC	State	0.267614	0.42991	0.491702	-0.673331	1.23025	0.394521
424	KIRREL1	State	-0.187186	0.188808	0.320736	0.753962	0.848302	0.362927
425	IFI16	State	-0.178382	0.073823	0.0167966	0.478228	0.329642	0.140172
426	DUSP23	State	-0.00318642	0.134293	0.980404	-0.469199	0.473565	0.293341
427	TAGLN2	State	0.05008	0.0539453	0.359328	0.162959	0.235364	0.485703
428	IGSF8	State	-0.536344	0.155886	0.00335631	0.451514	0.850126	0.579084
429	PEA15	State	0.159649	0.127162	0.208358	0.071259	0.721832	0.921616
430	COPA	State	-0.0433215	0.106951	0.680264	0.0726428	0.578145	0.89962
431	F11R	State	-0.0586048	0.211327	0.773045	-0.234851	0.690762	0.764447
432	TSTD1	State	-0.0602543	0.124192	0.619076	1.13419	0.545165	0.128374
433	PFDN2	State	-0.0363502	0.0488323	0.484303	-0.339947	0.283397	0.237552
434	NIT1	State	-0.328954	0.173948	0.0595881	0.92053	0.633711	0.20216
435	UFC1	State	0.0774888	0.0871137	0.366527	0.0912712	0.513778	0.853029
436	B4GALT3	State	0.0396763	0.22816	0.858228	-0.93847	0.782625	0.207758
437	NDUFS2	State	-0.123116	0.110111	0.270346	-0.410386	0.456824	0.322735
438	DUSP12	State	-0.382585	0.22538	0.089982	0.214036	0.964549	0.797041
439	ATF6	State	0.0872359	0.146648	0.539492	-0.931067	0.768671	0.410918
440	UHMK1	State	0.22059	0.187965	0.226955	-0.224051	0.773497	0.770446
441	UAP1	State	0.181138	0.156615	0.258548	1.14627	0.692805	0.132973
442	DDR2	State	-0.138008	0.120186	0.254349	0.252541	0.309685	0.442511
443	MGST3	State	-0.100318	0.0720218	0.172565	0.052636	0.295552	0.865827
444	ALDH9A1	State	-0.0514695	0.120455	0.681864	-0.400436	0.620185	0.492501
445	TMCO1	State	0.0383431	0.0978973	0.711458	-1.12438	0.680694	0.158568
446	UCK2	State	0.228079	0.141216	0.113177	0.0591254	0.626174	0.932613
447	POGK	State	0.33087	0.1808	0.0661868	-0.148481	0.682025	0.803439
448	CREG1	State	-0.161583	0.0941427	0.0895821	-0.295161	0.32836	0.356129
449	MPZL1	State	-0.202583	0.0571661	0.00173021	-0.499881	0.384805	0.171366
450	MPC2	State	-0.124426	0.093609	0.219756	-0.0859395	0.426048	0.860828
451	DCAF6	State	0.263802	0.19461	0.170566	0.168828	0.773329	0.810638
452	GPR161	State	-0.113392	0.299091	0.69886	-0.761146	0.767	0.344331
453	TIPRL	State	-0.0630563	0.132709	0.627874	0.93353	0.663394	0.169366
454	SFT2D2	State	0.0713855	0.149443	0.638672	0.376597	0.763116	0.611278
455	ATP1B1	State	-0.0196354	0.104595	0.85083	0.607553	0.395186	0.144571
456	BLZF1	State	-0.401156	0.246058	0.10198	-0.76164	0.86076	0.358328
457	PRRX1	State	-0.0893364	0.12057	0.465707	0.720284	0.352694	0.0459908
458	PRRC2C	State	-0.046753	0.0514932	0.367327	0.503796	0.432775	0.45111
459	PIGC	State	0.0673263	0.188916	0.717856	0.822899	0.585656	0.192162
460	SUCO	State	-0.107097	0.0965216	0.297141	0.338488	0.479822	0.533493
461	PRDX6	State	-0.107206	0.0660204	0.110178	-0.226067	0.286477	0.515097
462	RC3H1	State	-0.135812	0.244921	0.573085	-0.163154	0.710671	0.788842
463	CACYBP	State	-0.0169625	0.0764258	0.821636	-0.0942162	0.338701	0.786643
464	MRPS14	State	-0.234182	0.150709	0.131174	0.0854767	0.631858	0.887822
465	KIAA0040	State	-0.00368094	0.229654	0.988402	-0.229242	0.818735	0.753649
466	RASAL2	State	-0.0970301	0.128949	0.44911	0.560784	0.393669	0.136773
467	FAM20B	State	0.108529	0.292397	0.691262	1.41279	0.959101	0.159968
468	ABL2	State	-0.0732887	0.154024	0.639672	0.683378	0.529424	0.188162
469	TOR1AIP2	State	-0.0496046	0.113757	0.656069	-0.488166	0.632781	0.415317
470	TOR1AIP1	State	0.0121185	0.13409	0.924215	-0.638297	0.679492	0.359928
471	CEP350	State	0.00101832	0.137757	0.995001	-0.960154	0.595013	0.108978
472	QSOX1	State	-0.0888889	0.266538	0.74885	-1.48085	0.817289	0.206159
473	ACBD6	State	-0.102377	0.0996889	0.311338	-0.0085246	0.650969	0.984803
474	XPR1	State	-0.145102	0.130371	0.259148	-0.177549	0.516783	0.726255
475	STX6	State	-0.0545682	0.214477	0.79904	0.140183	1.47972	0.90062
476	IER5	State	0.687191	0.122932	0.000465914	0.653515	0.584747	0.361128
477	GLUL	State	-0.120339	0.113921	0.290742	0.912754	0.56663	0.153969
478	RGS16	State	0.215736	0.213747	0.318936	-0.289069	0.565642	0.70066
479	DHX9	State	0.00837758	0.0910333	0.928414	-0.321003	0.574006	0.54809
480	LAMC1	State	-0.217691	0.127049	0.0907818	-0.422857	0.7494	0.535693
481	LAMC2	State	-0.0185005	0.0711261	0.791242	-0.126556	0.276771	0.656469
482	ARPC5	State	-0.00717634	0.0589317	0.89822	0.122838	0.226269	0.593481
483	TSEN15	State	-0.0805144	0.178701	0.657868	0.11221	0.651418	0.862428
484	C1orf21	State	0.00941818	0.0918281	0.918816	0.0401101	0.497317	0.927415
485	EDEM3	State	0.111419	0.224044	0.611078	0.618672	0.732917	0.371926
486	NIBAN1	State	-0.00635055	0.0867343	0.939612	0.13589	0.428439	0.718856
487	IVNS1ABP	State	-0.136037	0.145772	0.367526	0.401896	0.559692	0.497301
488	TPR	State	-0.146817	0.063929	0.019996	0.135421	0.448234	0.741852
489	ODR4	State	-0.19411	0.212992	0.384923	2.0974	0.91586	0.0341932
490	PTGS2	State	0.50623	0.239255	0.039992	0.750038	0.675868	0.230554
491	UCHL5	State	0.141247	0.191167	0.45091	-2.45892	0.723629	0.184763
492	RO60	State	0.102416	0.114918	0.364927	-0.937419	0.66714	0.216957
493	GLRX2	State	0.101173	0.149585	0.496101	-0.489321	0.496582	0.471706
494	CDC73	State	0.157258	0.135495	0.242551	0.261942	0.724133	0.732853
495	NEK7	State	0.205092	0.291973	0.475505	1.01944	0.786324	0.189162
496	ZNF281	State	-0.324919	0.171463	0.0629874	0.361475	0.605649	0.507499
497	CAMSAP2	State	-0.0955803	0.165084	0.547291	-1.32098	0.664946	0.152569
498	TMEM9	State	-0.607965	0.219377	0.00639872	-0.195384	0.786728	0.775245
499	LAD1	State	-0.533613	0.160103	0.00239952	-0.652586	0.452796	0.139972
500	PHLDA3	State	0.151997	0.0922346	0.103379	-0.0161075	0.357581	0.958608
501	CSRP1	State	0.277847	0.0665542	0.0004769	-0.0634792	0.170312	0.681664
502	IPO9	State	-0.214737	0.236986	0.363127	1.07069	1.18229	0.445311
503	LMOD1	State	0.00635476	0.143539	0.965607	-0.169852	0.417292	0.662068
504	TIMM17A	State	0.0221159	0.091305	0.803639	0.590907	0.601784	0.328334
505	ELF3	State	0.0666421	0.109331	0.55089	-0.330593	0.362332	0.437912
506	ARL8A	State	-0.0993893	0.0990115	0.319536	0.124	0.600705	0.840232
507	PPP1R12B	State	0.155865	0.120864	0.195161	-0.0389992	0.357166	0.929414
508	KDM5B	State	-0.218277	0.136124	0.116377	0.519555	0.589158	0.380724
509	ADIPOR1	State	0.12928	0.198526	0.507299	0.717364	0.924519	0.409318
510	CYB5R1	State	0.195411	0.102394	0.0595881	-0.126997	0.427384	0.747451
511	TMEM183A	State	-0.0327477	0.0944761	0.74965	0.582305	0.613627	0.389722
512	CHI3L1	State	-1.11616	0.217656	0.000160787	-0.870535	0.573823	0.241952
513	BTG2	State	-0.104105	0.121944	0.393521	-0.0159443	0.412792	0.960208
514	SNRPE	State	0.160694	0.0563744	0.00459908	-0.0887402	0.27005	0.731854
515	MDM4	State	-0.246639	0.109595	0.0253949	0.904156	0.55377	0.194561
516	NFASC	State	-0.126505	0.15068	0.418116	0.0399637	0.503286	0.945411
517	ELK4	State	0.134462	0.162401	0.39892	1.03992	0.625112	0.158968
518	NUCKS1	State	0.0982528	0.0650148	0.131174	-0.135512	0.45024	0.731654
519	MAPKAPK2	State	0.141936	0.147741	0.326935	0.561799	0.602584	0.329734
520	IL24	State	-0.240304	0.467256	0.582284	0.110378	0.645893	0.845631
521	C1orf116	State	0.0795001	0.223301	0.703259	-0.0218821	0.712987	0.977604
522	CD55	State	-0.0644146	0.0771305	0.414717	0.820364	0.322412	0.019796
523	CD46	State	-0.327888	0.0815176	0.00063404	-0.327068	0.473595	0.453109
524	LAMB3	State	-0.100703	0.0512922	0.0485903	-0.205946	0.210536	0.586883
525	G0S2	State	0.284145	0.229494	0.212158	1.66023	0.480256	0.00339932
526	IRF6	State	-0.0210584	0.0810529	0.797441	-0.398534	0.525489	0.415517
527	UTP25	State	-0.0652221	0.14858	0.663867	-2.90554	0.683369	0.0709858
528	LPGAT1	State	-0.0390903	0.159684	0.816437	-1.42325	0.709317	0.0557888
529	NENF	State	0.2286	0.0980087	0.0193961	-0.0159785	0.434555	0.965407
530	ATF3	State	0.424926	0.200822	0.0487902	-0.585059	0.394703	0.15217
531	BATF3	State	0.502685	0.382718	0.193961	0.826932	0.805529	0.267546
532	PTPN14	State	0.23126	0.0979922	0.0207958	-0.710472	0.478065	0.231554
533	GPATCH2	State	0.014914	0.149006	0.925615	0.190988	0.741404	0.762048
534	RRP15	State	0.0823884	0.117516	0.483703	0.477737	0.476451	0.287742
535	TGFB2	State	-0.308881	0.278134	0.258948	0.0406556	0.679336	0.94821
536	EPRS1	State	-0.207314	0.0726486	0.0039992	-0.497602	0.378707	0.30134
537	IARS2	State	-0.0280476	0.172697	0.863427	0.0050902	0.668188	0.995401
538	RAB3GAP2	State	-0.191526	0.153582	0.215957	1.01383	0.789084	0.216357
539	MIA3	State	-0.174184	0.0861971	0.0417916	0.413329	0.445163	0.321736
540	AIDA	State	0.0336658	0.223105	0.874825	-1.5151	0.869515	0.279744
541	BROX	State	-0.0548037	0.138861	0.687263	0.068792	0.747155	0.920616
542	CAPN2	State	0.0342812	0.0624376	0.609078	-0.0893946	0.292505	0.752649
543	TP53BP2	State	-0.0889278	0.18243	0.614277	0.944649	0.680468	0.159968
544	FBXO28	State	-0.332379	0.278607	0.228354	0.585516	0.862558	0.491902
545	DEGS1	State	0.068432	0.0821027	0.421116	0.541591	0.46505	0.223155
546	NVL	State	-0.0990202	0.213856	0.633073	0.115485	0.908322	0.936613
547	CNIH4	State	0.0325267	0.0837261	0.710458	0.914929	0.452742	0.0639872
548	WDR26	State	0.107723	0.231024	0.634273	-0.506683	0.936995	0.539692
549	LBR	State	-0.0874792	0.203907	0.676465	0.15708	0.56123	0.772845
550	ENAH	State	-0.329023	0.098766	0.00268106	-0.213178	0.50673	0.677065
551	SRP9	State	0.0202087	0.0761267	0.80104	-0.252163	0.612603	0.623475
552	EPHX1	State	-0.0937574	0.164708	0.574885	0.190514	0.546242	0.69806
553	SDE2	State	-0.578597	0.25674	0.0317936	-1.8385	0.777506	0.075185
554	H3-3A	State	-0.0578372	0.044038	0.207758	-0.0163352	0.207152	0.934813
555	ACBD3	State	0.17875	0.122045	0.162967	-1.03751	0.650146	0.210358
556	PARP1	State	0.113215	0.107498	0.286943	0.440048	0.489696	0.339932
557	CDC42BPA	State	-0.248706	0.143977	0.0863827	-0.184137	0.636677	0.753449
558	ARF1	State	0.284278	0.053944	0.000309113	0.219691	0.401352	0.543691
559	C1orf35	State	-0.0857314	0.340008	0.781044	-1.23574	1.08699	0.296541
560	MRPL55	State	-0.421726	0.157167	0.0129974	0.136518	0.844516	0.870626
561	GUK1	State	-0.0337816	0.0534629	0.527295	0.237054	0.32853	0.424515
562	RNF187	State	-0.332974	0.141088	0.0205959	-0.348206	0.612359	0.547491
563	RAB4A	State	-0.107096	0.120408	0.375125	0.89852	0.668657	0.182763
564	SPRTN	State	0.320508	0.242405	0.20216	0.162485	1.05058	0.868026
565	TSNAX	State	0.192963	0.201026	0.315537	0.187165	0.886497	0.808438
566	NTPCR	State	-0.0769573	0.151674	0.59788	0.664312	0.784787	0.413717
567	PCNX2	State	-0.207654	0.277951	0.441112	-0.96898	1.06411	0.344931
568	KCNK1	State	0.125392	0.116267	0.285343	-0.398023	0.402042	0.29754
569	COA6	State	-0.0492218	0.134292	0.724855	0.938794	0.647377	0.338932
570	IRF2BP2	State	0.113676	0.119959	0.35213	0.700059	0.534919	0.166367
571	TOMM20	State	-0.0535155	0.0569221	0.366527	0.0106984	0.421664	0.974805
572	ARID4B	State	-0.202062	0.10103	0.0493901	-1.02471	0.539124	0.064787
573	GGPS1	State	-0.126329	0.171556	0.44951	0.737008	0.833324	0.429914
574	LYST	State	-0.0492422	0.130284	0.70226	-0.0785911	0.552512	0.867227
575	LGALS8	State	0.204315	0.188899	0.266147	1.9017	0.626846	0.0439912
576	HEATR1	State	-0.249077	0.133457	0.0621876	-0.0929263	0.70769	0.906619
577	FH	State	-0.132441	0.185572	0.471106	-0.555889	0.866402	0.453909
578	CEP170	State	-0.472316	0.1803	0.0111978	-0.128108	0.606044	0.816837
579	SDCCAG8	State	-0.114099	0.196357	0.566287	1.2538	0.590274	0.0579884
580	AKT3	State	0.0151386	0.235532	0.944411	-0.132802	0.678311	0.817836
581	ADSS2	State	-0.0365937	0.146934	0.810438	-0.414655	0.741984	0.557089
582	DESI2	State	0.225846	0.13089	0.0929814	-0.682089	0.67819	0.339532
583	COX20	State	0.109811	0.0829519	0.181164	-0.247346	0.590658	0.642472
584	HNRNPU	State	-0.0915685	0.047363	0.0609878	0.176337	0.283059	0.530294
585	CNST	State	0.0540163	0.286803	0.85023	2.3805	0.855929	0.0339932
586	AHCTF1	State	0.0644841	0.177559	0.704059	0.0388659	0.603231	0.945611
587	ZNF670	State	-0.0539859	0.251477	0.829234	-0.136194	0.835963	0.855229
588	SH3YL1	State	0.0129827	0.156316	0.933613	-0.401467	0.542704	0.490102
589	ACP1	State	-0.11494	0.0828498	0.172765	-0.715623	0.452114	0.115177
590	TMEM18	State	0.0812659	0.184728	0.653669	-0.737641	0.843348	0.513697
591	PXDN	State	-0.307106	0.222108	0.167367	-0.0322837	0.699489	0.962807
592	ADI1	State	-0.137002	0.140011	0.313137	-0.837095	0.50579	0.0983803
593	RNASEH1	State	0.196938	0.23466	0.396721	-0.497226	0.865447	0.558488
594	RPS7	State	0.010856	0.034561	0.766447	-0.0577513	0.116928	0.629674
595	ITGB1BP1	State	0.108984	0.154113	0.469106	0.000271415	0.575213	0.9998
596	CPSF3	State	-0.278217	0.219511	0.19956	0.491423	0.6785	0.457309
597	IAH1	State	-0.025077	0.127837	0.838032	0.17734	0.530917	0.708658
598	ADAM17	State	0.000976016	0.099246	0.993201	-0.59495	0.50592	0.219756
599	YWHAQ	State	-0.0357828	0.0576584	0.559688	-0.0241124	0.298275	0.930214
600	ODC1	State	0.0527623	0.0749937	0.484303	-0.416886	0.268594	0.121776
601	NOL10	State	0.129692	0.14743	0.371926	-1.00393	0.761551	0.188362
602	PDIA6	State	-0.103788	0.0553574	0.0615877	0.173679	0.201076	0.358328
603	ROCK2	State	0.149767	0.0937753	0.109778	0.241924	0.561575	0.64847
604	LPIN1	State	-0.0507325	0.19316	0.796441	0.803405	0.547143	0.141172
605	DDX1	State	0.0561946	0.148565	0.702859	-3.13746	0.701419	0.00659868
606	VSNL1	State	-0.343012	0.152017	0.0293941	0.358586	0.441131	0.515897
607	RDH14	State	-0.0495639	0.126527	0.694861	-0.747146	0.767893	0.440312
608	LAPTM4A	State	-0.0204271	0.0490998	0.684063	0.110135	0.305939	0.691462
609	PUM2	State	-0.106571	0.15421	0.486903	-0.851898	0.613686	0.342931
610	RHOB	State	0.133964	0.131489	0.30054	-0.315874	0.315383	0.30094
611	ATAD2B	State	-0.0239332	0.241478	0.918616	-0.178158	0.80712	0.793241
612	UBXN2A	State	0.00239869	0.154226	0.988202	0.613654	0.655707	0.504699
613	SF3B6	State	0.0226213	0.0470977	0.640272	0.331076	0.301784	0.252949
614	ITSN2	State	0.059535	0.117001	0.617876	0.950403	0.708615	0.506299
615	NCOA1	State	-0.333525	0.223919	0.165367	-0.616715	0.65418	0.356529
616	ASXL2	State	0.150251	0.220436	0.4999	0.34621	0.726901	0.603279
617	RAB10	State	0.121602	0.116921	0.29934	0.03553	0.567128	0.95061
618	HADHA	State	-0.0676198	0.0830501	0.424715	-0.0503521	0.469467	0.916617
619	HADHB	State	-0.121787	0.0906809	0.176365	-0.264107	0.563728	0.59968
620	SELENOI	State	-0.583736	0.228848	0.025195	-0.760219	0.838117	0.412717
621	SLC35F6	State	-0.377649	0.177999	0.0335933	-0.550332	0.761299	0.696661
622	MAPRE3	State	0.0417472	0.217977	0.844231	0.597913	0.886476	0.484103
623	TMEM214	State	-0.00168927	0.180797	0.994001	1.24461	0.639915	0.0783843
624	OST4	State	-0.0688976	0.0566186	0.234553	-0.133103	0.246561	0.547091
625	EMILIN1	State	-0.320255	0.135714	0.0381924	-0.431797	0.424983	0.638072
626	SLC5A6	State	0.289311	0.20392	0.178964	0.249687	0.659441	0.691062
627	ATRAID	State	-0.139568	0.109719	0.193961	1.15659	0.469252	0.0567886
628	EIF2B4	State	0.418678	0.267478	0.117776	0.567222	0.954756	0.476705
629	SNX17	State	-0.100212	0.0992707	0.316137	0.42609	0.630964	0.454309
630	PPM1G	State	-0.0414369	0.071246	0.576485	-0.525408	0.471809	0.310738
631	NRBP1	State	-0.0504869	0.101413	0.611678	0.0497006	0.513463	0.913817
632	FNDC4	State	0.00820017	0.165054	0.957009	0.774473	0.485975	0.171766
633	SLC4A1AP	State	0.155584	0.174712	0.373725	-0.617425	0.807134	0.403319
634	MRPL33	State	0.199789	0.0722026	0.00559888	-0.229449	0.442265	0.573485
635	FOSL2	State	-0.106577	0.136471	0.431314	0.361076	0.569071	0.520096
636	PPP1CB	State	-0.113696	0.064803	0.0763847	0.107699	0.365176	0.754849
637	WDR43	State	-0.117675	0.0807546	0.171766	-0.938746	0.439439	0.0379924
638	CLIP4	State	-0.125696	0.180964	0.483503	0.144276	0.789188	0.835233
639	YPEL5	State	0.0339768	0.127564	0.79904	0.619807	0.551806	0.25155
640	LBH	State	-0.272264	0.154026	0.0815837	0.267565	0.3242	0.403519
641	GALNT14	State	0.0127763	0.246781	0.955009	1.48451	0.535572	0.14757
642	EHD3	State	-1.18852	0.252588	0.000843361	0.108902	0.859723	0.888222
643	DPY30	State	-0.000935768	0.104434	0.992402	-0.319058	0.549528	0.514897
644	SPAST	State	-0.161367	0.20713	0.415917	1.29191	0.735088	0.137572
645	BIRC6	State	-0.0919141	0.134578	0.492501	0.677223	0.599	0.264147
646	FAM98A	State	-0.199308	0.238151	0.394521	0.0305968	0.902952	0.968606
647	CRIM1	State	0.0751085	0.091881	0.424515	-0.294188	0.236927	0.25175
648	FEZ2	State	0.224824	0.12682	0.074985	0.772396	0.653593	0.24975
649	EIF2AK2	State	0.127425	0.100618	0.214357	0.631589	0.431602	0.20196
650	CEBPZOS	State	-0.345236	0.157355	0.0323935	0.79384	0.698588	0.25115
651	CEBPZ	State	0.157166	0.104364	0.134773	-0.55971	0.777996	0.423715
652	NDUFAF7	State	-0.178064	0.214796	0.410918	-0.125361	0.750325	0.854429
653	PRKD3	State	0.174975	0.444237	0.665067	0.386293	1.18104	0.705059
654	CDC42EP3	State	-0.00983201	0.112621	0.932813	1.16571	0.4686	0.0261948
655	CYP1B1	State	-0.0552848	0.122904	0.661868	0.0937723	0.133361	0.503699
656	SRSF7	State	-0.133943	0.0495814	0.009998	0.227852	0.286619	0.404519
657	MAP4K3	State	-0.407983	0.197186	0.0377924	-0.6156	0.617299	0.323735
658	TMEM178A	State	0.418395	0.26318	0.112577	-0.926246	0.617606	0.107978
659	THUMPD2	State	0.0989562	0.131344	0.453109	0.0739582	0.494174	0.869826
660	EML4	State	-0.363345	0.274805	0.175565	0.0963235	0.977996	0.927215
661	COX7A2L	State	-0.00705639	0.0681108	0.917217	0.742811	0.490452	0.144371
662	ZFP36L2	State	-0.103814	0.0826851	0.210158	-0.0541818	0.207723	0.792641
663	THADA	State	-0.010364	0.347869	0.972406	0.458365	0.913908	0.554889
664	LRPPRC	State	-0.162926	0.105593	0.117976	-0.370807	0.477066	0.474905
665	PREPL	State	-0.146858	0.179261	0.405719	0.239228	0.651644	0.683263
666	EPAS1	State	-0.0443934	0.11601	0.705459	0.450012	0.381331	0.229154
667	RHOQ	State	0.131848	0.142435	0.380324	-2.38742	0.717621	0.0405919
668	CRIPT	State	-0.186333	0.111138	0.095181	-0.420841	0.550249	0.405119
669	SOCS5	State	-0.343401	0.144154	0.0153969	0.694344	0.595878	0.214557
670	MCFD2	State	0.127159	0.077092	0.134573	0.026553	0.358202	0.941012
671	CALM2	State	0.0909552	0.0597386	0.202559	0.548507	0.332521	0.113977
672	EPCAM	State	-0.0266638	0.0825245	0.746251	-0.0334432	0.304041	0.89982
673	MSH6	State	-0.148827	0.356268	0.64887	2.61459	1.22348	0.0483903
674	FBXO11	State	0.0860388	0.225313	0.710458	-0.501983	0.996064	0.559488
675	ERLEC1	State	-0.195318	0.134599	0.168166	-0.817241	0.605055	0.267546
676	PSME4	State	0.185018	0.139505	0.181964	-0.676989	0.677173	0.294741
677	SPTBN1	State	-0.512494	0.0933533	0.00016531	-0.354365	0.428432	0.385523
678	RTN4	State	0.0301909	0.0462079	0.513297	0.127591	0.312522	0.664067
679	RPS27A	State	-0.0153421	0.0311407	0.634273	0.0578186	0.121915	0.664667
680	CFAP36	State	0.00377809	0.128052	0.976405	0.0754655	0.727049	0.927215
681	PPP4R3B	State	-0.0853316	0.127019	0.5019	0.710794	0.603423	0.320136
682	PNPT1	State	-0.141966	0.121247	0.24755	-0.0917439	0.522693	0.844231
683	EFEMP1	State	-0.44814	0.151641	0.004999	-0.435819	0.540163	0.445911
684	REL	State	-0.106926	0.129041	0.40232	-1.14547	0.522747	0.0413917
685	USP34	State	-0.103446	0.0907831	0.24795	-0.310194	0.581262	0.55209
686	XPO1	State	-0.228215	0.0894576	0.0127974	-0.202506	0.517933	0.670266
687	CCT4	State	-0.012394	0.0524968	0.823435	-0.36795	0.284786	0.206359
688	COMMD1	State	-0.0115061	0.114688	0.924415	0.523054	0.685915	0.454509
689	B3GNT2	State	0.245257	0.288652	0.379324	1.15227	0.789893	0.130174
690	EHBP1	State	-0.466744	0.216347	0.0415917	-1.16961	0.923403	0.204559
691	MDH1	State	-0.104995	0.0871293	0.220956	-0.490432	0.516623	0.383123
692	UGP2	State	0.12994	0.113226	0.24995	0.00556374	0.431572	0.987203
693	PELI1	State	0.00280872	0.168761	0.986803	0.855138	0.613713	0.207558
694	LGALSL	State	0.443916	0.236147	0.0645871	-1.13185	0.687056	0.113577
695	AFTPH	State	-0.0748647	0.180886	0.675265	-0.712833	0.843361	0.353729
696	SERTAD2	State	0.204357	0.190132	0.277345	-0.0868152	0.589845	0.855029
697	RAB1A	State	0.103674	0.111875	0.363927	0.424544	0.654212	0.476905
698	ACTR2	State	0.113322	0.112468	0.316337	-0.881446	0.689742	0.224355
699	C1D	State	0.07114	0.0932291	0.434913	-1.57638	0.60346	0.472705
700	PNO1	State	0.205106	0.101588	0.0515897	-0.51092	0.405075	0.191962
701	PPP3R1	State	-0.260791	0.260324	0.282943	-0.0441273	0.808359	0.953609
702	ARHGAP25	State	-0.0858177	0.169515	0.614277	0.796923	0.632212	0.354129
703	ANTXR1	State	-0.20889	0.170444	0.217556	-0.441813	0.698171	0.609678
704	GFPT1	State	-0.238073	0.169697	0.157369	-0.935163	0.588665	0.162567
705	AAK1	State	-0.326725	0.131687	0.0161968	-1.73095	0.753902	0.0331934
706	ANXA4	State	-0.197841	0.123068	0.104579	0.536322	0.798414	0.430114
707	GMCL1	State	-0.0747483	0.193053	0.695061	-1.79807	0.678623	0.0727854
708	SNRNP27	State	0.134723	0.151149	0.373925	-0.465392	0.586306	0.405319
709	PCBP1	State	0.0215842	0.0553773	0.713657	1.1097	0.516504	0.284543
710	TIA1	State	0.0357396	0.133562	0.787043	0.885508	0.590133	0.15037
711	PCYOX1	State	-0.434632	0.208061	0.0425915	0.187992	0.662304	0.780444
712	SNRPG	State	0.124186	0.0521854	0.0189962	0.0153103	0.229898	0.947011
713	FAM136A	State	-0.208481	0.185981	0.267546	-1.04907	0.707889	0.178964
714	NAGK	State	0.112821	0.209341	0.588282	0.428543	0.761222	0.559088
715	MPHOSPH10	State	0.201495	0.0851552	0.0213957	-0.292429	0.508996	0.534493
716	ZNF638	State	-0.175276	0.0953214	0.0693861	0.222961	0.42646	0.580884
717	CCT7	State	0.0997538	0.0581265	0.0883823	-0.0683747	0.404586	0.845431
718	TPRKB	State	0.192305	0.133199	0.14797	1.24944	0.705258	0.495101
719	DUSP11	State	-0.145224	0.226682	0.519296	0.325917	0.779226	0.621876
720	STAMBP	State	0.482868	0.201411	0.0177964	0.200644	0.780839	0.770646
721	ACTG2	State	0.346501	0.0843656	0.000828519	-0.19742	0.137148	0.157369
722	DGUOK	State	-0.144045	0.0969652	0.142172	0.46835	0.635036	0.413317
723	BOLA3	State	0.0141777	0.183412	0.934413	0.294224	0.563433	0.563687
724	MOB1A	State	0.145629	0.110543	0.183563	0.103538	0.72246	0.877225
725	MTHFD2	State	-0.0720521	0.0637516	0.281744	-0.124288	0.315875	0.657469
726	DCTN1	State	-0.255922	0.179789	0.14957	0.857286	0.649408	0.195361
727	MOGS	State	0.305949	0.209783	0.141972	2.37799	1.08939	0.213357
728	AUP1	State	0.14718	0.0851733	0.0877824	-0.613288	0.600815	0.327335
729	POLE4	State	0.040864	0.109135	0.70046	-0.294115	0.483228	0.4985
730	EVA1A	State	-0.282643	0.175204	0.122376	-0.523624	0.471324	0.270946
731	MRPL19	State	-0.0450897	0.135287	0.727255	0.153689	0.682246	0.79984
732	SUCLG1	State	-0.121712	0.125119	0.326335	0.221922	0.505601	0.624475
733	TMSB10	State	0.128874	0.0410252	0.0029994	-0.149453	0.103482	0.193761
734	KCMF1	State	0.103382	0.0979418	0.411718	0.775577	0.683686	0.40212
735	TCF7L1	State	0.234564	0.187461	0.222555	0.624379	0.65006	0.39892
736	TGOLN2	State	-0.0940691	0.0878555	0.302739	0.206209	0.486411	0.641672
737	CAPG	State	-0.224704	0.139108	0.106579	0.882386	0.600877	0.163567
738	MAT2A	State	0.00667613	0.0881471	0.938012	0.404092	0.469477	0.371326
739	GGCX	State	0.00118189	0.183547	0.995201	0.796988	0.694099	0.290142
740	VAMP8	State	0.0572588	0.0707123	0.414317	-0.411323	0.350958	0.202559
741	RNF181	State	0.134226	0.0730048	0.070186	0.172939	0.591732	0.764647
742	USP39	State	0.0101332	0.251285	0.970206	1.2631	1.12611	0.242352
743	POLR1A	State	-0.0689079	0.291433	0.807439	-0.776179	0.838879	0.313937
744	IMMT	State	-0.30718	0.177689	0.0871826	0.177579	0.691295	0.80044
745	CHMP3	State	0.189551	0.128733	0.142571	1.99657	0.732632	0.0913817
746	CYTOR	State	0.300003	0.0741575	0.000650209	0.347769	0.237456	0.167566
747	KRCC1	State	0.0217825	0.21983	0.923015	0.26525	0.743786	0.718256
748	RPIA	State	-0.136949	0.222171	0.525895	0.386549	0.880596	0.690262
749	IGKC	State	0.559578	0.375681	0.136373	-0.184543	0.863321	0.823635
750	MRPS5	State	-0.0462784	0.128587	0.713257	-0.291754	0.711973	0.645071
751	DUSP2	State	0.538673	0.220267	0.0165967	1.21986	0.474017	0.0153969
752	STARD7	State	0.140493	0.14011	0.313337	-0.3841	0.686009	0.695461
753	TMEM127	State	-0.313551	0.222869	0.154169	-0.471291	0.842709	0.629474
754	SNRNP200	State	-0.165262	0.0981948	0.0929814	0.133417	0.53577	0.771646
755	ARID5A	State	-0.119441	0.156567	0.435513	-0.607592	0.538506	0.236753
756	ANKRD39	State	-0.139734	0.193632	0.477904	0.357701	0.576841	0.487502
757	COX5B	State	-0.0790136	0.0574623	0.173565	0.235909	0.435531	0.552889
758	TMEM131	State	-0.132062	0.130612	0.316937	0.760752	0.837988	0.473705
759	COA5	State	-0.284275	0.186224	0.143771	-0.245695	0.821068	0.778644
760	UNC50	State	0.252084	0.0994676	0.0141972	-0.202328	0.676279	0.733253
761	MITD1	State	0.135137	0.114562	0.230754	-0.547407	0.49811	0.240952
762	TXNDC9	State	-0.0951068	0.131184	0.464307	0.260289	0.548064	0.776245
763	EIF5B	State	0.061289	0.0628359	0.322336	0.319266	0.318962	0.291542
764	REV1	State	-0.43921	0.156441	0.00779844	-0.463392	0.825198	0.529694
765	PDCL3	State	-0.0122239	0.146405	0.933813	-0.242587	0.664621	0.712458
766	NPAS2	State	0.43316	0.215551	0.044791	0.531479	0.6553	0.40092
767	RPL31	State	-0.0723141	0.0603559	0.224755	-0.203066	0.427177	0.64987
768	CNOT11	State	0.137592	0.182197	0.460508	-0.10095	0.664412	0.874025
769	RNF149	State	-0.157326	0.178435	0.380324	-1.08263	0.72817	0.127574
770	MAP4K4	State	0.0600548	0.0874083	0.494501	-1.29651	0.480739	0.014797
771	MRPS9	State	0.131281	0.216767	0.545091	0.932493	0.689494	0.188562
772	C2orf49	State	0.191014	0.175792	0.273345	-0.541564	0.631606	0.383723
773	FHL2	State	-0.0659769	0.0448758	0.146371	0.119103	0.165583	0.488502
774	NCK2	State	0.49206	0.139439	0.0025977	0.333038	0.686153	0.583283
775	ECRG4	State	-0.405846	0.175554	0.0291942	-1.06611	0.592377	0.185563
776	UXS1	State	-0.106628	0.118606	0.365927	-0.0408733	0.519255	0.926215
777	GCC2	State	-0.203587	0.102206	0.0441912	0.381921	0.52431	0.563887
778	LIMS1	State	-0.0408964	0.139563	0.779844	-0.231983	0.486429	0.59988
779	RANBP2	State	-0.233558	0.135245	0.0835833	1.83974	0.657495	0.0523895
780	SEPTIN10	State	-0.136749	0.157241	0.386323	-0.0890793	0.639372	0.886023
781	MTLN	State	-0.0643546	0.0800268	0.426115	0.641301	0.499328	0.223355
782	MIR4435-2HG	State	0.178272	0.0877509	0.044791	-0.304186	0.417411	0.429714
783	ANAPC1	State	0.504982	0.233262	0.0335933	-0.420764	0.893275	0.573285
784	TMEM87B	State	-0.0779553	0.177105	0.669466	0.238379	0.502896	0.628474
785	ZC3H8	State	0.289661	0.176263	0.10218	-0.0362057	0.570649	0.944011
786	TTL	State	-0.278192	0.261261	0.272745	-0.731311	0.79809	0.239352
787	CHCHD5	State	-0.0413244	0.165738	0.813637	-0.218067	0.628804	0.814437
788	SLC20A1	State	-0.119043	0.148194	0.417317	-0.144738	0.714743	0.85083
789	SLC35F5	State	0.323503	0.295466	0.273945	-0.324414	0.925994	0.717856
790	ACTR3	State	0.027313	0.0569311	0.624275	-0.0606966	0.276798	0.824035
791	DDX18	State	0.149115	0.0608702	0.0169966	0.0737448	0.343538	0.815637
792	CCDC93	State	-0.0408252	0.155978	0.788242	-0.744999	0.600022	0.211358
793	INSIG2	State	0.0805032	0.228678	0.711658	2.12906	1.42465	0.246151
794	DBI	State	-0.0145644	0.0783084	0.845631	0.227922	0.257984	0.353729
795	NIFK	State	0.0444743	0.065818	0.533493	-0.178628	0.493169	0.709458
796	TSN	State	-0.135133	0.149981	0.378524	-0.0274031	0.81405	0.969206
797	GYPC	State	-0.130159	0.0638935	0.0455909	-0.0765593	0.206806	0.694661
798	MAP3K2	State	0.110734	0.13427	0.416917	0.723684	0.618335	0.253349
799	IWS1	State	-0.0487162	0.136903	0.713057	0.383851	0.624756	0.511098
800	WDR33	State	-0.0565022	0.131852	0.665267	0.614987	0.712896	0.610478
801	UGGT1	State	-0.267865	0.226008	0.234953	0.238927	0.751071	0.729454
802	SMPD4	State	-0.0134468	0.165082	0.934213	0.278519	0.78079	0.69786
803	MZT2B	State	0.0175571	0.0590847	0.779444	0.0920102	0.378857	0.79864
804	IMP4	State	0.135078	0.0921322	0.138172	-0.743742	0.533657	0.205359
805	FAM168B	State	-0.027191	0.155859	0.875225	-0.462401	0.765903	0.54929
806	PLEKHB2	State	-0.0904874	0.152372	0.558088	0.0623827	0.659799	0.917816
807	MZT2A	State	-0.0646208	0.0839668	0.44751	1.14137	0.5355	0.154769
808	CCNT2	State	0.16406	0.203674	0.408318	2.37822	0.834521	0.111978
809	RAB3GAP1	State	-0.105104	0.109098	0.378324	-1.65527	0.712325	0.34973
810	R3HDM1	State	-0.152391	0.216094	0.482304	-0.899566	0.617904	0.195961
811	UBXN4	State	-0.0738435	0.0535335	0.168966	0.434152	0.414408	0.40112
812	DARS1	State	-0.141147	0.124657	0.258348	0.513228	0.56257	0.328734
813	SPOPL	State	-0.0549408	0.236225	0.815437	1.4558	0.804967	0.122376
814	ACVR2A	State	-0.181006	0.1917	0.345531	-0.613142	0.626457	0.511298
815	ORC4	State	0.191371	0.168996	0.260948	-1.91979	0.85804	0.244751
816	EPC2	State	0.301222	0.346319	0.378124	0.47871	0.774114	0.5011
817	MMADHC	State	0.0106801	0.091284	0.910618	0.847636	0.556057	0.20236
818	RND3	State	-0.294611	0.113995	0.0105979	-0.326229	0.40242	0.415117
819	NMI	State	-0.0253702	0.187686	0.884623	-0.416004	0.654921	0.485903
820	TNFAIP6	State	0.500296	0.181992	0.00719856	0.606628	0.373634	0.103779
821	RIF1	State	-0.137562	0.084203	0.119376	0.0811766	0.498506	0.856829
822	FMNL2	State	-0.40229	0.276941	0.157169	1.20275	0.770502	0.272545
823	PRPF40A	State	0.0424525	0.0670736	0.521296	-0.0457741	0.498497	0.927814
824	ARL6IP6	State	0.288454	0.239671	0.224955	-0.212191	0.813979	0.813837
825	ACVR1	State	0.0373763	0.19983	0.843631	-0.0437146	0.725467	0.956209
826	PKP4	State	-0.0776867	0.188036	0.662667	0.757013	0.617502	0.221956
827	TANC1	State	-0.275193	0.241278	0.247351	-0.685614	0.772586	0.380324
828	BAZ2B	State	-0.233285	0.150898	0.127375	-0.4238	0.552596	0.54969
829	MARCHF7	State	-0.439832	0.0956678	0.000487994	0.894601	0.626297	0.221356
830	ITGB6	State	-0.665336	0.0846732	4.90013e-05	0.0721363	0.226624	0.75005
831	RBMS1	State	0.122689	0.0860252	0.155169	0.64923	0.587671	0.281344
832	TANK	State	-0.0212193	0.0756896	0.770646	0.694893	0.511792	0.20176
833	PSMD14	State	-0.014696	0.0624818	0.811638	0.258485	0.244319	0.323535
834	IFIH1	State	-0.0614115	0.18694	0.746251	-0.277272	0.541943	0.585483
835	COBLL1	State	0.00476488	0.0942915	0.959608	-0.177606	0.444611	0.669066
836	GALNT3	State	0.0238648	0.0801779	0.759448	0.796093	0.470247	0.125175
837	STK39	State	0.24923	0.209339	0.228954	1.71642	0.539446	0.00639872
838	CERS6	State	0.223581	0.170872	0.192961	0.625269	0.672688	0.320536
839	PPIG	State	-0.10459	0.08832	0.238752	-0.909423	0.469851	0.203759
840	SSB	State	-0.0202082	0.0624801	0.744651	-0.600231	0.468565	0.293941
841	METTL5	State	0.182098	0.0885655	0.0523895	-0.530347	0.635253	0.411718
842	UBR3	State	0.209028	0.147438	0.172965	0.802647	0.603264	0.415317
843	GORASP2	State	0.116427	0.155343	0.453509	-0.527109	0.725592	0.403319
844	TLK1	State	0.0987984	0.173163	0.55029	-0.609694	0.644208	0.40172
845	DYNC1I2	State	-0.106041	0.0878572	0.241352	-0.147836	0.748767	0.839232
846	HAT1	State	-0.0499649	0.144178	0.725855	-0.342078	1.234	0.717656
847	ITGA6	State	-0.536333	0.0950403	0.000215627	-0.239847	0.340395	0.412717
848	MAP3K20	State	-0.189456	0.125024	0.134373	0.219851	0.541123	0.69886
849	SP3	State	-0.163751	0.147651	0.259948	-0.398602	0.62731	0.518296
850	OLA1	State	-0.0735148	0.073043	0.334133	0.500379	0.42754	0.213757
851	CIR1	State	-0.0759914	0.15999	0.626875	0.0479378	0.605779	0.929814
852	ATF2	State	-0.0406662	0.231514	0.853229	-0.441651	0.858899	0.742651
853	ATP5MC3	State	-0.18297	0.0553529	0.00419217	0.107666	0.247149	0.64927
854	MTX2	State	-0.221792	0.153951	0.14817	-0.485021	0.787206	0.506099
855	HNRNPA3	State	-0.103793	0.0462264	0.024995	0.457012	0.340977	0.168166
856	NFE2L2	State	-0.0172854	0.060448	0.777245	-0.0537431	0.384241	0.877025
857	AGPS	State	0.0468415	0.188869	0.806039	0.409595	0.664806	0.544091
858	PRKRA	State	-0.288981	0.154529	0.0657868	-2.88606	0.832744	0.154569
859	PLEKHA3	State	0.199308	0.143032	0.163967	-0.157524	0.628847	0.795441
860	SESTD1	State	-0.226424	0.161351	0.162168	0.132471	0.508039	0.791842
861	CWC22	State	-0.101	0.133574	0.455509	-0.0633223	0.693426	0.944011
862	UBE2E3	State	0.152425	0.143916	0.282543	-1.10247	0.804808	0.159368
863	DNAJC10	State	-0.352974	0.0870227	0.000855024	-0.62427	0.49761	0.228554
864	NCKAP1	State	-0.0295714	0.0955154	0.74965	-0.301397	0.556469	0.59968
865	ZC3H15	State	-0.0962355	0.0707542	0.178164	0.80425	0.456132	0.255549
866	ITGAV	State	-0.154024	0.129071	0.234153	-0.562424	0.550141	0.454509
867	GULP1	State	-0.0188606	0.165487	0.909018	0.306024	0.722491	0.64827
868	WDR75	State	-0.217969	0.169809	0.19936	-0.514818	0.645996	0.403719
869	ASNSD1	State	-0.238358	0.163873	0.146971	0.790129	0.995399	0.404319
870	ORMDL1	State	-0.0290318	0.091494	0.752649	0.177716	0.499524	0.715057
871	HIBCH	State	-0.0253758	0.125098	0.845231	0.0659353	0.838785	0.931814
872	INPP1	State	-0.0972486	0.094491	0.29854	0.137542	0.542126	0.774445
873	MFSD6	State	0.131508	0.185399	0.475305	-0.515191	0.619245	0.40072
874	NAB1	State	-0.283114	0.254274	0.24875	1.64542	0.8447	0.132573
875	GLS	State	-0.152195	0.0988237	0.121176	0.0638184	0.487378	0.881024
876	STAT1	State	0.0496468	0.138745	0.717457	-0.212227	0.310683	0.44851
877	MYO1B	State	-0.134185	0.0608548	0.024995	0.177695	0.297934	0.525295
878	NABP1	State	-0.265166	0.15072	0.0865827	-1.11995	0.673717	0.0989802
879	SLC39A10	State	0.0435357	0.200023	0.821836	-0.248968	0.805812	0.717257
880	SF3B1	State	-0.16306	0.0567311	0.00539892	-0.359348	0.539026	0.740052
881	COQ10B	State	0.101274	0.109385	0.35033	-1.78234	0.505027	0.0585883
882	HSPD1	State	-0.0965693	0.0498515	0.0581884	0.022561	0.145892	0.923415
883	HSPE1	State	0.0639667	0.0530705	0.240552	-0.230928	0.172305	0.20016
884	MOB4	State	-0.0825968	0.104049	0.426315	1.44857	0.616054	0.0587882
885	SPATS2L	State	0.445772	0.142529	0.00365145	-0.0764272	0.814913	0.913817
886	BZW1	State	0.0138693	0.0569446	0.79784	-1.08065	0.44392	0.144971
887	CLK1	State	0.04667	0.126786	0.720456	0.292419	0.619994	0.608278
888	ORC2	State	-0.157565	0.280511	0.554889	-0.354683	0.947479	0.592082
889	NDUFB3	State	-0.104287	0.096716	0.278944	-0.579229	0.837064	0.494701
890	CFLAR	State	-0.0548235	0.161664	0.730654	-0.268034	0.785846	0.70046
891	CASP8	State	0.2926	0.205913	0.146771	0.302417	0.737398	0.680864
892	TMEM237	State	-0.247518	0.204607	0.230754	0.860271	0.729852	0.207159
893	SUMO1	State	0.0285002	0.0647761	0.667067	0.487641	0.544444	0.333733
894	NOP58	State	0.031202	0.0797812	0.69826	0.0669053	0.411435	0.861028
895	BMPR2	State	-0.394829	0.374586	0.289742	3.56131	1.77467	0.113777
896	WDR12	State	-0.0489273	0.196297	0.806839	-0.927487	0.676927	0.281744
897	NBEAL1	State	-0.142458	0.167246	0.391722	-0.71007	0.704206	0.504099
898	CYP20A1	State	-0.387368	0.169189	0.0269946	-0.47455	0.598755	0.443111
899	ABI2	State	-0.168328	0.13376	0.212358	0.124918	0.714824	0.834233
900	NRP2	State	-0.168417	0.0851588	0.0465907	0.181325	0.353564	0.666667
901	INO80D	State	0.213553	0.177281	0.233553	0.947037	0.550224	0.0829834
902	NDUFS1	State	-0.17701	0.229171	0.425115	0.0179771	0.776174	0.981804
903	EEF1B2	State	-0.0622434	0.0365207	0.102579	0.214481	0.133563	0.108778
904	FASTKD2	State	0.193752	0.161225	0.226355	-0.428775	0.917538	0.607878
905	KLF7	State	-0.263306	0.130139	0.0505899	-0.469027	0.592737	0.585283
906	CREB1	State	-0.383621	0.148096	0.0167966	1.8841	0.540781	0.345531
907	PIKFYVE	State	-0.0640781	0.215298	0.771246	-1.06419	0.720713	0.293541
908	MAP2	State	0.470923	0.265327	0.0767846	-0.063067	0.945314	0.94761
909	ATIC	State	-0.0433671	0.159765	0.775445	-0.201338	0.827387	0.781244
910	MREG	State	-0.859334	0.267587	0.00579884	-1.56161	0.797011	0.0615877
911	XRCC5	State	-0.0473586	0.0526739	0.366127	-0.411027	0.349118	0.287742
912	RPL37A	State	0.148899	0.0299049	0.000387069	0.0963543	0.166369	0.582683
913	IGFBP2	State	0.00455536	0.124612	0.972605	0.266071	0.379208	0.508898
914	IGFBP5	State	-1.00883	0.302841	0.00208499	0.0473271	0.426002	0.910818
915	TNS1	State	-0.303324	0.204121	0.136573	-0.118545	0.60085	0.833433
916	ARPC2	State	-0.0286072	0.0449877	0.537493	-0.24347	0.168891	0.15037
917	AAMP	State	0.0780598	0.100639	0.443111	-0.220579	0.583906	0.674665
918	PNKD	State	0.0582609	0.182156	0.74885	0.774932	0.656452	0.232953
919	TMBIM1	State	0.169164	0.129305	0.20016	-0.311269	0.534989	0.525495
920	CTDSP1	State	0.166569	0.164807	0.308138	0.0652767	0.723036	0.926415
921	USP37	State	0.0670191	0.230384	0.763647	0.371634	0.851028	0.740852
922	CNOT9	State	0.122348	0.244371	0.593481	-0.385486	0.89511	0.659868
923	CYP27A1	State	0.370174	0.183454	0.0427914	-1.19116	0.580031	0.044791
924	RETREG2	State	-0.0438241	0.149289	0.764247	0.444958	0.744469	0.665467
925	ZFAND2B	State	-0.386341	0.194999	0.0507898	-0.730493	0.739922	0.512098
926	ANKZF1	State	0.0868135	0.203541	0.665067	1.13966	0.616377	0.0745851
927	TUBA4A	State	0.0430393	0.0778095	0.580884	-0.0967627	0.318479	0.768646
928	DNAJB2	State	0.429444	0.119361	0.00180101	1.36461	0.652803	0.132773
929	DNPEP	State	0.136882	0.11528	0.238352	-1.09611	0.707798	0.239752
930	SPEG	State	0.273553	0.196593	0.186963	0.824687	0.675732	0.203359
931	CHPF	State	0.0647828	0.108987	0.54849	0.26759	0.522302	0.596281
932	ACSL3	State	-0.313591	0.0921634	0.00233749	0.169523	0.466284	0.730254
933	MRPL44	State	-0.10485	0.239879	0.656669	0.346509	0.716799	0.616677
934	SERPINE2	State	-0.191237	0.138064	0.167966	0.640366	0.359491	0.0761848
935	CUL3	State	-0.0648486	0.143993	0.663267	0.416593	0.583659	0.424515
936	MFF	State	-0.164855	0.149757	0.272745	-1.75649	0.916367	0.19756
937	AGFG1	State	0.224714	0.14129	0.121176	0.296103	0.591292	0.666467
938	TRIP12	State	0.0256524	0.151777	0.865627	0.65725	0.67184	0.433713
939	SP110	State	0.443238	0.207912	0.0355929	0.33166	0.649464	0.568086
940	SP100	State	0.0693284	0.119912	0.563287	-0.0280097	0.444197	0.954809
941	CAB39	State	-0.0975994	0.128576	0.470906	-0.957691	0.615893	0.473105
942	PSMD1	State	0.0445151	0.0611545	0.523295	-0.492515	0.343091	0.155369
943	NCL	State	-0.106785	0.0452762	0.0235953	0.187583	0.150053	0.219156
944	PTMA	State	-0.0888372	0.0376908	0.0225955	-0.442657	0.277793	0.342531
945	EIF4E2	State	0.0481992	0.092317	0.614077	0.0606933	0.605313	0.933413
946	GIGYF2	State	0.157043	0.121118	0.203759	-0.0598606	0.58848	0.929414
947	DGKD	State	0.296079	0.400945	0.496701	2.0934	1.10905	0.0959808
948	ARL4C	State	-0.193281	0.101612	0.0573885	0.118806	0.348431	0.703659
949	SH3BP4	State	0.100081	0.156539	0.531494	-1.03888	0.620219	0.220156
950	COPS8	State	0.0312391	0.183286	0.870826	-0.361005	0.812146	0.626675
951	LRRFIP1	State	0.00885108	0.0680091	0.910018	0.21569	0.323555	0.520096
952	UBE2F	State	0.458692	0.278863	0.0979804	0.834224	0.983575	0.39812
953	ILKAP	State	-0.0449108	0.15662	0.771846	-0.972291	0.720613	0.157568
954	TRAF3IP1	State	0.139167	0.194877	0.489702	-2.55793	0.725104	0.19816
955	NDUFA10	State	0.21397	0.226297	0.337932	-0.840527	0.919162	0.316537
956	COPS9	State	0.206114	0.0682658	0.00279944	-0.816847	0.435897	0.0713857
957	GPC1	State	-0.115802	0.0771194	0.131774	0.277216	0.137057	0.0541892
958	KIF1A	State	-0.623205	0.299672	0.0389922	-0.130517	0.733222	0.832833
959	MTERF4	State	-0.0491242	0.168691	0.772845	0.026525	0.778809	0.976005
960	PPP1R7	State	0.306816	0.145509	0.0405919	-0.0118937	0.626631	0.987802
961	HDLBP	State	0.0234997	0.0733959	0.753249	0.461248	0.403472	0.218556
962	SEPTIN2	State	-0.296882	0.10167	0.004999	-0.100491	0.556099	0.835233
963	STK25	State	-0.127956	0.117911	0.29774	0.203058	0.606182	0.722256
964	ATG4B	State	0.191551	0.208258	0.346131	1.04933	0.778595	0.453309
965	DTYMK	State	-0.312664	0.130159	0.0183963	-0.499559	0.568601	0.44931
966	ING5	State	-0.454259	0.162842	0.00959808	0.3833	0.755752	0.605079
967	TRNT1	State	-0.148744	0.190612	0.442112	0.709387	0.716558	0.29954
968	CRBN	State	0.0630978	0.161715	0.696061	-0.345436	0.656329	0.54869
969	BHLHE40	State	-0.560226	0.159405	0.00192902	-0.400756	0.590902	0.442312
970	ARL8B	State	-0.118471	0.100075	0.233553	0.447896	0.547647	0.381324
971	OXTR	State	-0.0795471	0.133332	0.55149	-0.0177717	0.28702	0.94821
972	RAD18	State	-0.0856009	0.187859	0.645871	-1.65469	0.895719	0.120176
973	THUMPD3-AS1	State	0.00680145	0.16867	0.968606	-0.763915	0.633087	0.265947
974	THUMPD3	State	-0.286847	0.229208	0.19876	-0.491295	0.965695	0.558488
975	SETD5	State	-0.256776	0.100002	0.0119976	-0.543749	0.611742	0.465907
976	TADA3	State	0.0208558	0.191201	0.914617	0.230874	0.680573	0.756249
977	ARPC4	State	0.305284	0.148939	0.0421916	0.883087	0.739109	0.461308
978	JAGN1	State	0.258817	0.128087	0.044791	-0.28691	0.468674	0.538292
979	EMC3	State	0.00677245	0.116972	0.952809	-0.231785	0.714736	0.728654
980	BRK1	State	-0.0679705	0.0776698	0.386523	0.308374	0.322041	0.30094
981	SEC13	State	0.199644	0.144433	0.172765	-0.451667	0.571852	0.408518
982	VGLL4	State	-0.0194211	0.0938501	0.84863	0.171709	0.513407	0.731254
983	RAF1	State	0.0970485	0.140434	0.4995	0.440033	0.699598	0.503099
984	TMEM40	State	0.165821	0.133516	0.209958	-0.24055	0.423206	0.533693
985	RPL32	State	-0.00560493	0.0298163	0.871626	-0.0206756	0.116892	0.874825
986	TMEM43	State	-0.0724071	0.0804135	0.363127	0.178603	0.465821	0.690662
987	XPC	State	-0.268141	0.21657	0.207758	-0.377693	0.670862	0.527295
988	LSM3	State	0.0830744	0.0946011	0.375525	0.053138	0.449179	0.895621
989	CCDC174	State	0.0711514	0.138016	0.59788	-0.221978	0.630628	0.703859
990	FGD5-AS1	State	-0.257993	0.288178	0.355729	0.284737	1.03918	0.747451
991	NR2C2	State	-0.0123244	0.213007	0.94861	0.105327	0.754888	0.875225
992	MRPS25	State	-0.435228	0.168669	0.0211958	-0.986831	0.778909	0.254149
993	CAPN7	State	-0.00332911	0.153218	0.981004	0.0485348	0.620134	0.935413
994	SH3BP5	State	-0.301558	0.168548	0.0753849	-0.0284175	0.573821	0.95161
995	ANKRD28	State	-0.118732	0.199127	0.531894	-0.571732	0.70629	0.726855
996	DPH3	State	0.0875297	0.203995	0.659068	-0.0971081	0.948813	0.925015
997	RAB5A	State	-0.226847	0.116408	0.0537892	0.158925	0.587279	0.769246
998	ZNF385D	State	-0.252477	0.229244	0.25015	0.147149	0.610502	0.807039
999	UBE2E1	State	0.126951	0.239677	0.582883	-0.442191	0.76059	0.515697
1000	RPL15	State	-0.0695719	0.0331324	0.0383923	0.0322993	0.121836	0.822236
1001	NR1D2	State	-0.424217	0.172958	0.0157968	0.291843	0.699505	0.641872
1002	THRB	State	-0.175209	0.257262	0.4987	0.532111	0.793017	0.452509
1003	RARB	State	-0.299015	0.235943	0.212957	0.512354	0.680135	0.416317
1004	TOP2B	State	0.174584	0.147702	0.232354	-0.890505	0.803907	0.304539
1005	NGLY1	State	-0.247798	0.164849	0.125975	0.438908	0.733911	0.584883
1006	SLC4A7	State	-0.15912	0.0966176	0.108378	0.43891	0.560289	0.485303
1007	CMC1	State	-0.19758	0.145135	0.173565	0.0609172	0.660285	0.911618
1008	AZI2	State	0.0218604	0.182076	0.907818	0.546703	0.602375	0.362527
1009	RBMS3	State	0.143214	0.143023	0.332733	0.142555	0.4385	0.712258
1010	TGFBR2	State	-0.399054	0.186898	0.0377924	-0.0536724	0.732793	0.945011
1011	STT3B	State	-0.158769	0.110762	0.15217	0.700245	0.713093	0.540492
1012	CMTM7	State	-0.0490857	0.0910154	0.589082	-0.0556889	0.446687	0.890422
1013	CMTM6	State	-0.197958	0.104977	0.0645871	0.268224	0.74999	0.658068
1014	DYNC1LI1	State	-0.0592853	0.0903616	0.515897	0.156998	0.508324	0.745651
1015	PDCD6IP	State	-0.175979	0.102792	0.0961808	1.25252	0.701307	0.178564
1016	EPM2AIP1	State	0.0975838	0.189648	0.582683	1.69683	0.717071	0.04979
1017	LRRFIP2	State	-0.0458022	0.0938183	0.631074	-0.387263	0.510511	0.430914
1018	GOLGA4	State	0.0202651	0.0659538	0.771046	0.0996773	0.340943	0.75085
1019	CTDSPL	State	0.144655	0.181294	0.424715	0.705882	0.818498	0.434513
1020	OXSR1	State	-0.128419	0.141915	0.360128	0.278786	0.618106	0.779044
1021	WDR48	State	-0.171863	0.239884	0.460308	-0.488706	0.859763	0.520096
1022	SLC25A38	State	0.319062	0.195863	0.106179	0.824822	0.734846	0.412717
1023	RPSA	State	-0.0207568	0.0386414	0.604079	-0.149285	0.124671	0.294741
1024	EIF1B	State	0.113501	0.0747883	0.131174	-0.0242076	0.502991	0.956409
1025	RPL14	State	-0.0156144	0.0304411	0.620076	-0.052181	0.13129	0.727055
1026	ZNF621	State	0.140647	0.201374	0.479704	-0.154483	0.747866	0.821836
1027	CTNNB1	State	-0.213805	0.0756968	0.00679864	-0.192288	0.359329	0.560888
1028	SEC22C	State	-0.394633	0.217789	0.0795841	-0.874761	0.788944	0.230554
1029	SS18L2	State	0.596926	0.251832	0.0315937	1.04042	0.843411	0.310338
1030	NKTR	State	-0.399308	0.094903	0.000940415	-1.08409	0.4958	0.30094
1031	HIGD1A	State	0.122642	0.125345	0.322336	0.689976	0.581345	0.364927
1032	ABHD5	State	-0.127279	0.199302	0.54909	1.30532	0.698192	0.120976
1033	KIAA1143	State	0.0787663	0.158978	0.636873	0.697602	0.651463	0.393721
1034	ZDHHC3	State	0.0641654	0.168247	0.690462	-0.319516	0.649064	0.60088
1035	EXOSC7	State	-0.457751	0.113322	0.00166103	0.0112346	0.745067	0.985803
1036	CDCP1	State	-0.30359	0.103217	0.004999	0.350731	0.45605	0.419516
1037	CCDC12	State	-0.0714016	0.124278	0.563487	0.0792255	0.687291	0.894821
1038	SETD2	State	-0.0933609	0.128542	0.472905	0.145348	0.608744	0.821636
1039	KIF9	State	0.540837	0.208136	0.0113977	0.723012	0.726751	0.316937
1040	ELP6	State	0.237463	0.173696	0.187163	-0.426461	0.602721	0.470506
1041	SMARCC1	State	-0.167558	0.110673	0.143371	0.485754	0.667296	0.510098
1042	DHX30	State	0.378117	0.213791	0.0679864	0.951871	0.843219	0.293341
1043	MAP4	State	-0.170079	0.0645129	0.0105979	0.010425	0.473994	0.978004
1044	PLXNB1	State	0.111528	0.173382	0.518296	0.612566	0.71067	0.473905
1045	TMA7	State	0.219286	0.0463102	0.000249343	-0.0377214	0.224784	0.85203
1046	SHISA5	State	0.434334	0.130217	0.00619876	-0.836245	0.67566	0.356929
1047	UQCRC1	State	0.0724574	0.13254	0.583483	-0.660851	0.64623	0.274345
1048	IP6K2	State	-0.0997026	0.147076	0.526095	0.0260433	0.653027	0.969606
1049	PRKAR2A	State	-0.0102131	0.169978	0.946211	-0.23539	0.72467	0.745851
1050	ARIH2	State	-0.037524	0.106991	0.725455	-0.737369	0.536499	0.178964
1051	WDR6	State	-0.0540292	0.145425	0.704259	0.015364	0.734167	0.982404
1052	DALRD3	State	0.0359219	0.23774	0.881824	-0.447329	0.715375	0.5015
1053	NDUFAF3	State	-0.201112	0.0880205	0.0221956	-0.303634	0.516213	0.553689
1054	IMPDH2	State	0.0188629	0.0992523	0.845631	0.7227	0.658169	0.303139
1055	RHOA	State	-0.0448013	0.0461498	0.360728	0.12554	0.313622	0.676665
1056	DAG1	State	-0.153533	0.153351	0.310338	0.999619	0.674063	0.20016
1057	GMPPB	State	0.150383	0.196908	0.461708	0.495072	0.563043	0.371126
1058	IP6K1	State	0.272935	0.173284	0.112977	0.412903	0.86214	0.678464
1059	RBM6	State	-0.253934	0.109953	0.0231954	0.0160721	0.486287	0.974205
1060	RBM5	State	-0.0418586	0.136584	0.766847	-0.517361	0.577512	0.434113
1061	GNAI2	State	-0.0287434	0.0823827	0.720256	0.0571422	0.435533	0.888222
1062	IFRD2	State	0.133102	0.068907	0.0537892	0.402948	0.511203	0.445311
1063	TUSC2	State	0.152116	0.128146	0.244151	-1.14793	0.913385	0.19936
1064	RASSF1	State	0.154748	0.135947	0.25035	0.262866	0.593816	0.658268
1065	TMEM115	State	-0.0313219	0.237828	0.886223	-0.8875	0.755331	0.264747
1066	MANF	State	0.0804535	0.0783037	0.29874	0.0775894	0.24184	0.738052
1067	RBM15B	State	0.512714	0.317498	0.111578	1.05406	1.01951	0.310338
1068	RAD54L2	State	1.39391	0.293322	0.000667021	1.59252	0.877221	0.137572
1069	RRP9	State	0.123766	0.162605	0.442312	0.0290531	0.566775	0.963607
1070	PCBP4	State	-0.360095	0.243366	0.135573	0.232168	0.673051	0.715857
1071	RPL29	State	0.00228911	0.0309963	0.945011	-0.085707	0.132113	0.658268
1072	DUSP7	State	0.0233051	0.182792	0.895221	-0.65804	0.662979	0.40032
1073	TWF2	State	0.00231558	0.164594	0.987003	1.132	0.396227	0.0209958
1074	WDR82	State	-0.0356148	0.144658	0.803639	-0.624065	0.719675	0.385923
1075	BAP1	State	0.261854	0.227062	0.24875	0.42478	0.715291	0.566087
1076	NISCH	State	0.107359	0.194526	0.582084	-0.408945	0.734992	0.555289
1077	PBRM1	State	0.0925069	0.101879	0.374525	-0.419851	0.44865	0.5013
1078	GNL3	State	0.00474515	0.0756715	0.94941	0.402983	0.49937	0.396921
1079	GLT8D1	State	-0.204462	0.185386	0.272945	-0.0698391	0.643773	0.89902
1080	SPCS1	State	0.114376	0.069835	0.103379	-0.28562	0.438361	0.488502
1081	TKT	State	-0.0766202	0.052759	0.161968	0.174523	0.23715	0.466907
1082	DCP1A	State	0.179488	0.214094	0.404319	-0.617466	0.689544	0.338532
1083	CHDH	State	-0.065193	0.134953	0.627674	-0.624828	0.516217	0.275945
1084	SELENOK	State	0.105337	0.0603108	0.0879824	0.569708	0.207792	0.0105979
1085	CCDC66	State	-0.133946	0.142892	0.342332	0.629655	0.701601	0.577884
1086	TASOR	State	-0.312451	0.171241	0.070186	0.369821	0.634555	0.547091
1087	IL17RD	State	-0.451766	0.153006	0.0039992	-0.883938	0.633812	0.160368
1088	APPL1	State	-0.0465699	0.104957	0.654269	-0.645046	0.72397	0.339532
1089	PDE12	State	0.20538	0.304361	0.481904	1.75848	0.798553	0.0585883
1090	ARF4	State	0.0848103	0.054679	0.125175	-0.0610732	0.349849	0.85063
1091	SLMAP	State	-0.14454	0.105648	0.174165	-0.0525114	0.341401	0.871426
1092	FLNB	State	0.0652747	0.16375	0.675665	-0.134488	0.609387	0.84823
1093	PXK	State	-0.245982	0.18307	0.180564	0.342979	0.624095	0.577085
1094	PDHB	State	-0.311885	0.242668	0.19776	0.637315	1.06331	0.636673
1095	PTPRG	State	0.0356635	0.197018	0.85243	0.802585	0.628055	0.217956
1096	C3orf14	State	0.0729897	0.184026	0.678264	-0.54655	0.646945	0.385523
1097	THOC7	State	0.0520697	0.0894413	0.561688	-0.102053	0.463327	0.80184
1098	PSMD6	State	-0.0227135	0.075679	0.75245	0.129673	0.466761	0.784843
1099	SLC25A26	State	0.178669	0.321977	0.547291	0.434222	1.04007	0.695461
1100	EOGT	State	-0.0609447	0.185877	0.739252	-0.742568	0.634482	0.229354
1101	TMF1	State	0.0524646	0.123706	0.672466	0.577781	0.644559	0.345731
1102	UBA3	State	0.0044488	0.276294	0.986603	-0.573962	0.888799	0.578684
1103	ARL6IP5	State	0.0425392	0.13757	0.774245	0.903273	0.406415	0.0533893
1104	FOXP1	State	0.200461	0.0878089	0.0265947	-0.462192	0.478709	0.35113
1105	RYBP	State	0.286878	0.157774	0.0719856	-0.425563	0.527905	0.405119
1106	PPP4R2	State	0.134421	0.114933	0.24855	0.637793	0.767578	0.407319
1107	GBE1	State	0.296437	0.395254	0.439712	-1.29127	1.21598	0.218556
1108	VGLL3	State	0.101792	0.210927	0.632673	0.278785	0.502322	0.54949
1109	CHMP2B	State	-0.00885846	0.085025	0.917616	0.148261	0.339577	0.642472
1110	CGGBP1	State	0.113289	0.117762	0.339132	0.958794	0.694517	0.261948
1111	ARL13B	State	0.0764953	0.172874	0.64967	-0.660168	0.622373	0.261748
1112	MTRNR2L2	State	-0.141878	0.0520142	0.00739852	0.25357	0.182679	0.178364
1113	CRYBG3	State	-0.0291737	0.222897	0.896821	-0.217284	0.625496	0.712258
1114	CLDND1	State	-0.181755	0.0903464	0.0507898	0.223068	0.58867	0.681464
1115	DCBLD2	State	0.142465	0.173946	0.405319	-0.763187	0.676665	0.431914
1116	CMSS1	State	0.101273	0.0972892	0.310138	0.334905	0.388204	0.356529
1117	TBC1D23	State	-0.0910392	0.174114	0.59768	0.220445	0.826615	0.775445
1118	NIT2	State	-0.142666	0.150277	0.411318	0.152511	0.501898	0.743851
1119	TOMM70	State	-0.0354465	0.18079	0.839632	0.428176	0.693621	0.511298
1120	TFG	State	0.158351	0.0735046	0.0369926	0.347081	0.516088	0.456109
1121	TRMT10C	State	0.0598207	0.10047	0.559488	-0.0416198	0.642187	0.94841
1122	PCNP	State	-0.162393	0.085787	0.0665867	-0.570086	0.592537	0.410918
1123	RPL24	State	0.105792	0.0331318	0.00339914	-0.0600473	0.126625	0.685463
1124	NFKBIZ	State	0.355409	0.144009	0.0179964	-0.252117	0.406691	0.504099
1125	BBX	State	0.0340756	0.095083	0.733653	-0.103738	0.42466	0.797241
1126	CD47	State	-0.209907	0.0894703	0.019796	-0.0722135	0.456734	0.866627
1127	IFT57	State	-0.105154	0.110563	0.352529	-0.611339	0.620879	0.389922
1128	PHLDB2	State	0.0223087	0.191174	0.90082	0.0635812	0.553637	0.904419
1129	C3orf52	State	0.0844657	0.205364	0.676265	0.0504453	0.916166	0.94821
1130	CD200	State	-0.106589	0.13677	0.436313	-0.6285	0.398693	0.173165
1131	ATG3	State	-0.219105	0.119567	0.0711858	-0.552081	0.676529	0.446511
1132	NEPRO	State	-0.125607	0.198781	0.520496	0.623307	0.765653	0.379324
1133	BOC	State	-0.0309708	0.129277	0.805039	-0.483664	0.613113	0.413317
1134	NAA50	State	0.10327	0.114174	0.358528	-0.0857469	0.658235	0.892422
1135	ATP6V1A	State	-0.415038	0.282497	0.145371	-1.06443	1.08743	0.309138
1136	QTRT2	State	0.214313	0.22516	0.321136	0.273438	0.879982	0.727854
1137	ZBTB20	State	-0.319019	0.160758	0.0467906	1.28636	0.608874	0.0871826
1138	B4GALT4	State	-0.0246579	0.263717	0.926015	0.07002	0.927918	0.935013
1139	TMEM39A	State	0.303998	0.161312	0.0587882	-0.602718	0.717579	0.508898
1140	POGLUT1	State	-0.223826	0.20048	0.263747	-0.660626	0.716479	0.330134
1141	TIMMDC1	State	-0.313325	0.138946	0.0265947	0.46237	0.753871	0.587682
1142	COX17	State	0.128002	0.072782	0.0855829	-0.377471	0.428537	0.341932
1143	GSK3B	State	-0.183093	0.203444	0.368526	-1.06065	1.05079	0.410918
1144	LRRC58	State	-0.0230383	0.176741	0.896621	0.242041	0.65805	0.684663
1145	FSTL1	State	-0.025075	0.123897	0.839832	-0.75881	0.571171	0.209558
1146	NDUFB4	State	-0.0320849	0.0604121	0.59868	-1.03894	0.475739	0.034793
1147	GOLGB1	State	-0.171149	0.0709189	0.0159968	0.21223	0.419728	0.69806
1148	IQCB1	State	0.302419	0.21927	0.182364	-0.33761	0.740074	0.629474
1149	CSTA	State	-0.0853641	0.117	0.454509	0.169366	0.255237	0.519496
1150	CCDC58	State	0.25074	0.229073	0.275345	-0.0396158	0.694447	0.94961
1151	FAM162A	State	-0.187845	0.115203	0.103979	0.337538	0.583019	0.544291
1152	KPNA1	State	-0.0788921	0.139036	0.570886	0.302906	0.628603	0.59968
1153	DTX3L	State	-0.16264	0.200843	0.417317	0.479976	0.740447	0.503699
1154	PARP14	State	-0.0303372	0.124653	0.806239	0.261539	0.353472	0.456509
1155	HACD2	State	0.00668556	0.126001	0.954009	0.127204	0.605972	0.845031
1156	MYLK	State	0.0124063	0.0728176	0.869226	0.568108	0.156727	0.00236524
1157	CCDC14	State	-0.442469	0.162944	0.0089982	0.0355163	0.646071	0.954809
1158	UMPS	State	-0.314879	0.227996	0.159568	0.440778	0.789523	0.575485
1159	ITGB5	State	-0.0397108	0.159769	0.812637	-1.39128	0.583692	0.0383923
1160	HEG1	State	0.285149	0.19226	0.141172	0.465558	0.637127	0.419116
1161	ZNF148	State	-0.0883347	0.131835	0.5019	0.402498	0.572174	0.4979
1162	SLC41A3	State	0.169551	0.303129	0.555089	2.24045	1.29921	0.160968
1163	CHCHD6	State	-0.0252205	0.16873	0.881024	0.62745	0.712193	0.484703
1164	PLXNA1	State	-0.237479	0.136829	0.0919816	0.188957	0.471353	0.718456
1165	TPRA1	State	0.560859	0.146309	0.00147789	-0.0642746	0.788607	0.925215
1166	SEC61A1	State	0.236552	0.0657823	0.000995727	0.271317	0.475942	0.636673
1167	RUVBL1	State	-0.0874966	0.109515	0.416517	-0.289062	0.552479	0.567487
1168	RPN1	State	-0.0427838	0.0828481	0.616877	-0.04096	0.463724	0.923015
1169	RAB7A	State	0.000897917	0.0675697	0.991002	-0.488877	0.410895	0.242551
1170	ISY1	State	0.0963434	0.191981	0.604279	-0.32486	0.806002	0.644471
1171	CNBP	State	-0.0934575	0.0548573	0.131774	-0.626769	0.473233	0.380124
1172	COPG1	State	-0.122269	0.346764	0.709658	-0.486067	0.907641	0.602879
1173	H1-10	State	0.0167063	0.0638265	0.805439	0.0432227	0.152993	0.794041
1174	MBD4	State	-0.114756	0.115764	0.322535	0.438037	0.607061	0.654269
1175	ATP2C1	State	-0.564867	0.165139	0.00200387	-0.29141	1.02398	0.753849
1176	MRPL3	State	0.103824	0.0916044	0.259748	0.473868	0.458119	0.447311
1177	DNAJC13	State	0.40647	0.244014	0.09998	-0.479292	0.859495	0.558488
1178	UBA5	State	0.136826	0.14917	0.356129	0.631788	0.741148	0.354729
1179	CDV3	State	0.351764	0.0722087	0.000266918	-0.155818	0.401894	0.678864
1180	TOPBP1	State	0.0791725	0.286096	0.772046	0.170247	1.10963	0.859028
1181	SRPRB	State	0.133623	0.100093	0.185363	0.232489	0.707545	0.742452
1182	RYK	State	-0.126162	0.149696	0.402719	0.554362	0.664916	0.381724
1183	AMOTL2	State	0.268843	0.168947	0.119376	0.0814596	0.434641	0.856029
1184	PPP2R3A	State	0.165005	0.187727	0.368526	0.933635	0.577662	0.115977
1185	STAG1	State	0.0536081	0.120877	0.65127	-0.343706	0.696942	0.560288
1186	NCK1	State	0.00182816	0.184122	0.990402	-0.506242	0.669804	0.444711
1187	ARMC8	State	0.366111	0.222519	0.10038	-0.336598	0.945693	0.687662
1188	MRAS	State	0.0743609	0.152288	0.617477	0.455189	0.60859	0.429314
1189	PIK3CB	State	0.0302655	0.198447	0.867427	1.27665	0.651496	0.0573885
1190	MRPS22	State	0.282079	0.166546	0.0915817	0.748156	0.676356	0.288742
1191	COPB2	State	0.0887245	0.13223	0.505099	-0.790112	0.56601	0.227954
1192	RBP1	State	-0.0912303	0.11737	0.430314	0.207633	0.27094	0.432314
1193	SLC25A36	State	-0.195057	0.134025	0.157968	-0.594438	0.763153	0.670866
1194	ZBTB38	State	-0.0789025	0.138276	0.561488	0.952799	0.560235	0.105979
1195	RASA2	State	0.1842	0.157177	0.231154	-0.606897	0.631701	0.278144
1196	RNF7	State	-0.0303569	0.0690862	0.675865	0.0175451	0.484385	0.967207
1197	ATP1B3	State	0.237678	0.0580541	0.000613673	-0.0850706	0.302764	0.760648
1198	XRN1	State	-0.214121	0.131839	0.102579	0.921408	0.622313	0.232354
1199	U2SURP	State	-0.0878044	0.068963	0.20196	-0.242904	0.547435	0.721856
1200	DIPK2A	State	-0.403859	0.265919	0.137772	0.274371	0.643035	0.658268
1201	PLOD2	State	0.039212	0.14912	0.785843	0.742342	0.571694	0.177564
1202	PLSCR1	State	0.14897	0.133217	0.260548	-0.0432412	0.346097	0.89862
1203	TM4SF1	State	0.14174	0.0645468	0.0415917	-0.23445	0.209184	0.291342
1204	WWTR1	State	-0.134263	0.0811317	0.138972	0.120504	0.458542	0.773445
1205	RNF13	State	-0.146507	0.165646	0.374725	-0.0775877	0.750927	0.912418
1206	PFN2	State	-0.159979	0.115	0.162368	0.194414	0.528235	0.706659
1207	TSC22D2	State	-0.0100595	0.251123	0.963007	-0.158162	0.867304	0.85203
1208	SERP1	State	0.268814	0.0616545	0.000352685	-0.276923	0.307191	0.334333
1209	EIF2A	State	-0.325149	0.111917	0.00279944	-0.648719	0.593361	0.254149
1210	SELENOT	State	0.0463252	0.08428	0.575285	0.930684	0.620539	0.167766
1211	MBNL1	State	-0.0941399	0.0891743	0.30194	0.340484	0.441575	0.409118
1212	RAP2B	State	0.20323	0.171726	0.228354	0.534643	0.776531	0.457309
1213	DHX36	State	-0.026299	0.0953629	0.779444	0.495547	0.534152	0.358928
1214	MME	State	-0.955874	0.287264	0.00559888	0.365338	0.63405	0.463107
1215	SSR3	State	0.0767516	0.0546829	0.174965	0.0503505	0.15601	0.753049
1216	TIPARP	State	0.157624	0.110728	0.15077	-0.121585	0.284232	0.64927
1217	CCNL1	State	0.168525	0.0634637	0.0141972	0.119682	0.392483	0.736253
1218	PTX3	State	-0.467317	0.288085	0.113777	-0.0687567	0.773334	0.927015
1219	RSRC1	State	0.136981	0.298156	0.635673	0.252968	0.888076	0.795841
1220	MLF1	State	0.13146	0.160063	0.417716	-0.0476967	0.702225	0.940412
1221	RARRES1	State	-0.303661	0.100899	0.00439912	0.465246	0.181121	0.0179964
1222	MFSD1	State	-0.265947	0.172851	0.124175	-0.151644	0.620357	0.80064
1223	KPNA4	State	0.0237414	0.109471	0.840832	0.467157	0.584215	0.389322
1224	NMD3	State	-0.00561623	0.198117	0.979604	0.692648	0.897143	0.428714
1225	PDCD10	State	-0.240266	0.0860593	0.00839832	1.0543	0.590077	0.206959
1226	GOLIM4	State	-0.0956515	0.142201	0.4997	-0.536273	0.528069	0.285143
1227	MYNN	State	-0.127245	0.209339	0.522096	-0.534496	0.711943	0.685263
1228	SEC62	State	-0.0165851	0.0640888	0.808638	0.165806	0.544915	0.736053
1229	PHC3	State	-0.250879	0.334024	0.430714	1.05746	1.24074	0.338532
1230	PRKCI	State	-0.296143	0.169052	0.0819836	0.439467	0.614767	0.427514
1231	SKIL	State	-0.111615	0.126311	0.403719	-0.274202	0.503793	0.593681
1232	CLDN11	State	-0.0477992	0.146914	0.797041	0.333112	0.418009	0.386123
1233	RPL22L1	State	-0.284635	0.0688069	0.000752176	-0.331436	0.288022	0.240152
1234	FNDC3B	State	-0.0920121	0.0741041	0.217157	0.729476	0.440395	0.095181
1235	TNFSF10	State	-0.24351	0.107765	0.0259948	0.333997	0.273009	0.215157
1236	NCEH1	State	-0.0541113	0.167173	0.761648	-0.258656	0.545986	0.610878
1237	TBL1XR1	State	-0.114705	0.0901731	0.203359	0.0804029	0.590617	0.914417
1238	ZMAT3	State	0.175782	0.164779	0.281744	-0.897826	0.810301	0.247351
1239	PIK3CA	State	0.258256	0.226131	0.242751	-0.590041	0.650495	0.314137
1240	MFN1	State	-0.266925	0.146169	0.0729854	0.290838	0.647194	0.626275
1241	GNB4	State	0.183358	0.152447	0.224555	-0.0201413	0.659031	0.973205
1242	ACTL6A	State	0.0734926	0.14444	0.609078	1.42141	0.944146	0.39812
1243	MRPL47	State	0.00501838	0.100532	0.958408	-0.374375	0.653158	0.553089
1244	NDUFB5	State	0.0517012	0.165087	0.74885	-0.124491	0.731862	0.846031
1245	TTC14	State	-0.15193	0.123525	0.224155	0.095073	0.5277	0.834833
1246	FXR1	State	-0.135492	0.0838072	0.103579	-0.158596	0.595699	0.74965
1247	DNAJC19	State	-0.145323	0.115067	0.215557	-0.253116	0.574215	0.604479
1248	ATP11B	State	-0.196549	0.193404	0.305739	0.615581	0.686143	0.412318
1249	DCUN1D1	State	0.419464	0.230552	0.0707858	0.539885	0.900779	0.579884
1250	PARL	State	-0.0478155	0.102772	0.634673	0.271161	0.703066	0.681064
1251	EIF2B5	State	0.311499	0.221963	0.162368	-0.745092	1.35715	0.489502
1252	DVL3	State	0.0543957	0.207684	0.778244	0.297213	1.05703	0.80024
1253	AP2M1	State	0.0233538	0.0686872	0.731854	-0.617827	0.427384	0.206559
1254	ALG3	State	0.107515	0.152532	0.479104	-0.172189	0.69412	0.809638
1255	PSMD2	State	-0.0654147	0.0599643	0.288742	0.0604718	0.2678	0.809838
1256	EIF4G1	State	0.0212767	0.0685996	0.757049	-0.168582	0.401081	0.639672
1257	POLR2H	State	0.11637	0.0730608	0.113577	-0.152226	0.568785	0.790842
1258	MAGEF1	State	0.214532	0.187602	0.252949	0.115818	0.691083	0.85083
1259	MAP3K13	State	0.233102	0.127915	0.0693861	0.656911	0.628684	0.382723
1260	TRA2B	State	-0.0258004	0.0795862	0.742851	0.0500508	0.443358	0.90122
1261	ETV5	State	0.0119277	0.232198	0.957209	0.102104	0.721905	0.873425
1262	DNAJB11	State	0.317585	0.0900889	0.00107363	-0.161764	0.472434	0.732853
1263	EIF4A2	State	-0.0879386	0.0585172	0.127574	0.462666	0.372709	0.211758
1264	BCL6	State	-0.212536	0.154296	0.170966	-0.159896	0.614887	0.775245
1265	LPP	State	-0.124278	0.0668972	0.0673865	-0.739901	0.386666	0.0641872
1266	TP63	State	-0.265475	0.107	0.0187962	0.868018	0.369609	0.0313937
1267	P3H2	State	-0.0947618	0.142333	0.5013	-0.281884	0.677188	0.694061
1268	IL1RAP	State	0.171828	0.279413	0.524295	0.891817	0.96662	0.365127
1269	CCDC50	State	-0.122667	0.0769838	0.115377	-0.0672823	0.576607	0.906219
1270	OPA1	State	0.268051	0.254716	0.272545	0.618155	0.755462	0.357928
1271	HES1	State	0.116554	0.14412	0.419316	0.470064	0.390616	0.184163
1272	ATP13A3	State	0.235637	0.112376	0.0455909	0.288374	0.370347	0.421116
1273	LSG1	State	-0.163665	0.146174	0.268346	-0.705858	0.587494	0.265347
1274	ACAP2	State	0.0551733	0.133393	0.681864	0.466292	0.768329	0.639672
1275	PPP1R2	State	0.154297	0.114993	0.186363	-0.115374	0.648935	0.85243
1276	SDHAP2	State	-0.223827	0.182412	0.215557	-0.674734	0.782835	0.390522
1277	TNK2	State	0.161367	0.214303	0.458908	1.52716	0.749506	0.0505899
1278	TFRC	State	-0.0805391	0.0765069	0.30014	-0.536524	0.342228	0.113977
1279	PCYT1A	State	0.094442	0.199825	0.647471	0.644326	0.688705	0.535893
1280	UBXN7	State	-0.394145	0.280037	0.14797	-0.286961	0.958441	0.834833
1281	RNF168	State	-0.224043	0.239972	0.332933	-1.24227	0.983927	0.192162
1282	PAK2	State	-0.00225077	0.0885941	0.977604	0.655217	0.564995	0.254549
1283	SENP5	State	-0.123708	0.172456	0.487502	0.668243	0.659837	0.337532
1284	NCBP2	State	0.146517	0.088719	0.123975	0.212103	0.534595	0.722655
1285	NCBP2AS2	State	0.0344427	0.12337	0.783243	0.636286	0.571916	0.391922
1286	DLG1	State	-0.0324333	0.135214	0.808438	0.0817548	0.719947	0.916817
1287	FYTTD1	State	-0.153382	0.0987979	0.120176	0.339959	0.495988	0.460108
1288	LRCH3	State	-0.0236246	0.20261	0.914217	-0.205107	0.811487	0.904819
1289	RPL35A	State	0.00901625	0.0342606	0.810838	0.0667913	0.12704	0.59988
1290	ZNF721	State	-0.224198	0.179394	0.219956	0.829351	0.778527	0.595081
1291	PIGG	State	-0.139647	0.200448	0.5017	-0.334629	0.688857	0.59888
1292	ATP5ME	State	0.225074	0.0576371	0.00112443	-0.606774	0.450062	0.157768
[truncated: 4,260 more rows]

## Sheet: FB
	gene	tx	de_coef	de_se	de_pval	dv_coef	dv_se	dv_pval
[truncated: 6,908 more rows]

## Sheet: EN
	gene	tx	de_coef	de_se	de_pval	dv_coef	dv_se	dv_pval
[truncated: 6,230 more rows]

[truncated: 6 more sheets: VA, IM, FB1, FB2, FB3, BMYO1]
