# Supplementary material for: Anti-progestin therapy targets hallmarks of breast cancer risk
Source: Nature. 2025 Nov 5;648(8094):736–45. doi: 10.1038/s41586-025-09684-7 (PMC12711567; doi:10.1038/s41586-025-09684-7)
Supplement: Supplementary file 4 — Supplementary Tables 1–8. [file 41586_2025_9684_MOESM4_ESM.zip › 2024-05-10498C-s4/Supplementary_Table_5.xlsx]

## Sheet: LHS_ligands
X	gene	tx	de_coef	de_se	de_pval	dv_coef	dv_se	dv_pval
4299	SAA1	State	-1.2972	0.11921	2.04435e-05	-0.748266	0.349867	0.0381924
128	WNT4	State	-1.21651	0.0770186	1.9634e-06	-0.534045	0.189589	0.0125975
4071	ORM1	State	-1.14708	0.210753	0.000218077	0.512393	0.419572	0.336733
8094	FAM3B	State	-0.980383	0.0573937	0.00022584	-0.216163	0.156208	0.170166
3314	PIP	State	-0.762662	0.145211	0.000161384	-1.03012	0.263	0.000795598
1856	APOD	State	-0.708664	0.148291	0.000204789	-1.37574	0.235136	0.000789489
5278	KITLG	State	-0.703725	0.0423522	1.60886e-05	-0.401976	0.120668	0.00264
3200	AZGP1	State	-0.702033	0.018501	6.9667e-05	-0.363514	0.0445521	6.30272e-05
4211	IFITM1	State	-0.651604	0.0528986	1.00869e-05	0.051347	0.107423	0.631074
1803	TNFSF10	State	-0.606463	0.0234983	1.58512e-05	0.193598	0.0581517	0.00170679
3242	NAMPT	State	-0.548075	0.0145879	6.95652e-05	-0.0905395	0.043831	0.0385923
1599	WNT5A	State	-0.510188	0.0395979	1.07928e-05	-0.196001	0.116368	0.094981
4529	IL18BP	State	-0.504013	0.0461987	9.62856e-06	-0.128987	0.141758	0.365127
1652	ALCAM	State	-0.496112	0.016839	6.01571e-05	-0.0351726	0.0606009	0.575085
3391	APOO	State	-0.469849	0.0302665	5.91762e-06	-0.161103	0.129225	0.210758
7479	CALR	State	-0.46546	0.0141921	7.83982e-05	0.00662704	0.0487417	0.897221
6322	NETO2	State	-0.452647	0.0381763	2.03049e-05	-0.0292496	0.130053	0.834233
1785	RARRES1	State	-0.452048	0.056763	5.00897e-06	-0.0208449	0.119512	0.860028
5064	HEBP1	State	-0.446339	0.0201347	9.2024e-07	-0.0618016	0.0864186	0.478304
2649	TNF	State	-0.426692	0.03527	1.02516e-05	0.110041	0.0796629	0.173965
3595	DEFB1	State	-0.423501	0.0376842	5.42125e-05	0.23798	0.0809742	0.00259948
1655	CD47	State	-0.422591	0.0147047	0.000105802	0.0996624	0.0344068	0.00379924
1904	LRPAP1	State	-0.420593	0.0188599	0.000186351	0.225465	0.0724693	0.00262769
3648	SARAF	State	-0.416821	0.01514	0.000132045	0.125209	0.0449934	0.00639872
2340	TSLP	State	-0.398268	0.0757343	0.00032203	-0.105946	0.219277	0.618076
5018	CD9	State	-0.397208	0.0144962	0.000101313	-0.147273	0.0516908	0.00359928
8049	APP	State	-0.395026	0.0121602	7.64143e-07	-0.139486	0.0444952	0.0039992
576	MUC1	State	-0.394777	0.020971	8.60097e-05	0.0842743	0.0468072	0.0763847
572	EFNA1	State	-0.386549	0.0202729	2.66394e-08	0.046935	0.0477771	0.326935
4508	GSTP1	State	-0.384914	0.0158449	0.000144194	0.14111	0.033628	0.000244099
7314	CFD	State	-0.383192	0.110275	0.00136197	-1.1168	0.260095	0.00132438
2539	SCGB3A1	State	-0.364025	0.165366	0.0379924	-1.94268	0.438534	0.00264579
2682	HLA-DMA	State	-0.363865	0.0771502	6.65023e-05	-0.185741	0.216027	0.427914
1985	IGFBP7	State	-0.350627	0.118105	0.00319936	-1.01334	0.297097	0.00279387
3361	CD99	State	-0.344037	0.0176448	0.000134902	-0.127247	0.0548829	0.0211958
7439	ICAM1	State	-0.335182	0.0275974	4.90518e-07	-0.0235221	0.0759532	0.761048
5517	ITM2B	State	-0.334564	0.0116423	1.86873e-06	0.111781	0.0340111	0.00459278
4238	CTSD	State	-0.329966	0.0189681	3.92705e-07	0.0843364	0.0577784	0.160768
5906	SPINT1	State	-0.324721	0.0138609	0.000153078	-0.0455566	0.0442244	0.303739
2332	PAM	State	-0.323326	0.0314145	2.35298e-05	-0.0315922	0.18111	0.868026
479	VTCN1	State	-0.318702	0.0451114	3.28104e-05	0.193466	0.141414	0.183563
2644	HLA-C	State	-0.318326	0.0138672	3.66569e-07	0.331611	0.0370404	3.91928e-05
2650	LTB	State	-0.316597	0.107506	0.00479904	0.186171	0.227705	0.444511
5313	HSP90B1	State	-0.311864	0.0135076	0.000117279	0.363139	0.0700905	0.000379171
1760	CP	State	-0.30984	0.0968887	0.00259948	-0.472393	0.146591	0.00215486
1473	CMTM8	State	-0.306942	0.0269911	4.19076e-06	0.103223	0.122747	0.402519
2645	HLA-B	State	-0.306468	0.0152316	9.0976e-05	0.0631572	0.0399974	0.126575
7666	RPS19	State	-0.306293	0.00924218	0.000108897	0.386423	0.0274724	7.23311e-07
6556	TNFSF12	State	-0.300809	0.0433215	5.27152e-05	0.0801928	0.203683	0.686063
5934	B2M	State	-0.294025	0.0119588	1.95486e-07	0.133998	0.0290655	0.00025789
4321	PRRG4	State	-0.288847	0.0210982	1.36662e-07	-0.00452001	0.0872947	0.962607
3449	MSN	State	-0.286628	0.0192503	0.000281366	-0.237393	0.0547041	0.000407461
2838	CD24	State	-0.283199	0.0152197	0.000105649	-0.0727181	0.0435238	0.126175
1844	ST6GAL1	State	-0.282742	0.0334419	1.53677e-05	-0.1345	0.107129	0.206959
5592	ANG	State	-0.278622	0.0357532	0.000116789	-0.277354	0.118531	0.0187962
33	TNFRSF14	State	-0.277588	0.0235717	2.84759e-05	-0.235651	0.0891027	0.0133973
2814	SNX14	State	-0.276892	0.0279298	2.69439e-05	-0.0440793	0.163493	0.794041
4189	TRAF2	State	-0.276675	0.0396315	3.52206e-05	0.092554	0.213337	0.662468
464	LRIG2	State	-0.276633	0.0461972	0.000153438	-0.0863547	0.256847	0.717057
571	EFNA4	State	-0.270948	0.0319963	3.43051e-05	-0.0247265	0.154211	0.862627
2632	HLA-E	State	-0.268604	0.0168445	0.000159356	-0.0508553	0.0566594	0.383723
5294	NTN4	State	-0.268445	0.0205328	7.40289e-07	0.106476	0.0862811	0.228554
445	CSF1	State	-0.264603	0.0422973	0.000125107	-0.225477	0.126015	0.0771846
2886	ENPP1	State	-0.264057	0.0265032	6.56765e-06	-0.103345	0.11907	0.407918
5801	CALM1	State	-0.261723	0.0152849	0.000229009	0.0207511	0.0810285	0.831434
7689	PVR	State	-0.261313	0.0424045	0.0010446	-0.27927	0.170728	0.113377
7119	PRNP	State	-0.259553	0.0273028	0.000654397	-0.255786	0.13076	0.0559888
4519	GAL	State	-0.25373	0.0492078	0.00156756	-0.278756	0.152728	0.0809838
7537	GDF15	State	-0.243339	0.048427	0.000594651	-0.463505	0.113269	0.000945586
5098	PTHLH	State	-0.243307	0.0438064	0.000304933	-0.05427	0.138605	0.712058
5971	ADAM10	State	-0.242616	0.0181734	5.13062e-06	-0.0794396	0.103008	0.444111
2401	TGFBI	State	-0.241476	0.0572037	0.000693847	-0.0958648	0.163119	0.558288
6520	CXCL16	State	-0.235575	0.0197171	0.000265858	-0.3364	0.0688211	0.000171324
3125	CLDN3	State	-0.235414	0.018655	0.000335487	0.0101931	0.0531143	0.85183
5058	MANSC1	State	-0.235383	0.0467865	8.1752e-05	-0.443683	0.221881	0.0493901
2129	PDGFC	State	-0.234168	0.051586	0.000392223	-0.289409	0.186611	0.118976
6098	CIB1	State	-0.23299	0.0151262	0.000199946	-0.0205047	0.0407937	0.620476
1522	LTF	State	-0.227807	0.102853	0.0279944	0.861486	0.197837	0.000863627
2646	MICA	State	-0.22685	0.0323285	0.000137417	-0.376232	0.18795	0.05019
7879	MIF	State	-0.225573	0.0121565	7.80461e-05	0.120235	0.0299935	0.000604136
348	PATJ	State	-0.224026	0.0194614	0.000430324	-0.0691554	0.109522	0.54849
2949	EZR	State	-0.222688	0.0168597	0.000179607	-0.0647022	0.0666136	0.342332
214	YARS1	State	-0.219507	0.018436	0.000323446	-0.112396	0.102091	0.281544
5978	ANXA2	State	-0.213555	0.0132843	0.000139941	0.12296	0.0332242	0.000740258
739	IL24	State	-0.211618	0.17731	0.226955	-0.165939	0.283109	0.559288
2615	BTN2A1	State	-0.211297	0.0391356	0.00113142	0.179905	0.241355	0.443111
7420	CD320	State	-0.207267	0.0336585	4.69245e-05	-0.275048	0.132322	0.0413917
7184	GDF5	State	-0.206738	0.0894217	0.0225955	-0.217224	0.179362	0.222555
4296	NUCB2	State	-0.20534	0.0184164	3.00642e-06	-0.0753286	0.0626696	0.234353
6980	PTPRM	State	-0.201909	0.0419978	0.000263679	0.0196775	0.151838	0.89962
1064	TGOLN2	State	-0.200717	0.0157886	0.000357609	-0.0344337	0.0779748	0.670466
7693	NECTIN2	State	-0.200349	0.014182	9.63275e-06	0.106417	0.053803	0.0571886
7525	BST2	State	-0.198067	0.0245672	5.05114e-05	0.128583	0.0735594	0.0853829
3672	ADAM9	State	-0.195109	0.0149429	0.000377336	-0.396478	0.0621048	5.59164e-05
7223	SLPI	State	-0.193973	0.0554667	0.00147827	-0.423946	0.235763	0.0857828
7718	CALM3	State	-0.193366	0.0183908	3.73441e-05	-0.278683	0.0763832	0.00158653
2038	TSPAN5	State	-0.193049	0.0193539	2.16033e-05	-0.0737411	0.0747452	0.323935
2972	PDGFA	State	-0.191789	0.035917	6.44056e-05	-0.151755	0.148455	0.307938
7594	GPI	State	-0.181653	0.0290621	0.000178043	0.00901984	0.127255	0.944611
2059	AIMP1	State	-0.180964	0.0165677	0.000390491	0.136159	0.0737265	0.0595881
2625	HLA-F	State	-0.177238	0.0292885	0.00112455	-0.192799	0.0981326	0.04999
5581	GAS6	State	-0.173521	0.0369781	0.00165793	0.0305682	0.13544	0.819436
1163	INHBB	State	-0.173223	0.0302842	0.000108846	0.116364	0.0910925	0.204159
6428	GLG1	State	-0.171945	0.0240967	6.15931e-05	-0.14369	0.142722	0.314737
623	NECTIN4	State	-0.169572	0.018666	0.000394492	0.0792843	0.0898336	0.392521
110	EMC1	State	-0.16879	0.0394796	0.000738434	0.0257157	0.286104	0.923015
1550	LAMB2	State	-0.168259	0.0291065	0.000123113	0.0372355	0.133381	0.788242
224	KIAA0319L	State	-0.1659	0.0277266	0.000105801	-0.185038	0.16109	0.246551
6030	NEO1	State	-0.160652	0.0339674	0.000313179	-0.178499	0.160677	0.262348
6920	LGALS3BP	State	-0.158652	0.0257205	3.98944e-05	0.00140401	0.0801989	0.986203
6188	IL32	State	-0.155008	0.0212204	0.00060005	-0.0654452	0.0377023	0.0935813
6097	SEMA4B	State	-0.152854	0.019168	0.000826023	0.0355925	0.068317	0.610878
6959	SECTM1	State	-0.152794	0.0519816	0.00319936	0.016814	0.152551	0.915617
6398	CDH3	State	-0.150464	0.0377133	0.000258083	-0.13421	0.0976403	0.173365
2231	CCL28	State	-0.14904	0.0407834	0.00165597	-0.760074	0.201105	0.00239952
4373	ZDHHC5	State	-0.145189	0.0211285	0.000185481	-0.0439072	0.133309	0.742052
4821	PSAP	State	-0.144816	0.0139661	0.000309263	0.0619785	0.0726684	0.394721
980	EPCAM	State	-0.144489	0.0139451	0.000403749	0.0388493	0.0593896	0.526695
7012	LAMA3	State	-0.140937	0.0342096	0.00179585	-0.0868044	0.127002	0.5013
6399	CDH1	State	-0.138963	0.0147486	0.000404413	-0.252603	0.0570033	0.00324193
8043	CXADR	State	-0.138184	0.0269105	0.00023831	-0.29018	0.104707	0.00539892
539	S100A4	State	-0.136185	0.0701397	0.0541892	0.631877	0.28831	0.0511898
8093	BACE2	State	-0.134923	0.0201148	0.000131662	-0.092693	0.0591448	0.122376
4669	SORL1	State	-0.131786	0.0441774	0.0039992	0.268499	0.168363	0.111178
3266	FAM3C	State	-0.131472	0.0171486	9.5648e-05	-0.00817996	0.0650691	0.891022
740	CD55	State	-0.12672	0.0225583	0.000106594	0.152804	0.105112	0.142771
7401	CRB3	State	-0.126137	0.0217449	6.61647e-05	0.114068	0.0869896	0.196361
7019	DSG2	State	-0.125602	0.0181661	6.35158e-05	-0.331341	0.062178	0.000211385
477	PTGFRN	State	-0.124127	0.0351256	0.00333571	0.0308974	0.167428	0.846031
799	ARF1	State	-0.123423	0.0102024	3.80416e-05	-0.137909	0.0494735	0.00659868
4687	ST14	State	-0.122387	0.0220455	0.000268804	0.0920934	0.0998804	0.377125
650	ATP1B1	State	-0.122071	0.013282	2.98449e-05	-0.267094	0.0389023	0.00117815
8031	ADM2	State	-0.120068	0.0375663	0.00307637	-0.0674225	0.137295	0.629674
4313	LIN7C	State	-0.117076	0.0256468	0.000366804	0.146115	0.214176	0.467706
7206	TGM2	State	-0.115189	0.0219741	0.000191523	-0.0217829	0.0458403	0.640072
7018	DSC2	State	-0.113701	0.0209732	0.000120872	-0.189288	0.0679977	0.0079984
5823	SERPINA1	State	-0.101698	0.0533712	0.0573885	-0.0501371	0.104995	0.641872
4839	PLAU	State	-0.0980748	0.052374	0.0615877	0.0581611	0.13233	0.64907
5350	TCTN1	State	-0.0957509	0.0492936	0.0553889	0.0423605	0.210194	0.836233
7129	JAG1	State	-0.0947534	0.0334491	0.00359928	-0.244676	0.129373	0.0631874
4761	ITGB1	State	-0.0940217	0.0146559	0.000750163	0.0193149	0.0539972	0.730054
2156	VEGFC	State	-0.0935994	0.0438846	0.0337932	0.0453045	0.176913	0.795641
617	COPA	State	-0.0931606	0.0192437	0.00124365	0.206314	0.128505	0.103779
5701	LGALS3	State	-0.0909256	0.011381	0.000567002	0.0502059	0.0275149	0.0719856
4888	TCTN3	State	-0.0900204	0.0319021	0.00559888	-0.171101	0.188562	0.347131
713	SHISA4	State	-0.0839952	0.0479664	0.0781844	-0.120501	0.216288	0.570286
2762	VEGFA	State	-0.0822067	0.0202315	0.0024546	0.0569667	0.112596	0.627475
3548	FGF13	State	-0.0803871	0.0322726	0.014997	-0.267392	0.137823	0.0545891
5477	HMGB1	State	-0.0791787	0.0100638	0.000444947	-0.0457034	0.0344913	0.215157
5377	VSIG10	State	-0.0722315	0.0408603	0.079784	0.592155	0.264218	0.0419916
3327	RARRES2	State	-0.071858	0.0776802	0.356329	-0.176737	0.208585	0.397121
475	CD58	State	-0.0699869	0.0323881	0.0293941	-0.229918	0.146336	0.113177
3375	PIGA	State	-0.0681958	0.0476361	0.15117	0.202394	0.208582	0.328734
6367	CKLF	State	-0.0618093	0.0216691	0.00419916	0.0763291	0.0692987	0.302539
6704	IGFBP4	State	-0.0614433	0.0293011	0.0355929	-0.135425	0.100249	0.184563
2626	HLA-A	State	-0.056756	0.0139534	0.00230078	-0.144657	0.0405746	0.00136843
6181	ZG16B	State	-0.0535721	0.0241377	0.0309938	-0.162302	0.170027	0.358528
1131	UXS1	State	-0.052076	0.031817	0.104579	0.235955	0.138201	0.089982
5756	PSEN1	State	-0.048244	0.0282265	0.0939812	-0.168471	0.208216	0.407119
3898	MPDZ	State	-0.046266	0.0414369	0.274545	0.154098	0.181655	0.388122
4333	CD44	State	-0.0321335	0.0142395	0.0319936	0.0636476	0.0561366	0.255549
1105	SEMA4C	State	-0.0319395	0.0440458	0.473705	-0.156158	0.229474	0.489702
1504	CCK	State	-0.031462	0.105887	0.782643	-0.414133	0.167506	0.0153969
686	LAMC1	State	-0.029118	0.0297525	0.331534	-0.26912	0.130137	0.0443911
4762	NRP1	State	-0.0265764	0.0446581	0.55149	-0.0402799	0.119266	0.75105
5273	LIN7A	State	-0.0253501	0.0424861	0.563287	-0.0383068	0.211794	0.852629
7133	FLRT3	State	-0.0182722	0.0755777	0.804639	-0.0258164	0.227137	0.907818
570	ADAM15	State	-0.0137962	0.0289691	0.625675	-0.0472022	0.164882	0.772645
4076	TNC	State	-0.0126111	0.0255053	0.633873	-0.229196	0.0508678	0.000402254
2273	OCLN	State	-0.0105482	0.0245735	0.672865	-0.179627	0.121755	0.146971
872	ADAM17	State	-0.0100177	0.0222239	0.662468	0.0632504	0.137643	0.639672
4349	MDK	State	-0.00786776	0.0187573	0.679464	-0.046675	0.0492519	0.373725
989	RTN4	State	-0.00376312	0.0124366	0.760448	-0.0607642	0.0505245	0.254549
2677	HLA-DRB1	State	0.0010835	0.125746	0.993201	-0.394465	0.297444	0.179564
3639	CLU	State	0.001247	0.0247887	0.963807	-0.172546	0.0763834	0.024795
7778	CLEC11A	State	0.00274813	0.0417117	0.95221	-0.0633743	0.21645	0.75065
6057	TSPAN3	State	0.0111171	0.0177111	0.536493	-0.254374	0.0568276	0.000434654
6621	LGALS9	State	0.0133716	0.0480707	0.780844	0.0875982	0.122141	0.487702
6082	NMB	State	0.0147	0.0531407	0.780244	0.511779	0.394751	0.205359
5693	BMP4	State	0.0234621	0.0579693	0.678864	0.0902328	0.209054	0.672066
4325	CD59	State	0.0247082	0.0151737	0.104179	-0.151951	0.039193	0.00091498
7966	PDGFB	State	0.0343597	0.0486175	0.487103	0.133962	0.152464	0.384923
1617	LRIG1	State	0.0448046	0.0313009	0.14957	-0.0540876	0.129562	0.675465
8118	COL6A2	State	0.0484145	0.084176	0.582683	-0.229401	0.260709	0.376725
4344	CD82	State	0.0545582	0.0310307	0.0795841	-0.350619	0.0783215	0.000643709
476	IGSF3	State	0.0560828	0.0375289	0.132573	0.0916556	0.183658	0.616877
6758	GRN	State	0.0608147	0.0201721	0.00279944	0.0645408	0.0684762	0.396921
5895	THBS1	State	0.0616575	0.0474551	0.186563	-0.692946	0.298225	0.0283943
2799	COL12A1	State	0.0635762	0.0543616	0.247351	-0.0329378	0.162178	0.845431
1517	CDCP1	State	0.0642766	0.0246688	0.00979804	-0.241722	0.0693463	0.00175921
3211	LRCH4	State	0.0706851	0.0459395	0.130974	0.267728	0.367516	0.437512
1998	CXCL1	State	0.0723909	0.0471699	0.119976	-0.314525	0.100214	0.00295263
1848	CLDN1	State	0.0797237	0.0440841	0.0757848	-0.403366	0.103872	0.000803292
742	LAMB3	State	0.0857401	0.0211588	0.000682029	-0.273861	0.0824135	0.00197
2579	EDN1	State	0.0893299	0.0365037	0.0169966	-0.425698	0.111878	0.00115338
1362	CCL20	State	0.091903	0.223372	0.691662	-0.828142	0.429978	0.0881824
7944	LGALS1	State	0.0995357	0.0288621	0.00200989	-0.306745	0.0534736	0.000103223
201	COL16A1	State	0.102979	0.0521746	0.0457908	-0.0348592	0.173766	0.842232
979	CALM2	State	0.107797	0.0132211	0.00037045	-0.0659338	0.0446875	0.174165
5605	MMP14	State	0.113972	0.0409589	0.00559888	-0.00996065	0.204347	0.962408
2881	PTPRK	State	0.114587	0.0186892	0.00106599	0.168654	0.101015	0.0991802
3149	SEMA3C	State	0.115172	0.0207267	0.000173472	-0.220181	0.0672779	0.00282333
4118	LCN2	State	0.118226	0.0517228	0.0235953	-0.776763	0.1345	0.000174436
6102	FURIN	State	0.124304	0.0445559	0.0069986	0.188972	0.23506	0.404119
7282	LAMA5	State	0.124407	0.0286717	0.00104202	-0.266897	0.133285	0.0457908
1698	PLXNA1	State	0.136509	0.041366	0.00221093	-0.261679	0.204961	0.207758
4460	LTBP3	State	0.137038	0.0286448	0.000526557	-0.0197539	0.16768	0.896421
4645	MPZL3	State	0.139896	0.0425702	0.00200107	-0.0715578	0.250135	0.772046
1035	TGFA	State	0.143383	0.0458911	0.00261301	-0.320506	0.220383	0.147371
1999	CXCL3	State	0.152271	0.0583283	0.00819836	-0.188964	0.216158	0.40172
7224	SDC4	State	0.155576	0.0178098	2.54127e-06	-0.299004	0.0752962	0.00110468
6662	CCL2	State	0.15598	0.0520953	0.00279944	-0.420729	0.071622	0.000131503
533	S100A10	State	0.162156	0.0161785	0.000322191	-0.222661	0.0362444	0.000766218
2676	HLA-DRA	State	0.163165	0.138594	0.240752	0.160381	0.291133	0.532294
1838	LIPH	State	0.163495	0.0362089	0.0015929	-0.202419	0.144267	0.166367
5989	CA12	State	0.165502	0.0214894	0.000713069	-0.194676	0.0677693	0.00619876
6353	CCL22	State	0.166295	0.0692088	0.0137972	0.21322	0.203591	0.305339
384	CCN1	State	0.169171	0.0346346	0.000364206	-0.130059	0.177093	0.489502
3415	TIMP1	State	0.174043	0.0171628	0.0005264	-0.340213	0.150905	0.0221956
3509	COL4A5	State	0.176424	0.0279818	8.98423e-05	0.000452497	0.11996	0.997001
1263	TFPI	State	0.178451	0.0224511	2.74549e-05	-0.568829	0.0489247	2.95603e-06
2000	CXCL2	State	0.185999	0.0439867	0.000336177	-0.295014	0.151455	0.079784
764	TGFB2	State	0.190538	0.0282701	0.000183079	-0.33676	0.0781171	0.00272074
7677	CEACAM1	State	0.19446	0.0430268	0.000600236	0.0081641	0.154854	0.958608
6354	CX3CL1	State	0.207262	0.0225508	3.21517e-05	-0.172251	0.0502337	0.00453707
4372	SERPING1	State	0.207463	0.0373832	0.000357761	-0.286517	0.116083	0.0165967
4433	VEGFB	State	0.209665	0.0393591	0.000233078	-0.0633539	0.19613	0.729454
6919	TIMP2	State	0.223011	0.0367703	0.000846711	0.12585	0.121331	0.303739
4	AGRN	State	0.238125	0.0193299	0.000321088	-0.110042	0.080338	0.190162
3562	SLC6A8	State	0.238406	0.0370173	0.000776536	-0.2518	0.320335	0.468706
3123	STX1A	State	0.245916	0.0425561	0.000317059	0.14185	0.212889	0.504899
7661	TGFB1	State	0.257907	0.0405825	0.000125759	-0.224727	0.142654	0.118976
3286	PODXL	State	0.258504	0.0408513	0.000229774	0.0655455	0.132288	0.620076
3151	SEMA3E	State	0.265081	0.0294102	0.0001717	-0.029891	0.12532	0.810038
620	F11R	State	0.27178	0.0234677	1.86153e-06	0.0904298	0.128407	0.479704
1996	CXCL8	State	0.276724	0.0794308	0.00159347	-0.258766	0.379067	0.537493
687	LAMC2	State	0.284886	0.0289434	6.99888e-06	-0.049731	0.100041	0.660268
1883	FGFRL1	State	0.292493	0.046981	0.000172979	0.182649	0.211688	0.393921
7271	GNAS	State	0.308584	0.0113074	4.99869e-07	-0.165548	0.0488915	0.00189411
535	S100A9	State	0.318248	0.0996718	0.0064497	-0.00842362	0.272084	0.976605
8117	COL18A1	State	0.32635	0.0422889	3.76603e-05	-0.00493948	0.175541	0.981804
7422	ANGPTL4	State	0.376337	0.106666	0.00141114	0.433221	0.293799	0.15077
7035	SIGLEC15	State	0.401319	0.0457031	1.93226e-05	0.197131	0.15379	0.210358
4665	MCAM	State	0.414815	0.0705948	0.000160801	0.154676	0.187182	0.409718
1356	SERPINE2	State	0.417891	0.0641359	8.92638e-05	-0.274238	0.204048	0.190962
7695	APOE	State	0.428078	0.137934	0.00251902	1.4693	0.70001	0.0715857
536	S100A8	State	0.431447	0.132712	0.00259948	0.474897	0.424875	0.258748
4278	ADM	State	0.441602	0.0593701	7.35017e-05	0.0381854	0.132175	0.808038
5050	CLEC2B	State	0.442738	0.0986494	0.000656436	0.153656	0.372249	0.638472
3933	PRSS3	State	0.493562	0.0712582	0.00013459	-0.298818	0.108983	0.0153969
4604	MMP1	State	0.524692	0.113175	0.00037055	0.443238	0.513184	0.434913
7676	CXCL17	State	0.550127	0.0722442	4.3291e-05	-0.523215	0.17379	0.00207105
8099	TFF1	State	0.567415	0.0494099	6.84437e-06	-0.373289	0.107257	0.00150689
3974	ANXA1	State	0.58306	0.0699739	2.69996e-05	-0.800573	0.227858	0.000456771
7665	CEACAM6	State	0.596113	0.0632853	4.32253e-05	0.321614	0.161454	0.044791
2003	AREG	State	0.630063	0.0266383	3.64341e-06	-1.06687	0.0540412	2.8876e-06
7906	LIF	State	0.639328	0.0576687	2.30767e-05	-0.217889	0.103517	0.0407918
2887	CCN2	State	0.65343	0.0885721	0.000132369	0.4051	0.205145	0.0589882
3678	PLAT	State	0.709391	0.0334752	5.47283e-06	-0.41083	0.090715	0.000135631
4606	MMP12	State	0.755035	0.299545	0.0177964	0.344925	0.477812	0.440312
1561	SEMA3B	State	0.769562	0.0282031	5.27701e-06	-0.356219	0.072385	0.000433722
1997	CXCL6	State	0.840829	0.0628913	1.23039e-05	-0.0387348	0.14065	0.789642
2444	SPINK1	State	1.43909	0.102967	3.68785e-05	-0.254649	0.259883	0.374725
2002	EREG	State	1.4927	0.0707795	9.87621e-06	-0.648939	0.108069	0.000279752

## Sheet: EN_ligands
X	gene	tx	de_coef	de_se	de_pval	dv_coef	dv_se	dv_pval
997	FN1	State	-0.540725	0.11532	0.000255149	0.275874	0.177865	0.15117
1710	ESM1	State	-0.505031	0.0606115	4.66947e-05	0.346713	0.0973039	0.00146686
516	PTGS2	State	-0.496069	0.142458	0.00105996	0.198688	0.238031	0.408918
1418	APOD	State	-0.489614	0.112648	0.000302327	-0.510228	0.453812	0.30014
2368	IGFBP3	State	-0.488272	0.0742064	1.35619e-05	0.204472	0.103235	0.0513897
5800	GDF15	State	-0.466233	0.0889967	0.000199389	-0.207579	0.145943	0.163167
3650	CXCL12	State	-0.381773	0.0878592	0.000404068	0.0361192	0.160162	0.829834
551	CD55	State	-0.381339	0.0453632	1.99473e-05	-0.22467	0.131962	0.0971806
3339	SERPING1	State	-0.373924	0.0522168	9.90317e-05	0.0570305	0.223829	0.780444
287	CCN1	State	-0.371598	0.0550408	0.000106562	-0.0736846	0.131237	0.593281
3288	SAA1	State	-0.364995	0.0894729	0.000544586	0.0242248	0.580437	0.963607
2018	HLA-F	State	-0.346512	0.0320744	1.88433e-05	-0.00225512	0.115085	0.982004
2706	APLN	State	-0.303601	0.0927051	0.00250103	0.184395	0.115054	0.107578
2036	HLA-B	State	-0.291856	0.0165145	3.15462e-07	0.231523	0.0361471	0.000238227
3870	A2M	State	-0.289141	0.0727914	0.000720332	-0.0649645	0.152516	0.687063
4284	COL4A1	State	-0.288894	0.0250492	4.30496e-05	0.138282	0.0471446	0.00459908
553	CD34	State	-0.283561	0.0640612	0.00030806	-0.00847952	0.12577	0.943811
4539	DLL4	State	-0.282629	0.0387155	5.37494e-05	0.0226191	0.102735	0.827035
2214	CCN2	State	-0.278789	0.068846	0.000472465	-0.07281	0.162582	0.659268
6067	TIMP3	State	-0.272499	0.0645969	0.000735263	0.203423	0.159801	0.213757
3641	NRP1	State	-0.268574	0.0287913	2.71e-05	0.127964	0.0658235	0.0519896
4050	KITLG	State	-0.256878	0.0315019	0.000122158	0.0756743	0.134514	0.607878
2040	LTB	State	-0.25549	0.168441	0.132973	0.230814	0.190175	0.206759
2019	HLA-A	State	-0.252811	0.0168576	7.06165e-06	0.0566286	0.0385224	0.139972
5356	PTPRM	State	-0.251591	0.0328269	2.47986e-05	0.0148768	0.145426	0.910618
2193	LAMA4	State	-0.248348	0.02159	3.12307e-05	0.185826	0.043095	5.07613e-05
1800	SEMA6A	State	-0.24209	0.0588687	0.000891239	-0.339419	0.172275	0.0481904
2264	EZR	State	-0.241933	0.0526605	0.000371529	0.120091	0.221005	0.596081
2818	ADAM9	State	-0.241803	0.0438061	0.000267165	-0.0226786	0.154251	0.891022
4896	CDH5	State	-0.240086	0.0271609	3.00829e-05	0.0929305	0.0853056	0.272346
3340	ZDHHC5	State	-0.238632	0.0351414	0.000465859	0.245238	0.267717	0.309738
4562	B2M	State	-0.235308	0.0145798	0.000231955	0.17686	0.0328753	0.000163906
3745	ENTPD1	State	-0.234362	0.0640765	0.0010308	0.0596852	0.195921	0.756449
2035	HLA-C	State	-0.232164	0.0165876	0.000261696	0.146826	0.0392319	0.0010076
2133	ADGRF5	State	-0.226938	0.0270362	4.24154e-05	0.0843052	0.0493094	0.10118
5259	PECAM1	State	-0.223234	0.0244709	2.76137e-05	0.115181	0.045252	0.0125975
6153	APP	State	-0.218184	0.0188942	0.000379291	0.381856	0.0715377	7.62481e-05
4533	THBS1	State	-0.216785	0.0375629	0.00115765	0.100554	0.0578279	0.0865827
1780	PAM	State	-0.213351	0.0480205	0.000608932	-0.119869	0.212414	0.569486
2985	MPDZ	State	-0.212398	0.0395304	0.00129033	0.277952	0.179512	0.126775
2481	LAMB1	State	-0.209371	0.0352463	0.000954573	-0.0152731	0.086625	0.84943
4593	ADAM10	State	-0.207961	0.0276217	1.66869e-05	0.384757	0.147606	0.019996
1530	CXCL8	State	-0.205147	0.0862383	0.0189962	-0.0919697	0.155073	0.565687
646	ADAM17	State	-0.202052	0.0341188	0.00107411	0.0411346	0.173352	0.838632
6150	JAM2	State	-0.196373	0.0501736	0.00119045	-0.00158909	0.166747	0.993201
948	TFPI	State	-0.192262	0.0511342	0.000917893	-0.0690289	0.0850552	0.422316
2014	BTN2A1	State	-0.191604	0.0479179	0.000545291	-0.566356	0.310345	0.064787
2474	NAMPT	State	-0.190877	0.0255087	2.73364e-05	-0.172606	0.108639	0.115177
3537	LAYN	State	-0.190676	0.0634626	0.00259948	-0.577172	0.287168	0.0469906
3185	LCN1	State	-0.171862	0.112983	0.121976	0.0128204	0.137619	0.924615
1235	PROS1	State	-0.170489	0.0618029	0.0069986	0.349681	0.24654	0.157768
3272	ADM	State	-0.167615	0.0395823	0.000623495	0.0634124	0.0868988	0.470906
1520	IGFBP7	State	-0.157874	0.019083	0.00040806	-0.0184156	0.0371463	0.620876
6191	BACE2	State	-0.151471	0.0204553	4.4523e-05	0.0822931	0.0793172	0.305339
5790	BST2	State	-0.149197	0.0281432	0.00030024	-0.0401395	0.0787678	0.619876
504	LAMC1	State	-0.148039	0.0242619	8.74223e-05	0.0643868	0.0773539	0.441912
3879	MANSC1	State	-0.144948	0.0607265	0.0169966	0.26717	0.314421	0.375125
1581	NPNT	State	-0.144892	0.0702065	0.0383923	-0.0723397	0.2359	0.753249
1259	CD200	State	-0.144204	0.0328136	0.00200856	-0.0737046	0.0657023	0.261748
4285	COL4A2	State	-0.143134	0.0261099	0.000211848	-0.0402126	0.0559971	0.475705
4432	PSEN1	State	-0.14057	0.0539749	0.0089982	0.326217	0.376428	0.346131
4316	MMP14	State	-0.138305	0.0269685	0.000250621	0.0128057	0.088584	0.878824
451	COPA	State	-0.13747	0.0265804	0.000137093	-0.159439	0.102772	0.125175
2210	PTPRK	State	-0.137201	0.0323033	0.000455955	0.0288936	0.137872	0.854229
5541	SDC4	State	-0.136062	0.0713114	0.0581884	0.205245	0.344015	0.515497
1852	HBEGF	State	-0.135326	0.0484698	0.00459908	0.300781	0.131591	0.0231954
1406	ST6GAL1	State	-0.132703	0.058412	0.0271946	-0.179369	0.220932	0.40032
4951	CDH13	State	-0.130749	0.0364703	0.000886247	-0.215657	0.111187	0.0541892
2645	MSN	State	-0.128507	0.0164833	1.08746e-05	0.227566	0.0578814	0.000977521
4662	TSPAN3	State	-0.127719	0.0316963	0.00280479	-0.0212099	0.122053	0.858428
67	PDPN	State	-0.127581	0.112459	0.255949	0.0887078	0.281988	0.638872
5528	TGM2	State	-0.124593	0.073114	0.0863827	0.424859	0.271801	0.112977
2279	PDGFA	State	-0.123211	0.0387024	0.00281274	0.0379908	0.0893675	0.680864
321	VCAM1	State	-0.123187	0.171552	0.503499	0.972188	0.337396	0.0131974
6179	CLDN14	State	-0.122675	0.0775105	0.110978	-0.0902915	0.116569	0.437712
5471	JAG1	State	-0.120808	0.0288104	0.000648828	-0.119535	0.0539037	0.0307938
1018	SERPINE2	State	-0.114367	0.133932	0.393921	0.283127	0.294169	0.329334
4936	GLG1	State	-0.11341	0.0395028	0.00339932	0.0421294	0.175069	0.817836
3689	PSAP	State	-0.112579	0.0198356	0.00028719	0.264202	0.0662866	0.00105815
2061	HLA-DRB5	State	-0.111118	0.0488529	0.024795	-0.191083	0.111823	0.109978
2060	HLA-DRA	State	-0.108354	0.0575546	0.0575885	0.134888	0.159414	0.39752
1990	EDN1	State	-0.107905	0.114459	0.346331	0.0463261	0.188588	0.814437
1255	CD47	State	-0.107512	0.0403317	0.00859828	-0.03558	0.185018	0.840032
5719	ICAM1	State	-0.101681	0.0340128	0.00379924	-0.199665	0.106591	0.0581884
3081	COL15A1	State	-0.101618	0.0321227	0.00333539	-0.0247554	0.0605298	0.676865
1602	FGF2	State	-0.101024	0.0822623	0.221156	0.336654	0.236619	0.154569
799	TGOLN2	State	-0.0960899	0.0278783	0.00242667	0.0469743	0.135999	0.741052
5110	CCL2	State	-0.0949313	0.0488455	0.0515897	0.181117	0.0811289	0.0231954
2161	SNX14	State	-0.0902499	0.0506714	0.079984	0.0813851	0.206717	0.680264
3848	CD9	State	-0.0884438	0.0237221	0.000971838	0.0437052	0.056244	0.44851
554	PLXNA2	State	-0.0868963	0.0334579	0.00819836	0.113986	0.120138	0.340932
3566	MCAM	State	-0.0838259	0.022372	0.000832142	-0.0366429	0.0459523	0.446311
2127	VEGFA	State	-0.0831415	0.0600224	0.162168	0.399418	0.189084	0.035193
3239	CTSD	State	-0.0822229	0.027837	0.00459908	-0.105107	0.0532764	0.04999
1455	LRPAP1	State	-0.0812288	0.0234849	0.0027866	0.11079	0.103822	0.293941
159	YARS1	State	-0.0801141	0.0345834	0.0211958	-0.104135	0.224708	0.606879
4281	EFNB2	State	-0.0798617	0.0563072	0.152769	0.0296404	0.161147	0.845631
3640	ITGB1	State	-0.0797804	0.0158869	0.00103161	0.0927722	0.058016	0.115777
5308	TIMP2	State	-0.0796712	0.0370736	0.0329934	-0.00980161	0.1329	0.934813
1533	CXCL2	State	-0.079659	0.117249	0.506899	-0.377659	0.29649	0.259548
2753	ANGPT2	State	-0.0791479	0.0255332	0.00239952	0.0019129	0.0423485	0.962807
3572	ESAM	State	-0.0781093	0.0228115	0.00198288	-0.129109	0.0557421	0.0253949
2025	HLA-E	State	-0.0758219	0.0143602	0.00144574	0.0270436	0.0468814	0.563487
3704	PLAU	State	-0.0742892	0.0573391	0.20016	-0.345844	0.148704	0.0211958
2511	PODXL	State	-0.0700125	0.0287284	0.0135973	-0.0127498	0.0664873	0.861428
5257	ICAM2	State	-0.0692289	0.0458919	0.130574	-0.1693	0.112043	0.138572
4886	CX3CL1	State	-0.0684951	0.0761987	0.369726	-0.0147074	0.202439	0.943411
4080	HSP90B1	State	-0.067142	0.0242601	0.00459908	-0.148162	0.065302	0.0239952
1532	CXCL3	State	-0.0634002	0.121582	0.59848	0.352819	0.29395	0.24795
2647	EFNB1	State	-0.0592922	0.0318165	0.0621876	0.00855048	0.100552	0.935613
3260	DCHS1	State	-0.0571939	0.0437462	0.194361	0.063887	0.214452	0.745251
480	SELE	State	-0.0552602	0.0873315	0.526895	-0.11822	0.129301	0.369326
5747	CALR	State	-0.048794	0.0218999	0.0269946	-0.204579	0.0562215	0.00155654
3744	TCTN3	State	-0.0467906	0.0669854	0.489902	-0.125032	0.346822	0.707259
5581	GNAS	State	-0.0444153	0.0164009	0.0059988	0.0560196	0.0727797	0.441912
2496	FAM3C	State	-0.0417104	0.0274588	0.130774	0.0262398	0.128504	0.838032
738	RTN4	State	-0.0410686	0.0188709	0.0295941	0.175519	0.112715	0.119576
23	TNFRSF14	State	-0.0389859	0.0287519	0.175765	-0.16618	0.100104	0.0961808
3220	IFITM1	State	-0.0358483	0.0652443	0.587283	0.135557	0.123005	0.267347
167	KIAA0319L	State	-0.033746	0.0643082	0.586883	0.374821	0.341035	0.234753
3296	LIN7C	State	-0.0326714	0.0405056	0.416117	-0.195257	0.27817	0.436113
4297	GAS6	State	-0.0311472	0.0652789	0.640472	-0.159759	0.238279	0.503499
4241	ITM2B	State	-0.0302499	0.0208886	0.153169	-0.247465	0.0703883	0.0017352
5674	SEMA6B	State	-0.0261216	0.0329378	0.432913	0.195605	0.108828	0.0717856
4762	IL32	State	-0.0225578	0.0196595	0.25195	0.00687443	0.057608	0.904419
2794	CLU	State	-0.018365	0.056273	0.743851	-0.181491	0.10618	0.0955809
4460	CALM1	State	-0.0183138	0.0231774	0.423915	-0.0562586	0.0588431	0.342931
1531	CXCL1	State	-0.0175085	0.0901176	0.852829	0.0881356	0.433734	0.827035
593	ARF1	State	-0.0174746	0.0166087	0.29934	0.0952676	0.0876422	0.276945
5898	PVR	State	-0.0170561	0.0491884	0.727654	-0.117126	0.203461	0.564887
2062	HLA-DRB1	State	-0.0166836	0.0375868	0.660668	-0.279258	0.10929	0.0119976
1892	SPARC	State	-0.0161946	0.0262236	0.534693	-0.0479702	0.0633261	0.45151
2572	CD99	State	-0.0151194	0.0257629	0.55169	-0.0231544	0.0903021	0.80104
5187	GRN	State	-0.015044	0.0283616	0.602679	-0.164694	0.131161	0.215957
415	EFNA1	State	-0.0143152	0.041411	0.728654	0.105799	0.152728	0.488102
414	ADAM15	State	-0.00900537	0.0432755	0.824635	-0.254526	0.187235	0.170766
3847	VWF	State	-0.00869154	0.0486796	0.855229	-0.121833	0.103132	0.243351
4683	NMB	State	-0.00828745	0.06901	0.906619	-1.03963	0.463908	0.0363927
5458	PRNP	State	-0.00605628	0.0385386	0.864627	0.124195	0.160289	0.460108
2317	IL6	State	-0.00459724	0.11449	0.968406	-0.10742	0.187654	0.578684
333	CSF1	State	-0.00412967	0.053214	0.939212	0.0160002	0.133634	0.906619
4698	FURIN	State	-0.00314984	0.0440101	0.937013	0.200753	0.272606	0.443911
3583	JAM3	State	-0.00269421	0.0377042	0.942611	0.161697	0.140349	0.245751
1170	LAMB2	State	0.00755817	0.0507799	0.882823	0.139175	0.245844	0.559688
2799	SARAF	State	0.0143627	0.0327855	0.64787	0.0318371	0.125591	0.796241
452	F11R	State	0.014561	0.0615506	0.806639	-0.0657765	0.304791	0.813237
5445	SIRPA	State	0.0163644	0.0448165	0.709258	-0.031657	0.140955	0.814037
2037	MICA	State	0.017099	0.044773	0.70106	0.29435	0.27075	0.25095
2455	SERPINE1	State	0.022183	0.0515366	0.676265	-0.323936	0.0857737	0.000942001
4870	MMP2	State	0.0241722	0.0607417	0.689062	0.136796	0.307324	0.665867
4617	PLEKHO2	State	0.0257844	0.0385532	0.504899	0.265719	0.24974	0.228954
5081	LGALS9	State	0.0258058	0.0537623	0.639672	0.0799228	0.122814	0.5025
1375	TNFSF10	State	0.0268099	0.0384493	0.485703	0.0613282	0.0807315	0.462707
5883	TGFB1	State	0.0279638	0.0424856	0.520496	-0.337707	0.191674	0.0959808
6211	COL18A1	State	0.0282613	0.027335	0.311738	-0.0350363	0.0670417	0.639872
4440	PGF	State	0.0295691	0.0241388	0.225555	-0.0127533	0.0381683	0.734253
3202	TRAF2	State	0.0317582	0.0530688	0.554289	0.648745	0.450605	0.141972
3323	MDK	State	0.0354767	0.054567	0.521696	-0.42825	0.116214	0.00175041
3131	ANGPTL2	State	0.0368183	0.0417283	0.383323	0.0762955	0.136549	0.574685
5144	IGFBP4	State	0.0393705	0.0453698	0.388322	-0.116964	0.136972	0.394521
1763	VCAN	State	0.0430837	0.0919441	0.642272	-0.103373	0.15321	0.496901
6082	MFNG	State	0.043736	0.0641401	0.495701	0.274315	0.264607	0.294541
3871	CLEC2B	State	0.0451585	0.0265437	0.0905819	0.0561808	0.12372	0.667666
4600	ANXA2	State	0.0483866	0.0206788	0.0209958	-0.0779191	0.0631996	0.219756
4375	NID2	State	0.0519103	0.0591786	0.374925	-0.0211505	0.0989869	0.828034
5901	NECTIN2	State	0.0522684	0.0275482	0.0609878	0.298041	0.193589	0.133773
94	HSPG2	State	0.0549706	0.0305697	0.0777844	-0.00465212	0.0631549	0.941212
1582	AIMP1	State	0.0565982	0.0365486	0.119776	-0.221636	0.158698	0.160568
5549	CD40	State	0.0577248	0.042887	0.181964	0.0304872	0.166163	0.854829
616	NID1	State	0.05855	0.0699099	0.405319	0.493989	0.421787	0.240952
3309	CD44	State	0.0613995	0.0658183	0.35173	0.0869268	0.202981	0.65207
866	INHBB	State	0.0614999	0.0788989	0.443311	0.0859569	0.170824	0.617876
3521	MMP1	State	0.06309	0.0470139	0.176765	-0.0710589	0.0755732	0.363927
5467	BMP2	State	0.0794481	0.0454805	0.0775845	-0.107003	0.0774337	0.172366
824	SEMA4C	State	0.0850571	0.0629109	0.172166	0.0309842	0.246595	0.90102
6212	COL6A2	State	0.0855063	0.0724216	0.235153	0.583817	0.290659	0.0479904
5837	GPI	State	0.0884417	0.0464782	0.0545891	0.181159	0.277926	0.4991
2615	TIMP1	State	0.0900281	0.046002	0.0455909	-0.075608	0.412839	0.862428
3450	GSTP1	State	0.0901131	0.0189013	0.00201045	-0.174724	0.0787415	0.0289942
3139	ENG	State	0.0936728	0.0292973	0.00308781	-0.0489465	0.0807539	0.558888
3303	CD59	State	0.0944449	0.0186964	0.000185134	-0.0041786	0.0469113	0.931614
1111	CMTM8	State	0.095751	0.0626331	0.128574	0.509034	0.251235	0.0523895
3884	HEBP1	State	0.0970946	0.0372954	0.0089982	-0.166908	0.109969	0.128974
730	CALM2	State	0.0998613	0.0205596	0.000413485	-0.0102499	0.0802142	0.90062
3019	CCL21	State	0.10468	0.31922	0.735853	0.388699	0.343245	0.262947
6099	PDGFB	State	0.111847	0.0560665	0.0495901	-0.191188	0.117803	0.116977
5590	LAMA5	State	0.114336	0.0580169	0.05019	-0.023524	0.231221	0.906019
2824	PLAT	State	0.119115	0.098615	0.225955	-0.181498	0.233818	0.435513
5885	RPS19	State	0.121742	0.0108337	0.000296856	-0.125105	0.0358049	0.00268782
3688	VSIR	State	0.122645	0.0599175	0.0425915	-0.218453	0.116989	0.0633873
4207	HMGB1	State	0.126404	0.0160116	4.29156e-05	0.0801774	0.0576515	0.172965
389	S100A10	State	0.127751	0.0367263	0.00148774	-0.0408611	0.0967601	0.691662
5917	CALM3	State	0.131639	0.0382613	0.0021154	-0.134861	0.208272	0.477904
479	SELP	State	0.135369	0.08124	0.0945811	-0.239512	0.119423	0.0487902
4386	LGALS3	State	0.139618	0.0354767	0.00123518	0.49347	0.154212	0.00178138
3287	NUCB2	State	0.142988	0.0352227	0.00240311	-0.197648	0.0757101	0.0171966
5705	CD320	State	0.148024	0.0425617	0.00187188	0.18291	0.173101	0.285943
3391	VEGFB	State	0.148514	0.0373882	0.00063967	-0.0302554	0.18513	0.857229
3046	ANXA1	State	0.149527	0.0735522	0.0407918	0.0935671	0.274383	0.702859
1178	SEMA3F	State	0.160119	0.0458168	0.00199507	0.276265	0.170732	0.09978
2069	HLA-DPB1	State	0.180824	0.0499126	0.00175602	-0.0317095	0.15268	0.832833
2908	CTHRC1	State	0.184737	0.0396241	0.000715499	-0.195299	0.0901584	0.0319936
2179	CD24	State	0.185494	0.0775919	0.0169966	0.284694	0.452419	0.515497
4897	CKLF	State	0.204818	0.0518235	0.000675411	0.118238	0.296695	0.637073
6085	LGALS1	State	0.212596	0.0209423	7.0482e-06	0.0679705	0.0384399	0.0831834
3144	LCN2	State	0.238317	0.081876	0.00319936	0.830746	0.392605	0.069986
4695	CIB1	State	0.241182	0.0351665	9.84976e-06	-0.409423	0.196479	0.0415917
6036	MIF	State	0.289086	0.0206409	1.75799e-05	0.0684543	0.0722422	0.35173
391	S100A9	State	0.332978	0.0731275	0.000553613	-0.911015	0.397018	0.0393921
5137	CSF3	State	0.497242	0.0985151	0.000115472	-0.391188	0.20239	0.0673865

## Sheet: BMYO_ligands
X	gene	tx	de_coef	de_se	de_pval	dv_coef	dv_se	dv_pval
2249	PTPRZ1	State	-1.3826	0.206874	9.29584e-05	-0.861181	0.41006	0.0423915
1396	SPP1	State	-1.0323	0.356762	0.00319936	-1.35727	0.61273	0.024995
3805	POSTN	State	-0.95236	0.20084	0.000735297	0.299409	0.508474	0.503699
2896	CTSD	State	-0.9272	0.130159	1.81151e-05	-0.743879	0.413677	0.0955809
1359	IGFBP7	State	-0.761777	0.279858	0.0125975	-0.676088	0.528801	0.208558
56	PDPN	State	-0.680693	0.110472	0.000121699	-0.0365642	0.326659	0.896021
4636	GRN	State	-0.664588	0.141441	0.000243703	0.00306936	0.559018	0.995401
139	COL16A1	State	-0.591204	0.205587	0.00559888	-1.2283	0.697609	0.34853
2576	SDC2	State	-0.581317	0.235674	0.0245951	-0.0130333	0.701549	0.983803
3212	THY1	State	-0.56902	0.173509	0.00263227	0.140417	0.380456	0.715657
4816	DSG2	State	-0.553897	0.0999293	7.39367e-05	-0.488902	0.513764	0.44771
2810	LCN2	State	-0.544775	0.304698	0.0995801	-0.121783	0.597437	0.810238
4062	JAG2	State	-0.532217	0.20295	0.0125975	0.680705	0.66838	0.268746
4783	LAMA1	State	-0.531297	0.189974	0.004999	-1.41914	0.689031	0.0463907
1820	LTB	State	-0.514492	0.455369	0.261348	-0.295864	0.984792	0.752849
1775	EDN1	State	-0.510141	0.231644	0.0335933	-0.74174	0.442316	0.107179
4814	DSC2	State	-0.484256	0.107931	0.000319952	0.148755	0.586134	0.837433
4434	CDH13	State	-0.48085	0.16808	0.0079984	-0.202241	0.563635	0.731854
4660	COL1A1	State	-0.458805	0.240011	0.0669866	-0.731592	0.725686	0.304339
374	S100A8	State	-0.454555	0.350586	0.214957	-0.48677	1.12491	0.643071
683	EFEMP1	State	-0.44814	0.151641	0.004999	-0.435819	0.540163	0.445911
4131	ADAM10	State	-0.447488	0.174183	0.0127974	-0.275128	0.66751	0.670066
5534	COL18A1	State	-0.413897	0.124808	0.00280367	0.300603	0.544562	0.532094
2124	IGFBP3	State	-0.411769	0.203566	0.04979	0.155817	0.27917	0.546691
4888	JAG1	State	-0.408924	0.0901697	0.000564007	0.699928	0.266858	0.0159968
5480	APP	State	-0.393631	0.0562716	3.33699e-05	-0.284386	0.406632	0.439112
1582	EDIL3	State	-0.387762	0.174683	0.0371926	-1.11822	0.520431	0.0433913
3065	LTBP3	State	-0.384585	0.170781	0.030194	0.343192	0.738411	0.59948
5535	COL6A1	State	-0.383239	0.12168	0.00378299	-1.05656	0.444982	0.0279944
345	PTGFRN	State	-0.383078	0.190846	0.0469906	0.00921538	0.498842	0.982803
1689	SPARC	State	-0.372835	0.110426	0.00227279	-0.360994	0.522906	0.482703
4031	SERPINA1	State	-0.369585	0.207371	0.0761848	-0.138118	0.349321	0.658868
2	AGRN	State	-0.369067	0.158262	0.0219956	1.13594	0.70114	0.187363
4418	GLG1	State	-0.366087	0.107495	0.00286863	-0.0536735	0.604532	0.941812
1504	SEMA5A	State	-0.36014	0.145719	0.014797	-0.176745	0.625729	0.745251
5271	APOE	State	-0.356041	0.0992545	0.0020871	0.1721	0.237268	0.545091
4867	SIRPA	State	-0.355355	0.177898	0.0479904	-0.648566	0.606464	0.29894
2269	PTN	State	-0.35236	0.169917	0.045191	-0.484493	0.316018	0.123575
2949	SAA1	State	-0.346185	0.0809073	0.00050878	0.464537	0.133647	0.0015659
3860	COL4A1	State	-0.345275	0.109929	0.00332672	0.0122772	0.288095	0.968206
2337	TIMP1	State	-0.344185	0.134363	0.009998	0.37837	0.412152	0.382523
3316	PSAP	State	-0.341985	0.0630918	0.000289937	-0.401742	0.371493	0.242551
2403	COL4A5	State	-0.337999	0.211452	0.141572	1.03131	0.671172	0.206959
4565	CCL2	State	-0.331951	0.0941581	0.00145771	0.433474	0.126957	0.00207003
2785	TNC	State	-0.331216	0.0640682	0.000182676	0.0239482	0.199272	0.894621
3004	SERPING1	State	-0.330318	0.153295	0.0333933	1.09721	0.647299	0.168766
2208	SERPINE1	State	-0.330009	0.29156	0.257748	-0.0909427	0.5056	0.835633
1912	COL12A1	State	-0.329564	0.132159	0.0141972	-0.149484	0.339741	0.639272
3861	COL4A2	State	-0.324489	0.0926239	0.00242958	-0.0929131	0.260125	0.723655
2228	NAMPT	State	-0.316735	0.0735644	0.000436453	0.0485438	0.383606	0.887822
4396	CDH3	State	-0.31027	0.0840211	0.00133213	-0.605346	0.388982	0.167367
535	TGFB2	State	-0.308881	0.278134	0.258948	0.0406556	0.679336	0.94821
5204	GPI	State	-0.308754	0.154679	0.0535893	0.297595	0.717494	0.674465
1221	RARRES1	State	-0.303661	0.100899	0.00439912	0.465246	0.181121	0.0179964
1036	CDCP1	State	-0.30359	0.103217	0.004999	0.350731	0.45605	0.419516
3493	HEBP1	State	-0.30132	0.134393	0.0275945	-0.739676	0.642884	0.322935
3093	LRFN4	State	-0.29619	0.227884	0.189562	-0.428371	0.624708	0.489502
400	EFNA1	State	-0.294224	0.124534	0.0209958	-0.184732	0.473433	0.75025
84	HSPG2	State	-0.288335	0.101369	0.00519896	-0.526579	0.474561	0.308338
5406	TIMP3	State	-0.280472	0.103214	0.0107978	-0.0913386	0.247313	0.704059
3367	TCTN3	State	-0.276594	0.173846	0.122176	-1.36454	0.851669	0.271146
4813	DSC3	State	-0.271588	0.102182	0.00919816	-0.0200175	0.264379	0.945011
4266	IL32	State	-0.258708	0.0852695	0.00639872	0.199324	0.235148	0.382723
1235	TNFSF10	State	-0.24351	0.107765	0.0259948	0.333997	0.273009	0.215157
520	IL24	State	-0.240304	0.467256	0.582284	0.110378	0.645893	0.845631
1164	PLXNA1	State	-0.237479	0.136829	0.0919816	0.188957	0.471353	0.718456
3888	MMP14	State	-0.231041	0.10537	0.0355929	0.964887	0.460617	0.084983
3005	ZDHHC5	State	-0.230899	0.123613	0.0645871	0.825726	0.652248	0.279744
2360	EFNB1	State	-0.229762	0.141772	0.104379	-0.506162	0.487664	0.39832
344	CD58	State	-0.229193	0.222912	0.294741	0.146602	0.734638	0.867626
2986	MDK	State	-0.228639	0.181677	0.20196	1.47787	0.620451	0.10198
3483	A2M	State	-0.225756	0.114409	0.0485903	0.21266	0.221153	0.39772
2610	COL14A1	State	-0.219676	0.283207	0.416917	1.62942	0.712676	0.0531894
480	LAMC1	State	-0.217691	0.127049	0.0907818	-0.422857	0.7494	0.535693
1893	VEGFA	State	-0.215346	0.103949	0.0373925	-0.391922	0.335356	0.230354
1126	CD47	State	-0.209907	0.0894703	0.019796	-0.0722135	0.456734	0.866627
703	ANTXR1	State	-0.20889	0.170444	0.217556	-0.441813	0.698171	0.609678
1944	CD24	State	-0.206452	0.199941	0.303739	0.528413	0.628407	0.359128
3826	ITM2B	State	-0.20346	0.0522756	0.00115544	0.0316722	0.179298	0.853429
5173	GDF15	State	-0.194486	0.251938	0.444311	0.95123	0.463403	0.0681864
3328	PLAU	State	-0.192403	0.112258	0.0903819	0.0995079	0.140222	0.5015
934	SERPINE2	State	-0.191237	0.138064	0.167966	0.640366	0.359491	0.0761848
5436	PDGFB	State	-0.189595	0.175412	0.281144	-0.128677	0.377653	0.724255
424	KIRREL1	State	-0.187186	0.188808	0.320736	0.753962	0.848302	0.362927
161	COL8A2	State	-0.186632	0.109363	0.089782	-1.21169	0.60301	0.210958
2157	SEMA3C	State	-0.180164	0.0726356	0.0171966	-0.63418	0.260309	0.019796
5091	CD320	State	-0.178034	0.118501	0.143571	-0.109209	0.648506	0.845831
1819	TNF	State	-0.173851	0.263286	0.4985	-0.737658	0.655781	0.313737
5284	CALM3	State	-0.173786	0.116156	0.130574	0.373407	0.567938	0.570286
2509	SFRP1	State	-0.169254	0.055653	0.0029994	-0.0023448	0.130736	0.986803
1659	HBEGF	State	-0.157184	0.123261	0.20156	-0.583075	0.32461	0.0757848
3211	MCAM	State	-0.155146	0.204241	0.438712	-1.89875	0.660955	0.0213957
5536	COL6A2	State	-0.153332	0.0896631	0.089782	0.108754	0.371427	0.755449
4016	FLRT2	State	-0.152584	0.269812	0.578484	-0.506952	0.717484	0.464107
5266	PVR	State	-0.151483	0.255585	0.540892	-1.56623	0.886649	0.180164
4959	CD40	State	-0.14992	0.120835	0.218356	-1.14594	0.543166	0.0671866
3230	JAM3	State	-0.149151	0.241545	0.511698	-0.270745	0.948301	0.735453
1842	HLA-DPB1	State	-0.146758	0.20685	0.468706	-1.14955	0.607545	0.0665867
2035	DLL1	State	-0.145114	0.117542	0.220356	0.302131	0.413999	0.45131
3213	NECTIN1	State	-0.143455	0.159148	0.366327	0.21727	0.558519	0.681064
373	S100A9	State	-0.136193	0.286273	0.635873	-0.270961	0.563202	0.603479
4357	MMP2	State	-0.136131	0.210796	0.519496	0.623852	0.755427	0.460508
516	NFASC	State	-0.126505	0.15068	0.418116	0.0399637	0.503286	0.945411
2932	DKK3	State	-0.117747	0.0593105	0.0523895	0.296947	0.164411	0.0733853
2304	CD99	State	-0.117734	0.209038	0.616677	0.952207	0.580118	0.116377
4112	B2M	State	-0.117613	0.0529988	0.0303939	0.196117	0.114653	0.105579
4742	LGALS3BP	State	-0.114829	0.177299	0.584083	0.579893	0.562643	0.322735
2248	FAM3C	State	-0.111281	0.0732354	0.155769	-0.32646	0.384108	0.346731
3166	MMP1	State	-0.107764	0.288613	0.705659	-0.248255	0.561398	0.680664
776	UXS1	State	-0.106628	0.118606	0.365927	-0.0408733	0.519255	0.926215
1130	CD200	State	-0.106589	0.13677	0.436313	-0.6285	0.398693	0.173165
2969	CD59	State	-0.106206	0.0438022	0.0181964	0.352626	0.191483	0.0833833
1973	PTPRK	State	-0.104707	0.19914	0.59808	-0.873042	0.76953	0.491302
2672	CD274	State	-0.102638	0.235536	0.669466	0.386367	0.675262	0.518896
2358	MSN	State	-0.102144	0.0571875	0.095181	0.412629	0.35078	0.207758
524	LAMB3	State	-0.100703	0.0512922	0.0485903	-0.205946	0.210536	0.586883
1804	HLA-E	State	-0.0999539	0.0590715	0.102579	0.0611302	0.273286	0.79904
736	TGOLN2	State	-0.0940691	0.0878555	0.302739	0.206209	0.486411	0.641672
4478	CXCL16	State	-0.0921253	0.0977544	0.345731	0.0532868	0.419073	0.887423
4880	PRNP	State	-0.0896565	0.0521224	0.104779	-0.0337197	0.433292	0.932414
5132	CALR	State	-0.0829955	0.0543125	0.127974	-0.415192	0.14522	0.00579884
2513	PLAT	State	-0.0810848	0.148326	0.590682	-0.421464	0.519363	0.408518
3275	ITGB1	State	-0.0778354	0.0392983	0.0511898	-0.127268	0.114672	0.287942
4209	MFGE8	State	-0.0711398	0.107136	0.486103	-0.138218	0.428249	0.726455
1815	HLA-C	State	-0.0692586	0.051464	0.236553	-0.0614291	0.187828	0.740452
3219	CLMP	State	-0.0685684	0.0764774	0.370326	-0.342019	0.248368	0.206959
243	PATJ	State	-0.0679522	0.116847	0.565287	-0.346034	0.6392	0.563287
2489	SARAF	State	-0.0679108	0.0654588	0.334933	0.141304	0.337519	0.644071
4595	IGFBP4	State	-0.0677748	0.103964	0.4979	0.000193434	0.245655	0.9994
2485	CLU	State	-0.0676431	0.107043	0.536493	0.035247	0.445643	0.940212
4345	NETO2	State	-0.065526	0.113825	0.570286	-0.121951	0.487082	0.813237
275	CCN1	State	-0.0647108	0.165359	0.697261	-0.537322	0.233979	0.0327934
3103	GSTP1	State	-0.0647056	0.0455297	0.154369	-0.097281	0.130076	0.626275
522	CD55	State	-0.0644146	0.0771305	0.414717	0.820364	0.322412	0.019796
1794	BTN2A1	State	-0.062823	0.212195	0.763047	0.0138613	0.777099	0.983003
4741	TIMP2	State	-0.0608593	0.192383	0.743451	0.324239	0.560885	0.718656
2965	PRRG4	State	-0.0586454	0.141125	0.674865	0.18723	0.517376	0.694461
431	F11R	State	-0.0586048	0.211327	0.773045	-0.234851	0.690762	0.764447
334	LRIG2	State	-0.0575404	0.226414	0.794441	-0.887381	0.682649	0.337333
3401	COL17A1	State	-0.0569703	0.0552618	0.308938	0.0289047	0.218391	0.90142
2983	CD82	State	-0.049332	0.102334	0.623075	0.18428	0.331602	0.558688
1232	CLDN11	State	-0.0477992	0.146914	0.797041	0.333112	0.418009	0.386123
2974	CD44	State	-0.0437505	0.0376118	0.280344	-0.00849737	0.237774	0.966407
5163	BST2	State	-0.043546	0.0762281	0.588282	0.151211	0.144337	0.294741
430	COPA	State	-0.0433215	0.106951	0.680264	0.0726428	0.578145	0.89962
4020	CALM1	State	-0.0429054	0.0619803	0.511698	0.0546681	0.164815	0.732653
3045	VEGFB	State	-0.0402208	0.188289	0.816637	-0.0469513	0.762678	0.944411
4809	LAMA3	State	-0.0392093	0.0786975	0.607479	0.171143	0.286211	0.534693
4084	THBS1	State	-0.038948	0.0984078	0.70186	-0.360122	0.145047	0.0205959
4397	CDH1	State	-0.0362501	0.130491	0.780444	0.26009	0.519924	0.586483
1133	BOC	State	-0.0309708	0.129277	0.805039	-0.483664	0.613113	0.413317
5256	RPS19	State	-0.0272375	0.0275778	0.370326	-0.0729231	0.116639	0.557289
23	TNFRSF14	State	-0.0267131	0.211103	0.90102	0.385365	0.667995	0.580484
672	EPCAM	State	-0.0266638	0.0825245	0.746251	-0.0334432	0.304041	0.89982
1816	HLA-B	State	-0.0250507	0.061985	0.688462	-0.0537513	0.210127	0.805039
1599	TSLP	State	-0.0244839	0.17754	0.890822	0.856343	0.481187	0.217956
1414	AIMP1	State	-0.0243784	0.0854625	0.777445	0.721799	0.507796	0.228154
455	ATP1B1	State	-0.0196354	0.104595	0.85083	0.607553	0.395186	0.144571
481	LAMC2	State	-0.0185005	0.0711261	0.791242	-0.126556	0.276771	0.656469
5263	CADM4	State	-0.0176052	0.209471	0.939412	0.116586	0.646438	0.846031
4254	NPW	State	-0.0135582	0.217608	0.945611	-0.221596	0.464087	0.596481
1800	HLA-A	State	-0.0122186	0.0509484	0.813437	-0.099964	0.242701	0.680664
3690	HSP90B1	State	-0.0115857	0.0481555	0.822635	0.117371	0.137547	0.385723
598	ADAM17	State	0.000976016	0.099246	0.993201	-0.59495	0.50592	0.219756
71	EMC1	State	0.00136461	0.245821	0.995201	0.606614	0.874852	0.427914
3228	ST14	State	0.00591913	0.20845	0.973805	0.662052	0.768923	0.367926
5419	LGALS1	State	0.0143828	0.0578636	0.79884	0.107174	0.131001	0.45031
1307	LRPAP1	State	0.0221742	0.072967	0.768246	0.322591	0.468943	0.517097
2676	MPDZ	State	0.029109	0.176132	0.867227	-0.362838	0.664799	0.542891
1671	FGF1	State	0.0294416	0.173222	0.861628	0.0770556	0.450911	0.857628
678	RTN4	State	0.0301909	0.0462079	0.513297	0.127591	0.312522	0.664067
5515	BACE2	State	0.0310972	0.066541	0.632873	0.626795	0.406342	0.110178
4201	NMB	State	0.0419444	0.178974	0.805039	0.999936	0.52156	0.0721856
2496	NRG1	State	0.0451648	0.103144	0.659268	-0.386505	0.321972	0.237353
3797	HMGB1	State	0.0471876	0.0441621	0.30174	0.0711733	0.205585	0.735853
5376	MIF	State	0.0487217	0.0460146	0.326535	0.00120829	0.178266	0.994401
5105	ICAM1	State	0.0491054	0.0729266	0.489302	-0.390021	0.212799	0.0965807
150	YARS1	State	0.0513743	0.0948409	0.592681	-0.619117	0.5891	0.45171
2508	ADAM9	State	0.0577135	0.156498	0.733453	-1.3615	0.834925	0.132573
4184	TSPAN3	State	0.0597616	0.171207	0.741452	0.0809263	0.608584	0.885023
3464	CD9	State	0.0639141	0.057152	0.276545	0.0757709	0.148794	0.607878
4092	SPINT1	State	0.0646286	0.104216	0.540492	0.124146	0.58213	0.814237
2960	LIN7C	State	0.0664466	0.117073	0.566087	-0.156452	0.537639	0.769646
2730	ANXA1	State	0.0781481	0.0478949	0.111178	0.265295	0.122246	0.034993
318	CSF1	State	0.0878141	0.164721	0.595081	0.532889	0.415339	0.175565
671	CALM2	State	0.0909552	0.0597386	0.202559	0.548507	0.332521	0.113977
1369	CXCL1	State	0.0910101	0.20385	0.662068	-0.180686	0.340648	0.579484
4137	ANXA2	State	0.0960835	0.0402903	0.0237952	-0.144066	0.114172	0.228554
1817	MICA	State	0.106424	0.251112	0.655869	-1.61226	1.49028	0.230354
1799	HLA-F	State	0.109955	0.154224	0.478104	1.34163	0.492491	0.0181964
5269	NECTIN2	State	0.113409	0.11504	0.317936	0.294828	0.744129	0.653269
2946	NUCB2	State	0.120862	0.155851	0.443311	0.718825	0.451707	0.107778
1888	DLK2	State	0.122036	0.152902	0.432114	0.166503	0.501836	0.732254
5391	LIF	State	0.124908	0.16482	0.44831	0.568329	0.314007	0.111378
3952	LGALS3	State	0.125165	0.0556181	0.0275945	0.230781	0.196227	0.273545
2039	PDGFA	State	0.130598	0.0969736	0.171766	0.441779	0.295514	0.135373
2022	EZR	State	0.133962	0.0781888	0.0919816	-0.0249447	0.365909	0.952809
4986	GNAS	State	0.14039	0.0605064	0.0209958	-0.470192	0.256277	0.0595881
3484	CLEC2B	State	0.150121	0.266343	0.572086	0.58385	0.655269	0.352929
2926	ADM	State	0.156183	0.263351	0.553289	0.519225	0.548532	0.346331
3463	NTF3	State	0.160742	0.152925	0.285143	-0.165102	0.337928	0.662667
3999	PGF	State	0.174446	0.181612	0.340132	-0.521532	0.546485	0.65067
5251	MIA	State	0.175305	0.221032	0.435513	-0.989841	0.732131	0.189962
1975	CCN2	State	0.182905	0.170332	0.275945	-0.256156	0.202857	0.173965
1368	CXCL8	State	0.187663	0.232049	0.424715	-0.357782	0.306407	0.287742
3868	GAS6	State	0.206032	0.065335	0.00374922	-0.0581894	0.203054	0.761448
371	S100A10	State	0.215827	0.0580986	0.00116691	-0.0837649	0.125741	0.518096
4211	CIB1	State	0.221759	0.147271	0.123775	0.323407	0.640146	0.583883
1538	FST	State	0.224788	0.112415	0.0483903	0.416192	0.203857	0.0433913
1373	AREG	State	0.225332	0.300807	0.478504	0.406766	0.686886	0.561688
1294	FGFRL1	State	0.234151	0.205725	0.256749	1.32014	0.760651	0.143371
2878	IFITM1	State	0.268227	0.200526	0.173765	0.451785	0.514257	0.370126
1403	TSPAN5	State	0.275432	0.166754	0.10238	0.646497	0.637547	0.30174
558	ARF1	State	0.284278	0.053944	0.000309113	0.219691	0.401352	0.543691
2104	INHBA	State	0.365372	0.195454	0.0633873	0.492827	0.412144	0.246351
3453	WNT5B	State	0.369234	0.154613	0.0159968	0.410348	0.679131	0.569486
1371	CXCL2	State	0.3735	0.201795	0.0685863	-0.257278	0.32534	0.420716
399	ADAM15	State	0.386518	0.24421	0.174365	-1.93304	0.757401	0.05019
3179	LAYN	State	0.387956	0.20929	0.0671866	0.916473	0.539655	0.0887822
2435	SLC6A8	State	0.390111	0.186444	0.0403919	0.361255	0.606743	0.567087
1370	CXCL3	State	0.3963	0.252947	0.115777	-0.293144	0.481294	0.477504
4954	SDC4	State	0.401991	0.0735957	0.00194066	-0.0446548	0.291996	0.864627
4845	GRP	State	0.404498	0.189719	0.0315937	0.388982	0.34545	0.267546
1435	FGF2	State	0.409951	0.106602	0.00145625	-0.0244322	0.345252	0.940212
3097	CLCF1	State	0.447479	0.238231	0.0607878	3.52426	0.767233	0.0089982
5078	CRB3	State	0.461962	0.173904	0.0107978	-0.0210508	0.682525	0.970606
201	ARTN	State	0.485065	0.222384	0.0321936	1.5913	0.591883	0.0155969
4213	FURIN	State	0.490672	0.1997	0.0189962	-0.903747	0.776037	0.231954
490	PTGS2	State	0.50623	0.239255	0.039992	0.750038	0.675868	0.230554
2074	IL6	State	0.690239	0.299177	0.0209958	1.24702	0.745697	0.14897

## Sheet: LASP_ligands
X	gene	tx	de_coef	de_se	de_pval	dv_coef	dv_se	dv_pval
2271	SPP1	State	-1.82573	0.203996	3.66655e-05	-1.4655	0.233678	0.000472724
6712	FBN1	State	-0.966551	0.0711629	9.44724e-06	0.164959	0.157868	0.322935
7546	CCL5	State	-0.75176	0.104431	2.43132e-05	0.44162	0.159289	0.00619876
8722	IGFL1	State	-0.723928	0.178502	0.000560684	0.293204	0.257687	0.25135
2995	HLA-DQA1	State	-0.70652	0.133697	0.00018329	0.198064	0.313293	0.529094
725	SELE	State	-0.642545	0.200159	0.00218071	-0.153468	0.389156	0.693061
2242	CXCL10	State	-0.633513	0.494093	0.228554	-0.0454139	0.810095	0.946211
7548	CCL4	State	-0.612822	0.228721	0.00659868	0.12891	0.311656	0.660468
2215	IGFBP7	State	-0.58959	0.0356985	1.33947e-06	0.317286	0.0573863	0.000302472
2993	HLA-DRB5	State	-0.580466	0.0691609	2.68503e-05	0.423974	0.20094	0.0557888
2992	HLA-DRA	State	-0.580084	0.0592627	1.57087e-05	0.718609	0.249389	0.000613588
7261	HP	State	-0.56149	0.29597	0.0613877	0.489467	0.50732	0.245751
2965	LTB	State	-0.537249	0.0660733	2.16918e-05	0.0396874	0.121209	0.742452
4105	CLU	State	-0.531725	0.0325664	2.22441e-06	0.349983	0.0701651	0.000193789
6286	COL4A1	State	-0.530277	0.0781657	0.000221008	-0.202808	0.179387	0.24975
4124	NRG1	State	-0.46742	0.0479357	7.68195e-05	0.0789838	0.158628	0.645071
2994	HLA-DRB1	State	-0.446827	0.0575064	0.000152976	0.454812	0.153618	0.00239952
2996	HLA-DQB1	State	-0.441076	0.0986223	0.000221008	0.336155	0.30043	0.321336
1699	LTF	State	-0.437586	0.022172	2.85443e-06	0.408902	0.0436333	4.17583e-05
2838	SCGB3A1	State	-0.434241	0.123141	0.00130012	0.409535	0.242761	0.143771
2638	SEMA6A	State	-0.424582	0.0323775	1.87318e-05	0.172579	0.0913374	0.0611878
4582	COL27A1	State	-0.418634	0.0522237	5.98162e-05	0.0892503	0.145375	0.535293
1241	SEMA4C	State	-0.413192	0.0506204	0.000791383	0.214912	0.193039	0.253949
8380	C3	State	-0.388512	0.0218963	1.27839e-05	0.278118	0.0624912	0.000206307
4849	SAA1	State	-0.386813	0.0242164	3.52161e-06	0.389188	0.05491	0.000134002
514	LRIG2	State	-0.375658	0.0471636	3.21134e-06	-0.230517	0.354162	0.504099
8696	APOE	State	-0.373373	0.0791487	0.000275808	0.249302	0.229627	0.325135
6287	COL4A2	State	-0.36972	0.051912	0.000149694	0.0109407	0.115616	0.923415
1524	CCL20	State	-0.359008	0.08242	0.000529449	0.285266	0.169633	0.0965807
3720	PIP	State	-0.349126	0.201356	0.0821836	-0.0226244	0.437656	0.957209
8507	CPAMD8	State	-0.345271	0.0573171	0.000180282	0.0147636	0.249815	0.95221
7831	C1QTNF1	State	-0.327798	0.0278311	2.90813e-05	0.166321	0.0781111	0.0367926
3002	HLA-DMA	State	-0.31005	0.0371176	2.78517e-05	0.228789	0.0870924	0.0127974
1579	LRRN1	State	-0.306259	0.0548915	0.000100768	0.000193748	0.18718	0.999
1963	CP	State	-0.286907	0.177749	0.10158	-0.148299	0.409108	0.667666
492	CSF1	State	-0.284518	0.0389702	0.000119356	0.250776	0.12445	0.0459908
4397	MPDZ	State	-0.281763	0.0447688	0.000901263	0.230876	0.226279	0.279944
661	SEMA4A	State	-0.270166	0.0600594	0.000542236	-0.304325	0.306797	0.294341
2067	APOD	State	-0.269116	0.167546	0.114777	0.368943	0.381206	0.341132
5197	MMP7	State	-0.267293	0.0281072	3.87731e-06	0.325915	0.0605985	0.000320404
2614	PAM	State	-0.265313	0.0262874	2.83458e-05	0.323725	0.175889	0.0653869
4389	CD274	State	-0.259659	0.0676331	0.000896264	-0.226875	0.211245	0.283743
8697	APOC1	State	-0.258656	0.0437166	7.95639e-05	0.11322	0.141469	0.428314
134	HSPG2	State	-0.242071	0.0372578	6.72679e-05	0.0471694	0.135118	0.74825
2934	HLA-F	State	-0.235263	0.0188736	1.41219e-07	0.0648825	0.0682071	0.337133
4321	COL22A1	State	-0.2338	0.0492258	0.000570167	0.262029	0.160693	0.103379
217	COL16A1	State	-0.231112	0.052843	0.000528687	-0.38294	0.238717	0.120576
386	PATJ	State	-0.230053	0.0192789	5.35928e-06	0.219361	0.103774	0.0369926
6652	THBS1	State	-0.229479	0.0585369	0.00120791	-0.291435	0.162948	0.0981804
8675	CXCL17	State	-0.226973	0.0295702	3.23987e-05	0.0076244	0.0643914	0.903419
9143	FAM3B	State	-0.225505	0.026259	6.28076e-05	0.303531	0.0738152	0.000348181
8676	CEACAM1	State	-0.222395	0.0322625	5.25785e-05	-0.421011	0.133598	0.00355916
9093	APP	State	-0.218086	0.0129089	0.000121521	0.150856	0.0549638	0.0059988
9168	ITGB2	State	-0.214214	0.0696813	0.00239952	0.294503	0.237437	0.207558
7943	DSC2	State	-0.209878	0.016664	0.000212755	0.191124	0.069048	0.0089982
1291	IL1RN	State	-0.207945	0.0943483	0.0285943	-0.611175	0.1528	0.0012051
7944	DSG2	State	-0.203941	0.0188614	2.09115e-05	0.0724588	0.0585781	0.218956
7942	DSC3	State	-0.203448	0.0948283	0.0337932	-0.325797	0.20948	0.123975
2498	CCL28	State	-0.199201	0.0204952	1.12163e-05	0.0809976	0.0447758	0.0675865
3995	FGF13	State	-0.196961	0.0520197	0.000804771	0.272889	0.203253	0.191362
828	IL24	State	-0.193807	0.257826	0.454509	-0.314242	0.41976	0.445311
761	LAMC1	State	-0.19267	0.0291051	2.99473e-05	0.230683	0.140678	0.10238
9172	COL6A1	State	-0.192014	0.03329	0.000296729	-0.0176283	0.0773328	0.821236
1988	RARRES1	State	-0.190897	0.0185531	0.000497075	0.269545	0.0362274	9.27217e-05
7265	GLG1	State	-0.189343	0.0250451	1.21585e-05	0.423069	0.159158	0.0105979
7229	CDH3	State	-0.187916	0.0273089	0.000153487	0.260619	0.110386	0.0255949
2050	ST6GAL1	State	-0.186857	0.0318643	0.000868337	0.00431579	0.151771	0.976205
8042	SIRPA	State	-0.184736	0.0222669	0.000498448	0.259748	0.108968	0.019996
7491	LGALS9	State	-0.180818	0.0543997	0.00420722	0.266965	0.18082	0.145771
8517	BST2	State	-0.176573	0.0403632	0.000319501	0.0335521	0.108368	0.782044
3688	PODXL	State	-0.174019	0.0272065	9.46426e-05	0.173678	0.0739655	0.0191962
4744	IFITM1	State	-0.170594	0.0432909	0.00154777	0.206808	0.0989111	0.0377924
6330	MMP14	State	-0.170567	0.0348206	0.00127451	0.296279	0.134784	0.0375925
2406	MFAP3L	State	-0.168769	0.0594841	0.00519896	-0.332908	0.317761	0.288542
6877	MFGE8	State	-0.168497	0.0193842	8.84641e-06	-0.000297129	0.0582528	0.995801
3005	HLA-DPB1	State	-0.166273	0.0786209	0.0309938	0.540588	0.423986	0.255749
529	PTGFRN	State	-0.164863	0.0301489	0.000140621	-0.0241346	0.137905	0.859628
6806	NEO1	State	-0.163537	0.0393517	0.000805587	0.169417	0.238312	0.469506
5266	NECTIN1	State	-0.162679	0.0533255	0.00279944	-0.327559	0.367846	0.361928
5995	HSP90B1	State	-0.162503	0.01414	0.00039652	0.0150234	0.0683374	0.823235
4934	SERPING1	State	-0.159389	0.056973	0.00539892	-0.111008	0.165642	0.4979
3231	PTPRK	State	-0.159378	0.0192953	5.9938e-05	0.324461	0.109063	0.00379924
6743	ADAM10	State	-0.153329	0.0251213	0.00014536	0.0852717	0.120387	0.479704
2921	BTN2A1	State	-0.151688	0.0353372	0.00183453	0.365786	0.2594	0.152569
685	COPA	State	-0.151073	0.0198532	0.000159085	0.236099	0.100861	0.0233953
4047	ANGPT2	State	-0.150816	0.131273	0.24875	-0.537129	0.385491	0.174765
1842	ALCAM	State	-0.149361	0.0421672	0.00121099	-0.219098	0.0937579	0.0191962
1056	LTBP1	State	-0.14591	0.0422139	0.00199967	-0.168912	0.133484	0.211358
6993	IL32	State	-0.144385	0.0172043	0.000516327	0.0476546	0.0430827	0.275545
1518	SERPINE2	State	-0.143592	0.0325337	0.00227928	0.191743	0.0787837	0.015197
2935	HLA-A	State	-0.143573	0.0118725	0.000334259	0.0664159	0.0424086	0.122975
2357	IL15	State	-0.141422	0.0527561	0.00739852	-0.189476	0.222481	0.427315
7230	CDH1	State	-0.13885	0.02015	0.00010661	0.0333568	0.0641341	0.611478
835	LAMB3	State	-0.138536	0.0173797	0.000609795	0.0200798	0.0758479	0.795441
1729	LAMB2	State	-0.135688	0.0370359	0.00160616	-0.121367	0.15794	0.455309
244	KIAA0319L	State	-0.134725	0.0300515	0.000393454	0.356149	0.156883	0.024995
9173	COL6A2	State	-0.131986	0.0314188	0.000470184	0.024427	0.0548977	0.662468
5052	EFEMP2	State	-0.130108	0.0547294	0.0169966	-0.227859	0.22911	0.324535
3887	EFNB1	State	-0.127431	0.053434	0.0183963	-0.196735	0.176818	0.269746
6899	RGMA	State	-0.127313	0.0476357	0.0089982	-0.234296	0.204602	0.242352
5441	PSAP	State	-0.125579	0.0149942	0.000753966	-0.00516934	0.0801604	0.95021
4936	ZDHHC5	State	-0.124649	0.0248688	0.000258045	0.104303	0.152122	0.483103
4143	ADAM9	State	-0.119508	0.0183953	0.000720424	0.0153735	0.0642554	0.811438
5731	SPX	State	-0.118098	0.0570285	0.0381924	0.455339	0.168915	0.00739852
528	IGSF3	State	-0.117773	0.0324591	0.00137205	0.134798	0.146838	0.340932
1804	LRIG1	State	-0.116411	0.0369282	0.00542197	0.0686669	0.126184	0.591282
690	NECTIN4	State	-0.114746	0.0230218	0.000105508	0.108007	0.0769611	0.186163
2056	CLDN1	State	-0.11352	0.0419135	0.00819836	-0.00627197	0.0779178	0.940012
531	VTCN1	State	-0.111608	0.0451121	0.0133973	-0.358808	0.119459	0.00340555
2003	TNFSF10	State	-0.111257	0.0199451	0.000134052	-0.0892383	0.0755025	0.25035
6036	TCTN1	State	-0.107506	0.0674074	0.111578	0.361109	0.300791	0.214357
8660	MIA	State	-0.106656	0.0381001	0.00579884	-0.133727	0.104629	0.216757
979	ADAM17	State	-0.0998714	0.0239007	0.000239375	0.303418	0.136098	0.0285943
8466	CALR	State	-0.0986753	0.0132389	0.000779353	0.00665766	0.0453795	0.895621
5511	TCTN3	State	-0.0970078	0.0361321	0.00739852	0.0866659	0.262821	0.730254
1896	PLXNA1	State	-0.0939602	0.0383882	0.0153969	-0.186223	0.19922	0.336733
2960	HLA-B	State	-0.0906942	0.0111409	0.00062047	0.102167	0.034591	0.00359928
35	TNFRSF14	State	-0.0901376	0.0194875	0.000489993	0.0418748	0.103069	0.659868
2546	OCLN	State	-0.0893488	0.0244367	0.0010724	0.0606015	0.0920369	0.522695
860	TGFB2	State	-0.0875444	0.0494243	0.080184	-0.0134665	0.124831	0.910218
2232	CXCL5	State	-0.0836098	0.0445988	0.0639872	0.297867	0.0835514	0.00110964
3091	VEGFA	State	-0.0808727	0.0260919	0.00279944	-0.207704	0.103814	0.0445911
4247	PTDSS1	State	-0.0799298	0.0484501	0.09978	0.409555	0.398551	0.254749
762	LAMC2	State	-0.0795327	0.0236942	0.0015963	0.112072	0.0883081	0.207958
5706	MANSC1	State	-0.0790388	0.0432562	0.0731854	-0.259252	0.230524	0.263347
2231	CXCL1	State	-0.0775923	0.0236507	0.00276106	0.176577	0.0551468	0.00264522
833	CD55	State	-0.0770058	0.017448	0.00204703	0.111536	0.0934991	0.25215
3636	NAMPT	State	-0.0752547	0.0144609	0.00170657	0.00683766	0.0496291	0.90062
9075	ADM2	State	-0.0749679	0.0400837	0.0593881	0.0489608	0.146547	0.738852
7249	IL34	State	-0.0717316	0.0301145	0.019796	0.184621	0.0601489	0.00319936
3144	SNX14	State	-0.0709916	0.0349162	0.0459908	-0.0328604	0.179756	0.860428
2942	HLA-E	State	-0.069926	0.0123166	0.000471215	0.0690203	0.0657451	0.293541
6703	B2M	State	-0.0679645	0.00998139	0.00118846	0.13445	0.031	0.0007898
3443	INHBA	State	-0.0671555	0.0602595	0.265147	-0.00014661	0.13074	0.9992
5957	KITLG	State	-0.0641349	0.054332	0.234953	0.208625	0.257432	0.439912
6224	ITM2B	State	-0.0638479	0.01078	0.00112902	0.0204698	0.0459871	0.64907
4586	TNC	State	-0.0628143	0.0368366	0.0871826	-0.0465638	0.0794542	0.569486
4875	PRRG4	State	-0.0620883	0.0231949	0.00919816	0.00967936	0.0779408	0.90162
428	CCN1	State	-0.0604254	0.0277764	0.0289942	0.0921769	0.118208	0.435913
5976	NTN4	State	-0.0594328	0.0396748	0.135373	-0.0952334	0.105255	0.367327
8072	BMP2	State	-0.0557841	0.0704741	0.427914	0.094489	0.233238	0.688662
8677	PSG4	State	-0.0556313	0.101446	0.560488	-0.210552	0.199778	0.30014
639	MUC1	State	-0.05381	0.0241834	0.0267946	-0.081379	0.0544186	0.136973
6281	EFNB2	State	-0.0533251	0.0325307	0.105579	0.0609588	0.116599	0.625875
775	PTGS2	State	-0.051818	0.0909839	0.574285	-0.00300672	0.293219	0.993801
5713	HEBP1	State	-0.0512003	0.0234391	0.0369926	-0.0794346	0.104365	0.44891
5696	CLEC2D	State	-0.050501	0.0669018	0.459308	-0.407283	0.187719	0.0387922
6500	PSEN1	State	-0.0495166	0.0316859	0.121976	0.323347	0.250976	0.185363
4843	NUCB2	State	-0.0487551	0.0254385	0.054789	0.0186111	0.0761668	0.810038
2964	TNF	State	-0.0485082	0.0278898	0.084783	0.0556871	0.101989	0.590682
3467	IGFBP3	State	-0.0455387	0.0549994	0.403119	-0.0955367	0.112807	0.410318
635	EFNA1	State	-0.044864	0.0210305	0.0331934	0.00454701	0.0694603	0.942012
1199	TGOLN2	State	-0.0408845	0.0177708	0.0219956	-0.117052	0.0965408	0.222555
8423	ICAM1	State	-0.0392644	0.0281953	0.158368	0.0274108	0.0720028	0.703659
1898	PODXL2	State	-0.0382078	0.048949	0.435113	0.0990116	0.193758	0.607678
3175	CD24	State	-0.0372745	0.0137141	0.00679864	0.0741082	0.0419014	0.0819836
9087	CXADR	State	-0.035917	0.0224985	0.116377	-0.01432	0.0825361	0.858628
2388	PDGFC	State	-0.0339363	0.0382569	0.379924	0.347423	0.246517	0.133973
3883	MSN	State	-0.0289819	0.0141395	0.0385923	0.00518878	0.0546482	0.929414
9171	COL18A1	State	-0.0275071	0.0561284	0.618676	-0.366707	0.198849	0.0677864
3510	CLDN3	State	-0.0271259	0.0153604	0.0841832	-0.0756587	0.0446985	0.0981804
7829	LGALS3BP	State	-0.0241775	0.0242016	0.320136	-0.188206	0.0803522	0.0223955
8983	LGALS1	State	-0.0221085	0.0332518	0.508098	-0.0209817	0.0696242	0.765247
3591	AZGP1	State	-0.0218546	0.0176903	0.214757	-0.35863	0.0483297	5.79943e-05
2959	HLA-C	State	-0.0202706	0.0107052	0.0605879	-0.0134734	0.0345287	0.694261
964	ALKAL2	State	-0.0198281	0.0556638	0.728054	-0.154276	0.15611	0.315337
8194	CD40	State	-0.013052	0.0578506	0.822835	0.202004	0.11272	0.0763847
7877	SECTM1	State	-0.0128487	0.0362683	0.722655	0.144368	0.132917	0.272346
8403	ANGPTL4	State	-0.0116828	0.116564	0.925215	-0.0868843	0.292874	0.761848
232	YARS1	State	-0.0109624	0.0224925	0.633673	-0.00559884	0.09145	0.95001
5294	ST14	State	-0.00943006	0.0211805	0.655269	-0.0809192	0.0902133	0.379724
2042	LIPH	State	-0.00714311	0.0384578	0.852829	-0.148078	0.139759	0.289142
2618	EFNA5	State	-0.0052313	0.0282597	0.855629	-0.0997606	0.12543	0.45031
634	EFNA4	State	-0.00386376	0.0331494	0.906419	-0.0365858	0.161667	0.817437
5106	GAL	State	-0.00370526	0.0757722	0.958608	-0.730085	0.320197	0.0333933
8665	RPS19	State	0.00038196	0.00635814	0.95121	0.114785	0.028612	0.00121073
8163	TGM2	State	0.00612656	0.0360245	0.868826	0.144435	0.122619	0.24755
1649	CMTM8	State	0.00711824	0.0216288	0.75245	-0.0558491	0.123398	0.655269
3605	LRCH4	State	0.00872266	0.0455573	0.854629	0.310673	0.268632	0.240552
1164	TGFA	State	0.0112777	0.0375305	0.768046	0.0182282	0.138621	0.903019
1693	CDCP1	State	0.0120151	0.0200451	0.557289	-0.0497386	0.068033	0.471706
7647	GRN	State	0.0124685	0.0195326	0.524495	0.00449714	0.0889624	0.960008
3574	TAC1	State	0.012802	0.154104	0.931814	0.386395	0.414531	0.364727
6667	SPINT1	State	0.018423	0.0124508	0.135973	-0.101805	0.0532837	0.0665867
7375	CXCL16	State	0.0185347	0.0145103	0.210358	0.0110373	0.0611445	0.860428
6152	GJB2	State	0.021558	0.0426334	0.619476	-0.392273	0.139368	0.00619876
4773	CTSD	State	0.022536	0.0206499	0.271146	-0.13691	0.0656933	0.0415917
4146	SFRP1	State	0.0242186	0.0139621	0.089982	0.202952	0.041243	0.000383088
6181	HMGB1	State	0.0255223	0.0100716	0.0129974	-0.0958757	0.076947	0.236753
1418	TFPI	State	0.0259728	0.091932	0.773045	-0.455619	0.152403	0.0309938
4902	CD82	State	0.0263492	0.0180772	0.143771	0.0669402	0.0591095	0.254349
4867	LIN7C	State	0.0266	0.0256599	0.30094	-0.00733561	0.234677	0.974205
5109	MYEOV	State	0.0285274	0.0398401	0.481704	-0.0584868	0.101269	0.568486
1103	EPCAM	State	0.0337543	0.013177	0.0133973	-0.194339	0.044207	0.000898596
1845	CD47	State	0.0382275	0.0122664	0.00287398	0.00981435	0.0424794	0.823635
8724	CALM3	State	0.0388141	0.0204528	0.0613877	-0.263996	0.0855694	0.00239952
7536	CCL2	State	0.040279	0.0211635	0.0589882	0.176063	0.0362375	0.000324576
1120	EFEMP1	State	0.0410351	0.0737057	0.581084	-0.282106	0.241144	0.239952
6867	NMB	State	0.0424076	0.0484805	0.380524	-0.133659	0.208782	0.516497
6301	GAS6	State	0.0424338	0.0465752	0.371726	0.107469	0.167793	0.533093
6717	FGF7	State	0.0435499	0.0753993	0.562088	0.437553	0.322524	0.176565
6435	LGALS3	State	0.0443004	0.0114435	0.00343134	-0.398111	0.0619342	0.0014906
2303	AIMP1	State	0.047372	0.0158642	0.0029994	-0.0839871	0.0869783	0.340332
8077	JAG1	State	0.0489775	0.0582517	0.40052	-0.0441362	0.178498	0.806839
5877	IL23A	State	0.0517772	0.095669	0.581284	0.0242268	0.309419	0.940212
4908	MDK	State	0.0526861	0.0274918	0.0575885	0.229177	0.0770967	0.00259948
3538	SEMA3C	State	0.0542133	0.0522978	0.295141	-0.112139	0.118524	0.335933
721	ATP1B1	State	0.0545385	0.0177992	0.00259948	-0.00628649	0.0626221	0.922216
8063	PRNP	State	0.0583663	0.0250613	0.0223955	0.112086	0.109609	0.310138
6892	FURIN	State	0.0584574	0.0327896	0.075185	-0.209552	0.222193	0.336333
2120	LRPAP1	State	0.0586541	0.0187162	0.00259948	0.0589746	0.11231	0.591282
7417	TNFSF12	State	0.0594583	0.0410022	0.15157	0.919755	0.25066	0.0821836
8181	SDC4	State	0.0644687	0.0159359	0.0033695	0.138846	0.0618462	0.0345931
8531	GDF15	State	0.0645927	0.124956	0.605479	0.173068	0.267769	0.524695
5272	SORL1	State	0.0646804	0.060513	0.282743	0.117898	0.205435	0.587283
3307	EZR	State	0.0652303	0.0174273	0.0035005	-0.230075	0.0545144	0.000839063
5243	MPZL3	State	0.0655036	0.0412293	0.110378	0.0267718	0.204527	0.895021
4049	DEFB1	State	0.069001	0.035873	0.0555889	-0.122593	0.0888323	0.168566
3332	PDGFA	State	0.0710139	0.040633	0.0845831	0.341141	0.127667	0.0103979
4889	CD44	State	0.0723539	0.0117958	0.000483228	-0.0336181	0.0545481	0.568086
687	F11R	State	0.0726862	0.0274079	0.00919816	0.112518	0.148181	0.45091
116	EMC1	State	0.0729298	0.0463432	0.118776	0.205264	0.317898	0.494701
2624	TSLP	State	0.0739349	0.0590783	0.205559	-0.0113359	0.204462	0.961608
8764	LIN7B	State	0.0750618	0.0627962	0.234353	0.125235	0.253553	0.612278
2230	CXCL6	State	0.0761947	0.0564288	0.179164	0.395221	0.084599	0.000497712
8180	SLPI	State	0.0772062	0.0238931	0.00163558	-0.119401	0.0633985	0.0663867
3394	IL6	State	0.0772858	0.0702628	0.273945	0.023479	0.209719	0.915217
5374	ITGB1	State	0.0777305	0.0155474	0.00127165	-0.15591	0.0466537	0.00226432
6065	VSIG10	State	0.077789	0.0579639	0.182563	0.104026	0.274151	0.70186
8794	CLEC11A	State	0.0796089	0.0430837	0.0655869	-0.184098	0.286638	0.512098
6314	ANG	State	0.0798094	0.0385921	0.0423915	-0.12407	0.124536	0.316337
4719	TRAF2	State	0.0818002	0.0279612	0.004999	0.259246	0.259756	0.273345
897	ARF1	State	0.0824904	0.0107372	1.92175e-05	-0.00972962	0.0574529	0.873825
6761	CA12	State	0.0827955	0.0453629	0.0739852	-0.134768	0.123902	0.304539
3664	FAM3C	State	0.0840136	0.0176182	0.00193227	-0.267896	0.0578266	0.000305332
5697	CLEC2B	State	0.0855907	0.0567992	0.130374	0.298228	0.190055	0.126575
8694	NECTIN2	State	0.0870632	0.0203918	0.000668762	-0.105078	0.0812423	0.194761
5080	LRFN4	State	0.0876449	0.0499702	0.080184	-0.136903	0.216813	0.523495
4	AGRN	State	0.0896936	0.02759	0.00304074	0.0855111	0.101932	0.408918
6984	ZG16B	State	0.0920108	0.030445	0.00279944	0.182554	0.073143	0.0135973
6750	ANXA2	State	0.0923315	0.0166755	0.000202721	-0.387935	0.0479245	2.36512e-05
2081	MELTF	State	0.0928721	0.0266619	0.00130127	-0.139977	0.0865838	0.109778
2961	MICA	State	0.0968381	0.0307086	0.00295345	-0.00465604	0.173225	0.977804
5460	PLAU	State	0.098205	0.0557497	0.079784	0.0421369	0.141901	0.768046
633	ADAM15	State	0.0986331	0.0281301	0.00135805	0.0649723	0.125165	0.605279
6887	SEMA4B	State	0.0986367	0.0358078	0.00559888	0.0030367	0.126141	0.982803
3680	TSPAN33	State	0.0992895	0.0554459	0.0741852	-0.354129	0.327946	0.260748
4115	SARAF	State	0.103615	0.0132661	0.000391236	-0.014302	0.0610417	0.813637
3815	APOO	State	0.103849	0.0350009	0.00319936	-0.53285	0.229412	0.0319936
2233	CXCL3	State	0.107961	0.0404417	0.00819836	0.20457	0.1417	0.162168
8690	PVR	State	0.109868	0.0368143	0.0039992	0.0218395	0.159977	0.892222
7588	IGFBP4	State	0.110301	0.0615927	0.0785843	0.125906	0.135167	0.344531
5659	CD9	State	0.113311	0.0150571	0.000788824	-0.354432	0.0431648	1.13077e-05
7178	CX3CL1	State	0.117042	0.0248621	0.000339721	0.0880515	0.0930163	0.35153
4879	CD59	State	0.120997	0.01062	0.000340143	-0.221571	0.0359713	0.000252886
9142	BACE2	State	0.121273	0.0157152	0.000448855	-0.217927	0.0572156	0.000551243
8236	GNAS	State	0.122827	0.0130087	1.9542e-05	0.232593	0.0550404	0.00083569
4481	ANXA1	State	0.124487	0.0252791	0.000120195	-0.309762	0.115632	0.00619876
2282	TSPAN5	State	0.125223	0.0435783	0.00439912	-0.143847	0.102205	0.158168
7579	CSF3	State	0.126993	0.0891224	0.15177	0.210455	0.238378	0.365327
3843	TIMP1	State	0.130141	0.0345043	0.00275865	-0.443679	0.19499	0.0327934
5264	MCAM	State	0.131032	0.0572423	0.0225955	-0.0675371	0.146304	0.65227
5038	LTBP3	State	0.131485	0.0329134	0.00103892	-0.3181	0.152017	0.0443911
2880	EDN1	State	0.137023	0.042223	0.00279944	-0.0186894	0.0811337	0.84903
5087	CLCF1	State	0.138606	0.0418012	0.00181923	-0.201625	0.164436	0.225755
1273	UXS1	State	0.138961	0.0288929	0.000287697	-0.331693	0.117746	0.00579884
6882	ANPEP	State	0.139435	0.0507326	0.00739852	-0.108248	0.136474	0.434713
1113	RTN4	State	0.140011	0.0133744	0.000385816	-0.188941	0.0468223	0.00285657
5095	GSTP1	State	0.140145	0.0127012	0.000496996	-0.22433	0.0350856	0.000896876
2713	CD14	State	0.140221	0.0630774	0.0265947	0.0443034	0.178607	0.795641
8589	GPI	State	0.142024	0.0278767	0.000322368	-0.162995	0.150007	0.271746
1310	INHBB	State	0.144285	0.0397737	0.00156619	-0.195304	0.114417	0.0853829
6516	PGF	State	0.144932	0.105563	0.178564	-0.28804	0.301592	0.360528
4634	LCN2	State	0.14545	0.0179701	0.000831812	-0.0577367	0.0404581	0.154969
9006	PDGFB	State	0.146875	0.0748652	0.0541892	0.233373	0.195948	0.244751
598	S100A8	State	0.150347	0.0524409	0.00379924	0.177772	0.0897929	0.0427914
1102	CALM2	State	0.151465	0.0115356	0.000382446	0.0561453	0.0482865	0.242751
527	CD58	State	0.152138	0.0287163	0.000243048	-0.323853	0.145622	0.0323935
8190	PLTP	State	0.163158	0.0581147	0.0039992	0.226058	0.156363	0.15177
3793	PIGA	State	0.165451	0.0531377	0.00316892	0.185649	0.284578	0.5005
595	S100A10	State	0.17537	0.0212569	4.32744e-05	-0.362892	0.0447018	1.32664e-05
8939	LIF	State	0.176599	0.0279426	0.000340337	-0.107789	0.0561192	0.0533893
6888	CIB1	State	0.177399	0.0223173	4.47519e-05	-0.352897	0.12224	0.00345928
5962	DCN	State	0.182104	0.176935	0.315537	0.275435	0.499595	0.593481
7195	CKLF	State	0.182897	0.0283649	6.8203e-05	-0.195229	0.117488	0.110778
3508	STX1A	State	0.186259	0.0614597	0.00259948	0.299775	0.289324	0.29794
8379	CRB3	State	0.190961	0.0236874	1.45597e-05	-0.287816	0.0944151	0.0040123
7158	MMP2	State	0.190984	0.103471	0.0637872	0.133078	0.248397	0.60188
4627	ENG	State	0.191915	0.0550118	0.00177058	-0.318276	0.222711	0.145571
2808	F12	State	0.197343	0.0390435	0.00140087	0.344118	0.153379	0.0313937
4949	TCN1	State	0.20188	0.0728396	0.00639872	0.0836915	0.155461	0.586483
7547	CCL3	State	0.208762	0.233228	0.370526	0.1692	0.44382	0.727055
2234	CXCL2	State	0.211486	0.0282333	0.000787297	0.13266	0.11852	0.264547
3738	RARRES2	State	0.214106	0.0927288	0.0181964	-0.384964	0.25399	0.141172
8251	LAMA5	State	0.214941	0.0548974	0.00126616	0.227613	0.206118	0.259548
6840	TSPAN3	State	0.219009	0.0292523	0.000128634	0.0470915	0.107823	0.681464
5440	VSIR	State	0.224125	0.061561	0.00121106	0.283446	0.239279	0.238752
3775	CD99	State	0.233389	0.0373258	3.35828e-05	-0.247587	0.0970319	0.0127974
827	IL20	State	0.237099	0.0945362	0.0127974	0.425765	0.206799	0.0369926
6549	CALM1	State	0.237712	0.017107	0.000254028	-0.15631	0.0458764	0.00191929
601	S100A4	State	0.242112	0.069819	0.0020347	-0.0296188	0.261462	0.905019
8400	CD320	State	0.252721	0.034324	5.97864e-05	-0.134312	0.123073	0.289342
7828	TIMP2	State	0.28169	0.0612094	0.000393527	-0.111724	0.166043	0.518096
3236	CCN2	State	0.289301	0.0444145	8.59713e-05	0.00114082	0.112565	0.993401
8911	MIF	State	0.295302	0.011623	0.000141543	-0.126759	0.0368898	0.00249072
597	S100A9	State	0.296827	0.0268997	1.48292e-05	-0.0888129	0.0459642	0.0591882
8484	ADGRE5	State	0.308963	0.055459	5.04756e-05	-0.272784	0.198384	0.163567
4010	SLC6A8	State	0.311957	0.0560803	0.00043844	-0.0685378	0.248852	0.771446
2229	CXCL8	State	0.314072	0.0484079	4.00657e-05	0.039565	0.135093	0.788042
9150	TFF1	State	0.314998	0.214706	0.144971	0.377464	0.409339	0.368926
7659	WNT3	State	0.319465	0.0584743	0.00017185	0.493278	0.270891	0.0705859
1678	CCK	State	0.337095	0.143309	0.0177964	0.116994	0.267144	0.637473
2099	FGFRL1	State	0.36253	0.0584463	7.77168e-05	-0.203703	0.215652	0.344331
784	PTPRC	State	0.380647	0.14581	0.0115977	-0.307183	0.153118	0.0477904
2334	FGF2	State	0.387091	0.0461146	8.61628e-05	0.440108	0.139499	0.00334462
5198	MMP1	State	0.409132	0.117267	0.00116149	0.488086	0.321819	0.126575
4820	ADM	State	0.420165	0.0807612	0.0003978	0.0863748	0.197887	0.663267
5006	VEGFB	State	0.436441	0.028524	1.49326e-05	-0.448089	0.253835	0.108778
3700	PTN	State	0.453876	0.146308	0.00239952	0.194299	0.235337	0.393521
2709	HBEGF	State	0.457877	0.0663349	0.000115774	0.117676	0.228817	0.627475
6572	SERPINA1	State	0.618811	0.12758	0.000850901	0.337243	0.24397	0.163567
4151	PLAT	State	0.657699	0.0897401	0.000209378	0.296086	0.20615	0.170966
8283	CFD	State	0.820186	0.0921104	1.49171e-05	-0.090648	0.282595	0.764847
2236	AREG	State	0.955353	0.0752673	7.66872e-06	-0.0725984	0.110487	0.512298
1743	SEMA3B	State	0.96097	0.0696104	5.89164e-06	0.39788	0.142267	0.0125975

## Sheet: IM_ligands
X	gene	tx	de_coef	de_se	de_pval	dv_coef	dv_se	dv_pval
366	IL24	State	-1.05315	0.437326	0.05019	-3.90467	0.842204	0.009998
1855	ADAM28	State	-0.857786	0.190821	0.0013021	-1.26214	0.481999	0.0163967
365	IL10	State	-0.738779	0.451435	0.10098	-3.72583	1.10377	0.0273945
2179	SAA1	State	-0.673753	0.109708	0.000229317	-0.123922	0.565191	0.830234
2949	SERPINA1	State	-0.662357	0.292301	0.0341932	-3.08874	0.655686	0.00188981
970	CD38	State	-0.576467	0.128708	0.000549345	-0.682194	0.186875	0.00190737
3645	MMP9	State	-0.483067	0.233067	0.0405919	-1.05925	0.399579	0.0303939
1011	CXCL5	State	-0.479454	0.48074	0.303139	-1.32348	0.852364	0.141572
2662	LYZ	State	-0.462984	0.27153	0.0835833	-0.780542	0.356729	0.0413917
1672	TSPAN33	State	-0.407069	0.185155	0.029794	-1.17529	0.509275	0.0239952
1504	EZR	State	-0.319302	0.0289434	2.92722e-05	-0.0495636	0.127072	0.711258
292	LY9	State	-0.304434	0.080106	0.00124003	-0.370209	0.247199	0.136773
637	ITGA4	State	-0.2869	0.0368455	0.000134161	-0.0226867	0.145096	0.876225
1009	CXCL8	State	-0.262086	0.169647	0.117976	-0.57533	0.178469	0.00327523
1014	EREG	State	-0.258554	0.245299	0.275945	-0.862076	0.375328	0.0443911
3882	APOC1	State	-0.241298	0.365838	0.476105	-1.61869	1.03128	0.120576
2851	GZMB	State	-0.225389	0.13571	0.103779	-1.00378	0.322975	0.0117976
3090	IL16	State	-0.222892	0.0565372	0.0014306	-0.160811	0.298594	0.568486
1010	CXCL1	State	-0.220173	0.273945	0.402719	-1.5612	0.538429	0.0483903
2031	SEMA4D	State	-0.214571	0.053921	0.000780874	-0.230911	0.243837	0.340532
2210	ZDHHC5	State	-0.211871	0.0581292	0.00134172	0.844585	0.513155	0.0925815
343	PTPRC	State	-0.205771	0.0170206	0.000276774	0.058868	0.0513665	0.246551
842	CD96	State	-0.201297	0.0321962	0.000181261	0.0519861	0.113382	0.632074
2590	NELL2	State	-0.196969	0.0581996	0.00196093	0.179323	0.202758	0.367526
2552	CLEC2D	State	-0.193057	0.0215202	1.43536e-05	-0.0720096	0.092408	0.431714
2699	HSP90B1	State	-0.185171	0.050538	0.00146519	0.0839465	0.237814	0.712657
3578	SIRPA	State	-0.181792	0.191046	0.325535	-0.443201	0.598476	0.389922
932	ST6GAL1	State	-0.173079	0.074243	0.0163967	-0.0986372	0.226256	0.65247
1012	CXCL3	State	-0.155223	0.26123	0.523095	-1.36132	0.288064	0.00239952
664	CD28	State	-0.153657	0.0644627	0.0157968	-0.448756	0.269985	0.114777
2199	MDK	State	-0.149403	0.115188	0.197161	-0.548071	0.302718	0.0735853
367	CD55	State	-0.144831	0.0430304	0.00252545	0.177661	0.204837	0.379724
3782	ADGRE5	State	-0.141213	0.0588926	0.0169966	-0.099597	0.244962	0.665667
1370	HLA-DMA	State	-0.139699	0.10345	0.180564	0.0867449	0.328095	0.785643
1664	FAM3C	State	-0.135054	0.0500825	0.0079984	-0.0103693	0.191567	0.957608
3217	CCL22	State	-0.134011	0.400448	0.703859	-0.468066	0.529935	0.155769
1981	CD274	State	-0.12734	0.203289	0.519896	0.691407	0.714786	0.373525
291	SLAMF7	State	-0.126317	0.0664086	0.0591882	-0.57056	0.124069	0.000638174
1717	CD99	State	-0.122906	0.0291349	0.000526026	-0.156358	0.133582	0.241352
2219	CD6	State	-0.120813	0.0458181	0.00779844	0.0488295	0.169834	0.773245
313	XCL1	State	-0.10389	0.104134	0.327135	0.0199894	0.257589	0.931814
3242	GLG1	State	-0.100575	0.0520514	0.0575885	-0.229426	0.327142	0.455309
575	IL1B	State	-0.100381	0.33037	0.730454	-0.893494	0.318477	0.0383923
287	COPA	State	-0.0996751	0.0441921	0.0263947	0.962856	0.364969	0.0125975
526	TGOLN2	State	-0.0960729	0.0359127	0.00819836	0.420975	0.232594	0.0763847
1334	HLA-E	State	-0.092759	0.0200093	0.00145249	-0.139377	0.134818	0.305939
3081	TSPAN3	State	-0.0927007	0.0701952	0.185363	0.554989	0.293349	0.0539892
2362	MPZL3	State	-0.0906014	0.0702524	0.189562	-0.254658	0.311705	0.381124
3511	CD7	State	-0.0876356	0.0320603	0.0079984	-0.0552756	0.0634832	0.384723
1767	MSN	State	-0.0860381	0.0285669	0.00259948	-0.341416	0.167279	0.0427914
2452	PSAP	State	-0.0852007	0.0480594	0.0779844	-0.383876	0.181159	0.0339932
3997	MFNG	State	-0.0769681	0.055688	0.168566	0.753621	0.448622	0.0825835
3095	NMB	State	-0.0761096	0.12792	0.555289	-0.776161	0.438818	0.113577
1364	HLA-DRB1	State	-0.075246	0.138423	0.587283	-0.179726	0.155984	0.245151
218	CD2	State	-0.0744497	0.0255419	0.00559888	0.0218002	0.0653306	0.741652
1362	HLA-DRA	State	-0.0743563	0.170533	0.652869	-0.0217845	0.165841	0.893421
3102	CIB1	State	-0.0741654	0.0242647	0.00359928	-0.116085	0.193471	0.544891
2361	JAML	State	-0.0729834	0.0346156	0.035193	-0.00292603	0.0863282	0.968606
3402	GRN	State	-0.0722804	0.0794361	0.360328	-0.736934	0.258468	0.00619876
2423	NRP1	State	-0.0712222	0.187872	0.697461	-0.141475	0.48193	0.720256
1330	HLA-F	State	-0.0700223	0.034393	0.0433913	-0.0309643	0.200123	0.877425
3138	IL32	State	-0.0542781	0.0285114	0.0585883	0.00894139	0.0922491	0.930214
2554	CLEC2B	State	-0.0535477	0.0272536	0.0519896	0.0586877	0.140146	0.679064
1860	SARAF	State	-0.0508557	0.0168139	0.0039992	0.0125122	0.0568487	0.829834
2178	NUCB2	State	-0.0452579	0.0417078	0.273345	0.0179138	0.163127	0.908618
3744	CD320	State	-0.0435965	0.0579381	0.453709	-0.0706234	0.341267	0.826835
391	ARF1	State	-0.038956	0.0250805	0.118976	0.0575119	0.174635	0.735853
3890	CALM3	State	-0.0374336	0.0445434	0.406319	-0.0318871	0.269416	0.904819
3978	OSM	State	-0.0317674	0.257937	0.896421	-0.500385	0.423385	0.203159
1412	VEGFA	State	-0.031182	0.132975	0.811838	-0.655594	0.271389	0.0375925
3774	CALR	State	-0.0301714	0.0289344	0.29774	-0.158637	0.107973	0.146571
3100	ANPEP	State	-0.0290211	0.202694	0.880424	-1.60144	0.415912	0.00419916
217	CD58	State	-0.0282637	0.0506346	0.588682	-0.130693	0.221669	0.534693
839	CD47	State	-0.0274475	0.0339421	0.415517	-0.0382702	0.294029	0.894821
1344	HLA-B	State	-0.0272725	0.0123502	0.0309938	0.035178	0.0515916	0.489502
17	TNFRSF14	State	-0.0270643	0.0493821	0.580684	0.375824	0.315533	0.338732
576	IL1RN	State	-0.0233868	0.297452	0.939812	-1.23865	0.687075	0.0955809
1013	CXCL2	State	-0.0218081	0.244109	0.929014	-1.17818	0.521929	0.0131974
3756	ICAM3	State	-0.0178846	0.0548437	0.743851	0.292455	0.302415	0.30214
3867	TGFB1	State	-0.0173445	0.0326044	0.590282	0.155198	0.149684	0.29834
3586	PRNP	State	-0.0145084	0.0485876	0.771446	0.285754	0.329947	0.363127
248	S100A8	State	-0.0141862	0.25515	0.956009	-1.07139	0.926442	0.186963
1343	HLA-C	State	-0.0104125	0.0135844	0.45051	-0.0352891	0.0626976	0.583883
67	CD52	State	-0.0100383	0.0389308	0.794241	-0.0806614	0.120907	0.515497
101	YARS1	State	-0.00744963	0.0533879	0.890222	-0.292566	0.297223	0.34813
961	LRPAP1	State	-0.00697637	0.0341121	0.843431	-0.276894	0.347692	0.364727
1365	HLA-DQA1	State	-0.00429013	0.168381	0.982004	-0.075146	0.235206	0.736453
2534	CD9	State	-0.00303571	0.0575796	0.963207	-0.157185	0.157326	0.312737
3801	BST2	State	-0.0011512	0.0358262	0.971606	0.116661	0.177521	0.516697
1048	AIMP1	State	0.00229972	0.0466825	0.960208	-0.0726929	0.318257	0.805639
848	TIGIT	State	0.00360021	0.0598096	0.94941	-0.167691	0.138276	0.226355
1634	LRCH4	State	0.00529117	0.0674406	0.938812	-0.27214	0.469603	0.716257
2082	ENG	State	0.00563039	0.0943355	0.95181	-0.682999	0.187939	0.00277695
3726	EBI3	State	0.00593531	0.274955	0.982603	-0.551407	0.541072	0.235953
2936	CALM1	State	0.00784169	0.0163949	0.634673	0.0118706	0.0852589	0.886423
4084	ITGB2	State	0.00862159	0.0807954	0.907419	-0.212073	0.343822	0.554489
1331	HLA-A	State	0.0112565	0.0145113	0.432713	-0.045494	0.0883744	0.604279
1346	LTB	State	0.0133838	0.0421876	0.74925	0.108092	0.198352	0.60128
3358	CCL5	State	0.0138176	0.0355905	0.696861	-0.0220944	0.0513167	0.667067
3663	GNAS	State	0.0153864	0.0220933	0.476305	-0.0133978	0.144068	0.924615
2798	ITM2B	State	0.0184622	0.016968	0.275945	0.0308146	0.0911365	0.744451
3017	B2M	State	0.0187048	0.011858	0.116777	0.148336	0.0656737	0.0271946
3868	RPS19	State	0.0201615	0.00984492	0.0379924	0.151163	0.0451329	0.00195883
3840	TYROBP	State	0.0245821	0.121451	0.840832	-0.789853	0.174025	0.000590505
1363	HLA-DRB5	State	0.0285642	0.157013	0.85003	0.0426948	0.280933	0.855229
2773	HMGB1	State	0.0364695	0.0176883	0.0405919	0.0363427	0.136859	0.787243
424	ADAM17	State	0.0419386	0.0691013	0.539492	0.31564	0.34236	0.30174
1373	HLA-DPB1	State	0.0437458	0.0941068	0.646271	0.439878	0.218601	0.0535893
1366	HLA-DQB1	State	0.0437746	0.176307	0.805839	0.11255	0.286569	0.644471
3104	FURIN	State	0.0494582	0.0658208	0.45171	-0.256363	0.233769	0.269546
1748	TIMP1	State	0.0500347	0.115477	0.669066	-0.784487	0.287197	0.004999
290	CD48	State	0.0508951	0.0373671	0.171366	-0.276841	0.190713	0.192162
2291	GSTP1	State	0.0511956	0.0271449	0.0571886	-0.426351	0.140703	0.00318422
480	RTN4	State	0.051279	0.0428469	0.234553	-0.0345701	0.192051	0.855829
2377	SORL1	State	0.056229	0.0544479	0.30074	0.299952	0.185235	0.104379
245	S100A10	State	0.0571334	0.0265642	0.0335933	-0.0972014	0.110492	0.383723
2837	MMP14	State	0.0579507	0.170684	0.731254	-1.06141	0.496425	0.0459908
475	CALM2	State	0.0602269	0.0270425	0.0273945	0.0635305	0.275198	0.804839
2422	ITGB1	State	0.0638681	0.0371824	0.0863827	-0.064062	0.143146	0.672665
3999	LGALS1	State	0.0645295	0.0315556	0.0423915	0.00424971	0.069489	0.95181
2888	LGALS3	State	0.0654531	0.0362631	0.0733853	-0.163326	0.149079	0.279944
105	KIAA0319L	State	0.0742443	0.0748238	0.319136	0.891828	0.250193	0.00313054
2191	CD44	State	0.0762954	0.0246587	0.00359928	-0.0573561	0.123894	0.652869
250	S100A4	State	0.0777778	0.0373933	0.0369926	-0.00916689	0.0839609	0.909218
3189	ITGAL	State	0.0793976	0.0611316	0.204759	0.0630768	0.300901	0.832234
1220	CD14	State	0.0801453	0.346183	0.803039	-1.06574	0.80581	0.122775
335	PTGS2	State	0.0826019	0.183569	0.646271	-0.472773	0.49843	0.256749
2244	VEGFB	State	0.0836901	0.0494825	0.094981	0.470477	0.359679	0.172565
3220	CKLF	State	0.0848719	0.0378733	0.0257948	-0.0973811	0.203071	0.628274
3284	CXCL16	State	0.0897017	0.0972414	0.358528	-0.113841	0.248177	0.629274
3043	ANXA2	State	0.0954116	0.0382424	0.0131974	-0.437525	0.150394	0.0069986
4085	COL6A2	State	0.0982619	0.104222	0.34833	-0.425499	0.356551	0.269546
2188	CD59	State	0.117976	0.0527274	0.0233953	-0.495037	0.198382	0.014997
2019	ANXA1	State	0.121872	0.043891	0.0059988	-0.136044	0.168341	0.435313
911	TNFSF10	State	0.126929	0.0889619	0.152969	-0.606523	0.403384	0.192761
4051	APP	State	0.128508	0.0879076	0.14797	-0.298755	0.290826	0.291742
3879	NECTIN2	State	0.137544	0.113224	0.227954	0.0394107	0.315898	0.909018
3039	ADAM10	State	0.139806	0.0622345	0.0229954	0.657168	0.351774	0.065187
3646	CD40	State	0.144774	0.113049	0.203159	0.318775	0.298662	0.265747
1654	NAMPT	State	0.147498	0.0668262	0.0275945	-0.55581	0.219585	0.0135973
1565	INHBA	State	0.148017	0.206527	0.457109	-0.164876	0.275957	0.487902
3755	ICAM1	State	0.156598	0.119347	0.183763	-0.25252	0.355527	0.456309
3881	APOE	State	0.157175	0.181525	0.387922	-1.22035	0.657763	0.0939812
2132	IFITM1	State	0.158985	0.0447032	0.00147775	0.0972075	0.12981	0.445511
3970	MIF	State	0.166182	0.0245193	4.28883e-05	-0.218938	0.159727	0.169166
1873	ADAM9	State	0.181329	0.133145	0.171166	0.554383	0.313169	0.0733853
2143	CTSD	State	0.199114	0.0545767	0.00097221	-0.236154	0.247517	0.358728
247	S100A9	State	0.202308	0.275801	0.469306	-0.886042	0.736179	0.216957
2165	ADM	State	0.212268	0.25341	0.408118	0.694156	0.668058	0.29974
2774	ALOX5AP	State	0.212848	0.0461734	0.00215518	0.253633	0.164604	0.125375
2998	THBS1	State	0.216607	0.13199	0.104779	-0.874842	0.316342	0.00339932
1544	IL6	State	0.274759	0.171265	0.118776	-0.559897	0.750922	0.528094
1015	AREG	State	0.290551	0.107501	0.00959808	0.298002	0.4536	0.522695
2197	CD82	State	0.322025	0.0879068	0.00162705	0.157528	0.239415	0.4985
2002	CCL19	State	0.379699	0.375772	0.325535	-0.0613928	0.539045	0.893621
2051	ABCA1	State	0.398926	0.238934	0.10218	0.342627	0.488824	0.395521
3360	CCL4	State	0.507619	0.12953	0.00147474	-0.256561	0.21384	0.25015
2337	MMP1	State	0.511487	0.141995	0.0015694	0.560176	0.37566	0.181964
2631	IL23A	State	0.532947	0.267318	0.0503899	-1.52754	1.00503	0.34933
3359	CCL3	State	0.551588	0.193754	0.00379924	-0.426982	0.307598	0.270946
3351	CCL2	State	0.636024	0.141907	0.000498782	1.52077	0.535785	0.00519896
3361	CCL3L1	State	0.768554	0.290189	0.0127974	0.613165	0.716633	0.365327
688	CCL20	State	0.782689	0.183059	0.000431707	-0.642477	0.468523	0.14937
3362	CCL4L2	State	0.825594	0.230629	0.0016791	0.647816	0.612092	0.354529
2339	MMP12	State	1.09664	0.295745	0.00259948	2.94099	0.69755	0.00339932

## Sheet: VA_ligands
X	gene	tx	de_coef	de_se	de_pval	dv_coef	dv_se	dv_pval
3698	THBS1	State	-0.621227	0.0698885	5.86503e-05	0.0685604	0.121012	0.575685
4612	ANGPTL4	State	-0.561325	0.136249	0.000477145	-0.037659	0.364545	0.916417
765	COL5A2	State	-0.561275	0.105185	0.000256705	-0.0668309	0.278686	0.80144
764	COL3A1	State	-0.432854	0.108109	0.00053509	0.190385	0.179997	0.306539
1421	EDIL3	State	-0.405322	0.128615	0.00239952	-0.228124	0.237849	0.336333
1817	EZR	State	-0.402476	0.0490574	0.000538223	0.224602	0.20831	0.257149
1775	CCN2	State	-0.400437	0.104685	0.000544839	0.116769	0.240422	0.642072
2663	SAA1	State	-0.385297	0.145236	0.00719856	-0.877224	0.587672	0.139572
226	CCN1	State	-0.383904	0.0779044	0.000347539	0.162486	0.158044	0.30054
3140	A2M	State	-0.383584	0.0656359	2.86024e-05	-0.042359	0.1642	0.786243
1703	ADGRF5	State	-0.363194	0.0989474	0.00114865	0.120799	0.232364	0.610278
1716	COL12A1	State	-0.32288	0.0879543	0.00118814	0.506436	0.285315	0.0763847
3496	COL4A1	State	-0.32199	0.0342173	0.000421041	-0.145622	0.0726976	0.0443911
1907	IGFBP3	State	-0.321645	0.211112	0.128374	-0.207893	0.363901	0.565087
2700	ZDHHC5	State	-0.296535	0.0604157	0.000144941	-0.0219833	0.340838	0.944011
3819	MFGE8	State	-0.282218	0.0506003	9.03671e-05	-0.0678311	0.162267	0.671066
4760	TGFB1	State	-0.278955	0.0898716	0.00271058	-0.163473	0.318709	0.588882
1435	PAM	State	-0.278216	0.0595353	0.000283977	-0.177344	0.158149	0.259348
1755	LAMA4	State	-0.273719	0.0633607	0.000407517	0.0131023	0.224287	0.960008
1353	CDH6	State	-0.272419	0.0909316	0.00339932	0.18844	0.193547	0.328334
3120	CD9	State	-0.264266	0.0576766	0.000510877	0.294023	0.140098	0.0467906
408	LAMC1	State	-0.264259	0.052203	0.000394691	-0.149175	0.226774	0.495901
2268	ADAM9	State	-0.249803	0.0658855	0.000686784	-0.210436	0.315665	0.476305
1522	SPARC	State	-0.24967	0.057226	0.000357447	-0.235422	0.133398	0.0745851
4231	COL1A1	State	-0.249122	0.149181	0.0957808	-0.0638795	0.435648	0.880824
2891	MCAM	State	-0.248309	0.0659884	0.000872936	0.217397	0.11529	0.0613877
1541	SLIT3	State	-0.239264	0.0708756	0.00259948	0.0688083	0.185904	0.70186
318	S100A4	State	-0.235662	0.0736902	0.00252844	0.0901302	0.116694	0.432913
2064	CD99	State	-0.227743	0.047671	0.000400177	0.0118852	0.142184	0.932613
1697	VEGFA	State	-0.214769	0.0607401	0.00156849	-0.0399874	0.179232	0.837433
4960	APP	State	-0.206502	0.0409768	0.000304743	-0.198369	0.214118	0.323335
4011	GLG1	State	-0.202186	0.0670007	0.00279944	-0.0993	0.285249	0.715457
4620	COL5A3	State	-0.20123	0.0734194	0.00659868	0.0698531	0.193941	0.717656
2699	SERPING1	State	-0.200134	0.0545304	0.0015297	0.102086	0.207883	0.59888
3311	DCN	State	-0.198405	0.121895	0.102979	0.761602	0.253712	0.0103979
2515	TNC	State	-0.19624	0.0705904	0.00579884	0.0302144	0.11471	0.796641
2189	BGN	State	-0.191477	0.0682652	0.00639872	0.402258	0.221731	0.074985
4682	BST2	State	-0.190881	0.0451756	0.000769369	0.165024	0.145804	0.263147
4897	TIMP3	State	-0.189509	0.0641051	0.00403752	0.0462942	0.151157	0.767447
2961	CXCL12	State	-0.186629	0.0777298	0.019996	0.213901	0.180674	0.229954
3619	PSEN1	State	-0.181041	0.086609	0.0383923	0.300344	0.517242	0.539492
3309	KITLG	State	-0.178915	0.0785618	0.0203959	0.0646089	0.200395	0.729654
1610	BTN2A1	State	-0.176703	0.0905695	0.0535893	0.562874	0.527146	0.292741
2993	PSAP	State	-0.174486	0.0350567	0.000313364	-0.0255942	0.144371	0.857429
360	KIRREL1	State	-0.174437	0.0976039	0.0739852	-1.34957	0.433637	0.0341932
4435	BMP2	State	-0.174299	0.109094	0.115377	0.0649182	0.352573	0.843031
2121	MSN	State	-0.170818	0.0309986	0.000146164	0.114744	0.122537	0.368126
4842	IL11	State	-0.164857	0.191947	0.378324	-0.00511131	0.19855	0.977804
3505	GAS6	State	-0.159263	0.0539129	0.00379924	-0.0682801	0.169642	0.691062
5006	COL18A1	State	-0.158336	0.0415472	0.000769536	0.154285	0.172439	0.387922
1631	MICA	State	-0.146672	0.0688748	0.0321936	-0.275087	0.463003	0.533293
1208	IGFBP7	State	-0.146282	0.0235892	7.76135e-05	-0.118557	0.060346	0.0537892
2230	LPL	State	-0.14009	0.0953046	0.143771	0.096085	0.231484	0.678264
2952	NRP1	State	-0.134544	0.0560722	0.015197	-0.292067	0.190151	0.155169
4172	IGFBP4	State	-0.132641	0.0524642	0.0125975	0.158691	0.125379	0.208958
443	CD55	State	-0.131287	0.0456671	0.00539892	0.0904029	0.140874	0.519296
2329	SDC2	State	-0.130303	0.0477277	0.00739852	0.0983151	0.118951	0.388322
3740	ADAM10	State	-0.124349	0.0745601	0.0957808	0.0148746	0.417444	0.971406
1010	CD47	State	-0.123309	0.0738661	0.0971806	0.299501	0.42947	0.459708
2274	PLAT	State	-0.120895	0.123972	0.336533	0.661841	0.313074	0.0537892
4428	PRNP	State	-0.117506	0.046503	0.0123975	0.132724	0.227785	0.559088
4718	GPI	State	-0.113065	0.0859603	0.188162	0.0647998	0.494468	0.887423
1494	HBEGF	State	-0.11292	0.111146	0.30194	-0.580976	0.359458	0.191762
116	YARS1	State	-0.111807	0.0581986	0.0535893	-0.10108	0.25079	0.719456
3520	MMP14	State	-0.10796	0.0627622	0.0991802	-0.19516	0.174546	0.295941
3462	ITM2B	State	-0.106847	0.0274959	0.00104624	-0.053398	0.102935	0.596881
3640	CALM1	State	-0.105025	0.0317662	0.00272548	-0.0231151	0.114058	0.853629
642	TGOLN2	State	-0.103856	0.0515452	0.0421916	-0.359117	0.278373	0.20116
763	TFPI	State	-0.101259	0.0309012	0.00450712	-0.0873396	0.0751941	0.240752
1140	APOD	State	-0.0988526	0.237922	0.676465	0.906374	0.624406	0.15197
2457	ANXA1	State	-0.0968936	0.0591126	0.105179	0.286955	0.140819	0.059788
2247	CLU	State	-0.0945998	0.104024	0.362128	0.00928302	0.336981	0.983203
2250	SARAF	State	-0.0936137	0.0386399	0.0159968	-0.0627434	0.182726	0.738852
1955	COL1A2	State	-0.0889633	0.0878861	0.325335	-0.0742741	0.23585	0.74845
2906	JAM3	State	-0.0873449	0.0703603	0.212757	-0.915778	0.412438	0.0317936
3497	COL4A2	State	-0.0847322	0.0351043	0.0157968	-0.0835323	0.0764728	0.291542
1773	PTPRK	State	-0.0844606	0.0808779	0.293341	0.197666	0.504363	0.663667
1224	AREG	State	-0.0839166	0.21436	0.692462	-0.425055	0.514433	0.406719
2414	MPDZ	State	-0.0825283	0.0854522	0.337732	-0.0217639	0.413534	0.955409
1887	INHBA	State	-0.0811897	0.0895941	0.371926	0.0106688	0.135169	0.938612
4626	ICAM1	State	-0.0786511	0.0455476	0.0865827	-0.158031	0.120229	0.204559
2044	RARRES2	State	-0.0776989	0.0532988	0.142771	0.084154	0.155645	0.585283
442	IL24	State	-0.0744271	0.0871769	0.389722	0.0951831	0.0849378	0.268346
2001	NAMPT	State	-0.0710735	0.0320326	0.0307938	-0.0628453	0.0798733	0.438712
1831	PDGFA	State	-0.0696301	0.048677	0.155769	-0.243471	0.15321	0.10098
1614	HLA-F	State	-0.0606039	0.0766715	0.438912	0.317583	0.350949	0.332933
1345	SEMA5A	State	-0.0566872	0.110475	0.614277	-0.231704	0.306611	0.465707
3304	LIN7A	State	-0.0561977	0.0749655	0.467506	0.0246215	0.223925	0.905419
2897	ESAM	State	-0.0515192	0.0518142	0.331934	-0.238369	0.196959	0.268946
3040	TCTN3	State	-0.0420683	0.0902703	0.640072	0.347991	0.546108	0.480104
364	COPA	State	-0.0392811	0.0434048	0.369726	0.387367	0.229443	0.0837832
4437	JAG1	State	-0.0332117	0.0854734	0.706659	-0.202182	0.285264	0.479704
3719	B2M	State	-0.0325917	0.0222368	0.15037	-0.0840501	0.0538089	0.116777
3726	FGF7	State	-0.0301698	0.0693769	0.662468	-0.115407	0.069594	0.107179
4313	TIMP2	State	-0.025603	0.078751	0.754249	0.891619	0.293162	0.00759848
591	RTN4	State	-0.025283	0.0334091	0.44951	0.00434331	0.144483	0.975005
1630	HLA-B	State	-0.0159989	0.0274791	0.562088	0.0533033	0.0691287	0.441312
1939	HGF	State	-0.0142356	0.0599519	0.811438	-0.27637	0.132337	0.0281944
2670	LIN7C	State	-0.0115543	0.0606907	0.844231	0.200949	0.3971	0.638272
4523	GNAS	State	-0.0108887	0.0289526	0.705859	0.120741	0.126141	0.336133
1007	ALCAM	State	-0.0108	0.0657094	0.864827	-0.250174	0.13863	0.0731854
1619	HLA-E	State	-0.0107407	0.030364	0.722256	-0.0987137	0.0945999	0.308138
5008	COL6A2	State	-0.0105562	0.0361994	0.767646	0.0492696	0.111849	0.684263
825	SERPINE2	State	0.00969532	0.0979824	0.923015	0.362637	0.180074	0.0461908
4314	C1QTNF1	State	0.0182957	0.0697345	0.792042	0.334968	0.186728	0.0755849
3004	PLAU	State	0.0194471	0.0765105	0.803039	0.0996643	0.131428	0.470506
518	ADAM17	State	0.0226955	0.0706863	0.75125	0.907728	0.404108	0.0377924
2618	CTSD	State	0.0230828	0.0420825	0.584083	-0.13706	0.0940617	0.141172
2951	ITGB1	State	0.0279124	0.0208825	0.186363	0.112123	0.0733259	0.124575
1629	HLA-C	State	0.0344739	0.0275845	0.222755	-0.0215357	0.0707649	0.764847
3432	HMGB1	State	0.0350011	0.0239106	0.15177	-0.0751884	0.0965062	0.435513
4773	NECTIN2	State	0.0360757	0.0478794	0.462507	-0.0146761	0.343855	0.965207
3793	TSPAN3	State	0.0365188	0.0496218	0.474905	-0.302102	0.282816	0.259148
3810	NMB	State	0.0365933	0.0965217	0.709258	0.650299	0.357892	0.070186
2646	ADM	State	0.0432485	0.134156	0.754049	0.529013	0.255875	0.0857828
5007	COL6A1	State	0.0440697	0.0512263	0.385523	0.464699	0.157393	0.00719856
1615	HLA-A	State	0.045962	0.0285549	0.106179	-0.115436	0.0915211	0.213557
4909	LGALS1	State	0.0554069	0.0249388	0.0263947	0.151353	0.0614102	0.0179964
4661	ADGRE5	State	0.0564494	0.0789138	0.492102	-0.199668	0.304497	0.489102
4417	SIRPA	State	0.0623942	0.148686	0.661868	-0.293226	0.34182	0.412917
477	ARF1	State	0.0632133	0.0241165	0.0089982	-0.0872881	0.0932227	0.345331
1961	TAC1	State	0.0647997	0.241436	0.792641	-0.0190956	0.50236	0.965407
2601	IFITM1	State	0.0691706	0.0609923	0.264547	0.346485	0.21483	0.118176
4787	CALM3	State	0.0702432	0.066931	0.294741	-0.24218	0.260837	0.326135
1091	RARRES1	State	0.0737731	0.156603	0.629874	0.418314	0.479584	0.377724
1168	LRPAP1	State	0.0739219	0.0426046	0.0861828	0.0619862	0.319667	0.834633
3746	ANXA2	State	0.0774311	0.0290818	0.0079984	0.179421	0.0766621	0.0263947
4775	APOE	State	0.0849735	0.0542411	0.123575	-0.104902	0.0983231	0.296341
2014	FAM3C	State	0.0864506	0.0436671	0.0511898	-0.027472	0.278903	0.918416
4619	OLFM2	State	0.0874415	0.096129	0.370926	0.0611339	0.261563	0.821036
2211	ANGPT2	State	0.0952479	0.102925	0.34933	0.125454	0.175956	0.491302
1654	HLA-DPB1	State	0.100354	0.0840031	0.230954	-0.599086	0.300139	0.0529894
2679	CD44	State	0.101491	0.0295774	0.00231174	-0.0422712	0.0727107	0.559888
4143	CCL8	State	0.106658	0.16038	0.496901	0.0998087	0.178916	0.580684
4762	RPS19	State	0.108661	0.0101711	0.000542034	-0.00566467	0.0572667	0.928614
3825	FURIN	State	0.111116	0.0933823	0.234153	0.10376	0.422804	0.789842
4205	GRN	State	0.115994	0.084839	0.169366	0.0309513	0.469183	0.937213
4651	CALR	State	0.116594	0.0357756	0.00254209	0.0702058	0.106493	0.523295
3141	CLEC2B	State	0.124934	0.0887981	0.156369	0.10642	0.212908	0.628674
1439	TSLP	State	0.129092	0.180459	0.471706	-0.0563417	0.20966	0.778244
844	COL6A3	State	0.129608	0.0772948	0.0915817	-0.0636542	0.105946	0.555489
4142	CCL2	State	0.132635	0.0567606	0.0191962	-0.0656306	0.0826423	0.461308
2497	ABCA1	State	0.132653	0.110719	0.223955	0.00822451	0.277775	0.976205
585	CALM2	State	0.132776	0.0248705	0.000162301	-0.0372133	0.106511	0.725455
1985	SERPINE1	State	0.13548	0.108331	0.213357	0.528283	0.183135	0.00819836
660	SEMA4C	State	0.145436	0.0956873	0.130774	0.210058	0.416264	0.603879
492	NID1	State	0.145655	0.0737528	0.0523895	0.0313276	0.337101	0.917616
3335	HSP90B1	State	0.153737	0.0323177	0.00157226	-0.0393884	0.113145	0.731254
3874	IL32	State	0.157325	0.0556539	0.0059988	-0.0477581	0.0979931	0.615477
1260	AIMP1	State	0.157774	0.04354	0.0014227	-0.31123	0.198256	0.111178
1222	CXCL2	State	0.157841	0.0729546	0.0315937	-0.352106	0.0776226	0.000807789
1861	IL6	State	0.163852	0.0700822	0.0195961	-0.280047	0.0799057	0.00141662
314	S100A10	State	0.180255	0.060117	0.00319936	-0.0886523	0.0862666	0.308938
4498	CD40	State	0.181612	0.0643867	0.0059988	-0.107256	0.279913	0.657269
3580	LGALS3	State	0.185774	0.025464	0.000185142	0.0444052	0.0583138	0.443911
1219	CXCL1	State	0.188674	0.184761	0.319336	0.672144	0.392226	0.0887822
3150	HEBP1	State	0.189887	0.0628315	0.00359928	-0.0993983	0.243365	0.672066
3822	CIB1	State	0.193612	0.0439627	0.00259376	-0.474877	0.242073	0.0509898
279	NGF	State	0.201846	0.0922191	0.0295941	-0.36764	0.242492	0.146171
4493	SDC4	State	0.205671	0.0917187	0.0253949	0.320913	0.438376	0.434713
2791	GSTP1	State	0.20845	0.0258717	6.51659e-05	0.0811883	0.0795769	0.309138
2585	TRAF2	State	0.211358	0.0902568	0.0173965	0.33451	0.494262	0.474505
2895	CLMP	State	0.22022	0.128287	0.0913817	-0.268284	0.245166	0.228154
4885	LIF	State	0.232222	0.0490283	0.000448317	-0.134647	0.0715851	0.0643871
2675	CD59	State	0.239957	0.0281743	0.000136816	-0.0653819	0.0673416	0.333933
2097	TIMP1	State	0.241493	0.0558228	0.000424785	-0.164476	0.213237	0.461108
1218	CXCL8	State	0.242849	0.060834	0.00089965	-0.33639	0.0669467	0.000151996
4875	MIF	State	0.280699	0.0261389	0.000383761	-0.279058	0.0975516	0.00679864
2541	ENG	State	0.289197	0.111895	0.0127974	0.0093661	0.386063	0.982004
3625	PGF	State	0.296116	0.0932735	0.00262399	0.416472	0.363983	0.223555
1827	THBS2	State	0.298526	0.137822	0.0291942	-0.436392	0.250482	0.126175
1381	FST	State	0.303806	0.179137	0.0933813	0.231721	0.399741	0.565487
4610	CD320	State	0.316875	0.0826191	0.00112742	-0.207545	0.33162	0.5015
416	PTGS2	State	0.332945	0.182641	0.0713857	0.160949	0.279112	0.542092
2852	MMP1	State	0.349601	0.1573	0.0291942	0.376001	0.498893	0.445311
2741	VEGFB	State	0.355128	0.0788652	0.00206999	-0.0149967	0.41341	0.967606
1281	FGF2	State	0.40403	0.0742744	8.59783e-05	0.0371947	0.182708	0.844031
829	CCL20	State	0.415267	0.152432	0.00779844	-0.313217	0.121561	0.0103979
316	S100A9	State	0.445773	0.125714	0.00326358	0.581792	0.617675	0.346931
4167	CSF3	State	0.447998	0.208893	0.0293941	0.165931	0.39764	0.659468
4546	CFD	State	0.45927	0.133436	0.00204688	-0.82306	0.277268	0.0187962
1221	CXCL3	State	0.473268	0.0913686	0.000205031	-0.219411	0.0984278	0.0279944
2662	NUCB2	State	0.526007	0.0912973	0.000303637	-0.176984	0.320847	0.532893
4149	CCL3	State	0.60168	0.231477	0.00979804	0.0116907	0.339758	0.975605
1220	CXCL5	State	1.03699	0.308392	0.000916905	-0.064043	0.614031	0.853629

## Sheet: FB_ligands
X	gene	tx	de_coef	de_se	de_pval	dv_coef	dv_se	dv_pval
962	IL1RN	State	-0.775197	0.0973288	1.72174e-05	-0.294569	0.101456	0.0069986
340	VCAM1	State	-0.638623	0.0433809	5.90481e-06	-0.109713	0.135265	0.425715
4314	A2M	State	-0.593713	0.0324758	2.29115e-06	-0.0805292	0.0788701	0.310538
4953	TGFB3	State	-0.569118	0.031486	8.69314e-05	0.0958584	0.0839436	0.252949
4443	IL23A	State	-0.549164	0.109261	0.000305532	0.134128	0.125881	0.335133
1694	CXCL10	State	-0.539608	0.102339	0.000245715	0.356009	0.13605	0.0113977
6820	CXADR	State	-0.52857	0.0501191	2.73141e-05	0.0553845	0.126299	0.660668
5035	GREM1	State	-0.526287	0.0513617	1.52326e-05	-0.0843078	0.0955457	0.40192
1052	ITGA4	State	-0.51583	0.0424462	1.45734e-05	0.00197008	0.125925	0.985603
4767	COL4A1	State	-0.515309	0.0142545	8.29249e-05	-0.0592221	0.0352158	0.0905819
581	CFH	State	-0.510975	0.0213958	2.2495e-06	0.196424	0.0582766	0.0024198
3689	CD82	State	-0.491259	0.0327563	0.000121576	0.0844207	0.0624245	0.179764
4695	POSTN	State	-0.490983	0.0349234	0.000177966	-0.185979	0.07547	0.0169966
3060	LPL	State	-0.490508	0.0353865	1.81089e-05	-0.388055	0.0866584	0.000326096
961	IL1B	State	-0.486181	0.0613634	5.00428e-05	0.0126085	0.112823	0.913417
2207	HLA-F	State	-0.474145	0.0249737	0.00012807	0.0666544	0.0791826	0.409518
1499	RARRES1	State	-0.469373	0.0370938	9.62267e-06	0.0662405	0.101088	0.510098
1111	FN1	State	-0.454677	0.0235043	2.12382e-06	-0.116105	0.0991526	0.25015
6327	ANGPTL4	State	-0.45376	0.0372179	8.1646e-06	0.286503	0.0991835	0.00419916
1061	COL3A1	State	-0.451996	0.0331866	8.87993e-07	0.185899	0.0943943	0.108778
1872	FGF10	State	-0.444018	0.0294374	4.13009e-05	0.13755	0.0703926	0.0605879
1062	COL5A2	State	-0.442435	0.024701	8.83974e-07	-0.161487	0.0634803	0.00979804
3417	COL15A1	State	-0.434761	0.0243271	6.13186e-06	-0.00711923	0.056624	0.902619
1511	CLDN11	State	-0.433485	0.0547394	8.16443e-06	-0.404045	0.122872	0.00278148
1362	PROS1	State	-0.431474	0.0279251	1.125e-05	0.177751	0.101249	0.0777844
2751	WNT2	State	-0.417616	0.0181109	9.15274e-05	0.00151012	0.0338481	0.965807
612	IL24	State	-0.402056	0.112275	0.00224538	0.152651	0.15795	0.356729
1693	CXCL9	State	-0.394394	0.0946622	0.000643621	0.379112	0.11155	0.00319936
5084	FBN1	State	-0.392274	0.0226953	1.01796e-05	0.0152526	0.112757	0.89982
5688	CCL11	State	-0.3816	0.11535	0.00207144	-0.307251	0.144261	0.0343931
3453	TNC	State	-0.381178	0.0270705	5.80015e-08	0.0659928	0.0636103	0.307938
2644	HGF	State	-0.3782	0.0134157	0.000124543	0.0766794	0.0245728	0.0029994
2738	LAMB1	State	-0.372546	0.0230878	1.81804e-07	-0.0205707	0.0816842	0.80044
3972	THY1	State	-0.370696	0.0288211	1.3006e-06	-0.00455855	0.0693382	0.945011
1787	SFRP2	State	-0.367104	0.028121	3.43892e-05	-0.0921454	0.0770918	0.229154
2669	COL1A2	State	-0.366701	0.0218536	9.99259e-07	0.317125	0.0851494	0.0018442
2021	TGFBI	State	-0.365512	0.0445358	7.04602e-05	0.101113	0.144277	0.482703
3521	LAMC3	State	-0.357678	0.0324061	2.93185e-06	0.130783	0.109696	0.230954
6336	COL5A3	State	-0.345781	0.028271	6.91616e-06	-0.131695	0.0711885	0.0667866
960	IL1A	State	-0.342184	0.0469679	0.000764709	0.131772	0.0881034	0.131974
3541	COL5A1	State	-0.341934	0.0354817	4.2563e-05	-0.0973515	0.119752	0.423115
3647	SPON1	State	-0.341507	0.0224083	6.33847e-06	0.0107329	0.0607325	0.865827
5963	PTPRM	State	-0.340229	0.0273954	2.63999e-05	-0.108105	0.111338	0.339732
4768	COL4A2	State	-0.331192	0.0139081	4.62231e-05	-0.0835546	0.0361022	0.0191962
2830	CD99	State	-0.329434	0.0147915	2.07139e-07	-0.0484445	0.048609	0.319936
6889	COL6A1	State	-0.326103	0.0162098	4.66303e-07	-0.0804883	0.0800122	0.372326
4354	PTHLH	State	-0.320161	0.0342968	3.74829e-05	0.0451157	0.102499	0.670866
3111	ADAM9	State	-0.317599	0.0263346	4.83823e-07	-0.14209	0.107305	0.185763
5909	LGALS3BP	State	-0.317385	0.0213206	4.77233e-07	0.0151139	0.0544726	0.793641
4539	IGF1	State	-0.317059	0.0229999	1.73226e-06	-0.111124	0.0489435	0.0239952
2413	RSPO3	State	-0.31202	0.0172504	1.68883e-08	-0.0075768	0.0310231	0.805239
6055	SIRPA	State	-0.308301	0.0194898	0.00013328	-0.171975	0.052258	0.00232785
2725	RELN	State	-0.303797	0.0367068	1.65558e-05	0.269286	0.129717	0.0393921
6825	JAM2	State	-0.302269	0.0214299	1.86466e-05	-0.15216	0.085769	0.0765847
5962	LAMA1	State	-0.298269	0.0221601	9.36e-06	-0.0589048	0.0725282	0.408518
2201	BTN2A1	State	-0.296963	0.0240697	8.66329e-06	-0.135219	0.123061	0.268546
3118	PLAT	State	-0.296709	0.0203197	1.64425e-05	-0.149193	0.0516157	0.00439912
5296	IL32	State	-0.296527	0.0139674	0.000145642	0.0531379	0.0487444	0.284343
2225	HLA-B	State	-0.296396	0.010883	7.68308e-05	0.0557786	0.0246407	0.024995
4310	MFAP5	State	-0.295751	0.0651968	0.000353245	0.48586	0.194372	0.0127974
628	TGFB2	State	-0.292587	0.0268501	1.81741e-05	-0.0908967	0.0879656	0.305939
1983	SEMA6A	State	-0.284048	0.0221712	1.53856e-05	-0.0491264	0.0662932	0.467906
381	CD58	State	-0.278089	0.0350696	3.67145e-05	0.167368	0.140538	0.234153
4052	NRP1	State	-0.274232	0.0149205	0.000228416	0.0425996	0.0380084	0.264747
3142	PENK	State	-0.274186	0.0729499	0.000675786	-0.274441	0.077458	0.00234848
6231	CFD	State	-0.273953	0.0328201	2.54633e-05	0.0399695	0.0577266	0.518096
150	COL16A1	State	-0.268172	0.0238994	6.13916e-06	-0.113843	0.0862369	0.189562
6163	MMP9	State	-0.26767	0.119407	0.024995	-0.0391432	0.135917	0.758048
3598	CTSD	State	-0.26534	0.0208391	0.000277887	-0.207879	0.087612	0.0187962
828	EFEMP1	State	-0.263282	0.0290849	3.81926e-05	-0.066283	0.11682	0.578684
2831	MXRA5	State	-0.263092	0.0428705	0.000181307	-0.137454	0.109437	0.210558
2879	TIMP1	State	-0.262756	0.0157548	0.000186289	0.194393	0.0281555	0.000305805
3655	SAA1	State	-0.259513	0.0453066	0.000212394	-0.370448	0.252401	0.146771
5804	COL1A1	State	-0.257408	0.0299266	1.44652e-05	0.0755671	0.108713	0.585883
2353	SNX14	State	-0.256331	0.0311014	7.9933e-06	0.111429	0.153542	0.463907
852	ANTXR1	State	-0.254704	0.0316395	0.000160431	-0.0797656	0.12354	0.526295
1163	COL6A3	State	-0.25428	0.0173221	0.000210185	-0.115366	0.0421799	0.00619876
1682	CXCL1	State	-0.251245	0.0141344	0.000229311	0.0744702	0.0251478	0.00419916
2224	HLA-C	State	-0.251128	0.0105577	0.000148472	0.0884636	0.0246705	0.00165787
3235	COL14A1	State	-0.249328	0.0237678	3.87694e-05	0.0339212	0.054185	0.538092
2488	DLL1	State	-0.24833	0.0300398	5.80397e-05	-0.0979239	0.106473	0.382324
2417	LAMA2	State	-0.246735	0.0392451	5.83265e-05	0.139874	0.120983	0.25155
6800	FBLN1	State	-0.24668	0.0221611	1.92918e-06	0.0795109	0.0589375	0.175965
1381	ALCAM	State	-0.243203	0.0177254	4.65182e-06	-0.0261658	0.0394244	0.514497
4262	ADAM12	State	-0.242026	0.0207576	0.000233777	0.0223119	0.0568737	0.691462
584	PTPRC	State	-0.241578	0.0797767	0.00279944	-0.0606645	0.0782095	0.455109
1515	TNFSF10	State	-0.240307	0.0492904	0.00169061	-0.0052228	0.189455	0.977604
2352	NT5E	State	-0.239455	0.0396445	0.000116186	-0.212	0.0920895	0.0227954
6549	APOE	State	-0.238886	0.0165416	0.000323948	0.0186519	0.0461786	0.682064
5497	GLG1	State	-0.238792	0.0173586	6.37773e-07	-0.0577021	0.0861486	0.502899
5695	CCL5	State	-0.23873	0.0644264	0.00164357	0.0427359	0.112704	0.705859
4800	MMP14	State	-0.238488	0.0129159	0.000188091	-0.0423308	0.03708	0.258348
6828	APP	State	-0.237945	0.0120041	0.000138907	-0.10643	0.0550035	0.0513897
6311	C3	State	-0.236786	0.0260041	7.67481e-05	0.253516	0.103716	0.0117976
4944	PGF	State	-0.234185	0.0322161	0.000810653	0.0457449	0.110463	0.690262
1384	CD47	State	-0.227795	0.015164	0.000258394	0.0953469	0.051855	0.069786
574	PTGS2	State	-0.227548	0.0170489	0.000283491	0.0530659	0.028894	0.0679864
5209	NMB	State	-0.226541	0.0264227	2.35548e-05	0.00254698	0.0427794	0.952609
3089	SARAF	State	-0.225391	0.014303	0.000291666	0.222289	0.0518481	0.000874804
3010	BGN	State	-0.223184	0.023386	1.29497e-06	0.00854316	0.0733355	0.907019
1355	ROBO1	State	-0.222053	0.0267878	0.000234888	-0.0809921	0.0954574	0.405719
1560	APOD	State	-0.222013	0.0251674	7.74655e-05	0.09033	0.112187	0.465907
4721	ITM2B	State	-0.221809	0.0103422	0.000204829	0.120534	0.0366475	0.00259267
1943	VCAN	State	-0.219544	0.0240324	2.43002e-05	-0.132774	0.0726681	0.0727854
5722	CSF3	State	-0.214576	0.0263713	1.83158e-05	0.0555202	0.0390262	0.161168
6640	IL11	State	-0.214053	0.0542978	0.000596792	-0.105264	0.0854043	0.217157
2393	LAMA4	State	-0.21341	0.0206889	1.72839e-05	0.0581438	0.0697321	0.40192
684	NID1	State	-0.212047	0.0170631	0.000375308	0.097853	0.0761909	0.212557
5729	IGFBP4	State	-0.209354	0.0132969	0.0001515	-0.0175844	0.0281435	0.542092
5088	FGF7	State	-0.209	0.0148095	0.000365642	0.00735075	0.0247648	0.770446
5077	B2M	State	-0.206987	0.00834955	2.45059e-06	0.139709	0.0169164	0.00035371
1965	PAM	State	-0.206073	0.0228119	2.84286e-05	-0.112313	0.0771942	0.14777
3113	SFRP1	State	-0.204072	0.0213673	2.77999e-05	-0.195286	0.0428015	0.000158634
169	KIAA0319L	State	-0.203147	0.0370696	0.00127604	0.485333	0.165476	0.00379924
1680	CXCL8	State	-0.201565	0.0160973	0.000247088	0.0422086	0.0250265	0.0907818
4659	GJB2	State	-0.201206	0.0509313	0.000784938	0.103273	0.0733631	0.161968
2731	NAMPT	State	-0.199391	0.010799	0.000193712	-0.0980859	0.0298895	0.0027373
5218	MFGE8	State	-0.19494	0.0210671	5.89639e-05	-0.138459	0.0797189	0.0857828
5053	SPINT1	State	-0.194728	0.0368907	0.000569054	-0.0100352	0.148875	0.95101
4105	PSAP	State	-0.193279	0.00907535	0.000183687	-0.031511	0.0411803	0.446711
6726	TIMP3	State	-0.190692	0.025196	0.000110937	0.0554281	0.0933744	0.570886
2709	SERPINE1	State	-0.188313	0.0164213	0.000405027	-0.0066798	0.0467698	0.892821
1392	BOC	State	-0.1874	0.0334643	0.000847184	0.0546766	0.119975	0.65107
2781	PTN	State	-0.180878	0.0347228	0.00131861	-0.0807546	0.0933611	0.394921
2912	MSN	State	-0.178395	0.0129913	4.04204e-06	-0.02358	0.0491444	0.634473
613	CD55	State	-0.178178	0.0158815	0.000366338	-0.0232726	0.0731618	0.756849
563	LAMC1	State	-0.17775	0.0165386	0.00046289	-0.023706	0.070438	0.745451
412	ECM1	State	-0.176423	0.023783	3.4385e-05	0.0802408	0.0849936	0.355929
2754	FAM3C	State	-0.173936	0.0117462	0.000204863	-0.00014993	0.0365571	0.996801
3307	MPDZ	State	-0.172803	0.0362621	0.000538038	0.0423505	0.118995	0.717057
5109	ADAM10	State	-0.172635	0.0242098	8.8605e-05	0.140971	0.141485	0.314137
3679	CD44	State	-0.172307	0.0083593	0.000137404	-0.0806603	0.022822	0.001612
4062	CXCL12	State	-0.169657	0.0228464	1.53963e-05	0.144817	0.0488378	0.00319936
2226	MICA	State	-0.169591	0.0297789	0.000174215	0.193081	0.135117	0.154569
2098	SLIT3	State	-0.169085	0.0352671	0.000249739	0.190958	0.111598	0.0887822
3805	EFEMP2	State	-0.16772	0.020611	4.47643e-05	-0.132925	0.0836871	0.116777
3198	SDC2	State	-0.166049	0.0253762	0.000112215	-0.0355348	0.0850796	0.683263
5687	CCL7	State	-0.162808	0.117248	0.160168	-0.242171	0.158324	0.115977
892	TGOLN2	State	-0.161635	0.013679	0.000466923	0.100613	0.0695909	0.162567
2208	HLA-A	State	-0.161471	0.00959514	1.41064e-06	-0.130796	0.0244954	0.00036455
3833	CLCF1	State	-0.160416	0.0239868	0.000172679	-0.190403	0.0889216	0.0339932
6375	CALR	State	-0.160024	0.0104053	1.28024e-06	-0.0211111	0.0258385	0.417516
1602	LRPAP1	State	-0.159353	0.0125658	0.000366479	0.176727	0.0631645	0.004999
3357	RECK	State	-0.158641	0.0329392	0.00186451	0.0117484	0.116704	0.921216
2341	COL12A1	State	-0.157898	0.0265077	0.000206673	-0.16074	0.0914242	0.0843831
99	HSPG2	State	-0.156334	0.0262305	0.000159615	-0.0558905	0.117743	0.644471
2802	RARRES2	State	-0.153788	0.0183422	0.000235731	0.206365	0.0713313	0.00639872
6566	CALM3	State	-0.153054	0.0188841	0.000333295	-0.170228	0.097766	0.0811838
3377	ANXA1	State	-0.151486	0.0267977	0.000166054	-0.35043	0.0480249	4.48451e-05
6343	ICAM1	State	-0.150477	0.015671	0.000512629	-0.118389	0.0549862	0.0361928
3427	ABCA1	State	-0.147687	0.0153512	0.000648638	-0.0655941	0.046727	0.165167
945	UXS1	State	-0.147052	0.0201235	0.000120427	0.0167822	0.0636462	0.80044
6418	BST2	State	-0.143037	0.0388992	0.00199927	-0.33787	0.067053	0.00023771
2075	SPARC	State	-0.140791	0.0225796	6.92859e-05	-0.179854	0.0869494	0.0467906
382	PTGFRN	State	-0.140425	0.0335261	0.000737376	-0.124799	0.133785	0.35133
1760	FGF2	State	-0.140351	0.0208591	8.575e-05	-0.0236975	0.040066	0.556689
6890	COL6A2	State	-0.137966	0.0103785	5.35604e-06	0.00745493	0.0411957	0.85223
6617	CLEC11A	State	-0.13583	0.0201411	6.27478e-05	-0.0181879	0.0781776	0.822635
6428	GDF15	State	-0.135313	0.0623459	0.0355929	0.0754875	0.109212	0.563087
5561	SERPINF1	State	-0.134834	0.0236024	4.06219e-05	0.2928	0.0578434	0.000334575
3715	ZDHHC5	State	-0.131763	0.0173858	0.000578854	0.217302	0.106317	0.0413917
1625	SLIT2	State	-0.129623	0.0185638	6.60003e-05	0.031013	0.0713945	0.681864
778	LTBP1	State	-0.127081	0.0285062	0.000481894	-0.112671	0.0571451	0.0467906
437	S100A4	State	-0.126223	0.0253139	0.000154074	-0.22788	0.0637791	0.00155944
2993	GPC3	State	-0.121883	0.023103	0.000179205	-0.141006	0.0522373	0.0109978
6743	LGALS1	State	-0.120345	0.00873318	4.9824e-06	-0.156327	0.0218766	6.10268e-05
6071	PRNP	State	-0.119048	0.0148048	0.000821576	0.0441512	0.13737	0.761848
1293	LAMB2	State	-0.11877	0.0248717	0.000315646	-0.19153	0.107378	0.069786
2595	IGFBP3	State	-0.116714	0.0347552	0.00422322	-0.119059	0.0595461	0.0565887
67	PDPN	State	-0.11552	0.0120066	0.000608871	0.0136098	0.021954	0.531894
1386	NECTIN3	State	-0.114615	0.0317316	0.00141085	0.0599857	0.135279	0.660468
3849	GAL	State	-0.111417	0.039369	0.00479904	-0.10378	0.098541	0.306939
4068	VSTM4	State	-0.110962	0.0323632	0.00179093	0.0576562	0.104226	0.583083
3991	JAM3	State	-0.110117	0.0189783	8.50105e-05	0.157318	0.0862777	0.0695861
84	EMC1	State	-0.109757	0.0238114	0.000131919	0.0833527	0.154656	0.579284
2213	HLA-E	State	-0.10899	0.00925963	2.97547e-05	-0.0975453	0.0230279	0.00037529
4967	CALM1	State	-0.108261	0.0115141	0.000697834	-0.0762444	0.0405146	0.0563887
3621	DCHS1	State	-0.1068	0.0272822	0.000669655	-0.149013	0.116731	0.20056
4933	PSEN1	State	-0.105702	0.0251674	0.00042249	0.221348	0.151894	0.144371
5606	NLGN2	State	-0.104837	0.0314499	0.00185605	0.0465817	0.152938	0.760048
4511	LUM	State	-0.101993	0.02263	0.000458563	0.246172	0.049581	0.00146347
2485	THBS2	State	-0.100019	0.0193466	0.000239965	-0.199052	0.0481721	0.000534493
720	ADAM17	State	-0.0996206	0.0157082	4.20572e-05	0.0258441	0.0735208	0.711458
6165	CD40	State	-0.0990717	0.0182936	7.94197e-05	-0.0394701	0.0671701	0.564487
5185	TSPAN3	State	-0.0977899	0.0160266	0.00104142	-0.146226	0.0721198	0.0437912
1021	FAP	State	-0.0961691	0.0169541	0.00109344	0.00430145	0.0432909	0.928014
4508	KITLG	State	-0.095404	0.0369332	0.0103979	-0.347935	0.116126	0.0029994
3577	IFITM1	State	-0.0946908	0.0178413	0.00128158	0.0606031	0.0427299	0.166967
1585	SPON2	State	-0.0944162	0.0386865	0.0143971	0.0883517	0.0971515	0.360728
4849	LRFN5	State	-0.0940255	0.0346341	0.0069986	0.194451	0.10938	0.0825835
5423	MMP2	State	-0.0919072	0.00920218	5.84524e-05	-0.00908139	0.0225615	0.706859
2677	TAC1	State	-0.090971	0.023992	0.00106266	-0.0640294	0.0505068	0.19936
501	COPA	State	-0.0885215	0.0129451	0.00059751	0.0908227	0.06597	0.171966
4284	CD9	State	-0.088494	0.0395619	0.0257948	-0.20664	0.0953326	0.0361928
2316	VEGFA	State	-0.0830023	0.0163663	0.000581227	0.0806922	0.0546268	0.135973
1683	CXCL5	State	-0.0821457	0.0926465	0.370326	-0.168006	0.14596	0.221356
6867	BACE2	State	-0.0818947	0.0265141	0.00344775	0.0639951	0.11218	0.575085
3063	BMP1	State	-0.0795973	0.0261566	0.00379924	-0.00986816	0.101202	0.922615
3654	NUCB2	State	-0.0795156	0.017146	0.00241111	0.0943081	0.0445202	0.0317936
1681	CXCL6	State	-0.0793798	0.0262975	0.00379924	-0.144911	0.0373985	0.0012259
6528	TGFB1	State	-0.0793593	0.023227	0.00248176	-0.0476593	0.0691221	0.505299
3977	CLMP	State	-0.0775675	0.010744	0.000960507	-0.00806595	0.024225	0.741652
3479	ANGPTL2	State	-0.0766691	0.0373434	0.0431914	0.17261	0.107974	0.107778
6888	COL18A1	State	-0.07644	0.0145057	0.00119482	-0.0828012	0.0658642	0.215757
3919	MMP1	State	-0.0749399	0.0241136	0.00279944	-0.139619	0.0312895	0.00055394
5773	GRN	State	-0.0727467	0.0216048	0.00256557	-0.0699311	0.0764893	0.372525
2471	EZR	State	-0.0719342	0.0330347	0.0283943	0.0940988	0.15651	0.566287
6858	CLDN14	State	-0.0719296	0.052283	0.168366	0.00507055	0.0922904	0.958808
355	CSF1	State	-0.0696291	0.0370679	0.0613877	0.206706	0.137218	0.138572
3180	MMP16	State	-0.0692759	0.0344437	0.0469906	-0.0161335	0.144648	0.915417
6547	NECTIN2	State	-0.0684154	0.0150604	0.00223713	0.200521	0.0807947	0.0123975
4326	HEBP1	State	-0.068214	0.0198292	0.00188962	-0.114224	0.0827069	0.173565
5221	ANPEP	State	-0.0655118	0.0210475	0.0029994	0.0221664	0.052315	0.679664
5686	CCL2	State	-0.0626179	0.024782	0.0103979	-0.096744	0.0441604	0.0283943
3558	TRAF2	State	-0.0613624	0.0256506	0.0173965	-0.113853	0.138161	0.409518
2373	CD24	State	-0.0612474	0.0325333	0.0635873	-0.313217	0.168254	0.0545891
6712	LIF	State	-0.0595259	0.0196187	0.0046637	-0.00746515	0.036614	0.839632
1670	IGFBP7	State	-0.0592547	0.0214277	0.00639872	0.175323	0.0756811	0.0231954
2574	INHBA	State	-0.0571488	0.0291577	0.0487902	0.0473676	0.0646883	0.490302
4763	EFNB2	State	-0.0565917	0.016513	0.00174796	-0.0276127	0.0440351	0.537493
494	KIRREL1	State	-0.0550729	0.0216718	0.0121976	0.0172789	0.0971929	0.858428
4540	HSP90B1	State	-0.0460064	0.00995524	0.000450902	0.151125	0.041506	0.00138354
5689	CCL8	State	-0.0441062	0.0946511	0.64807	0.0921058	0.165566	0.592482
2416	PTPRK	State	-0.0430597	0.0292434	0.142172	0.247127	0.137675	0.0725855
162	YARS1	State	-0.0391906	0.0207977	0.0625875	-0.239759	0.093254	0.0117976
6475	GPI	State	-0.0364097	0.0256381	0.156369	0.0314262	0.114114	0.790842
4169	TCTN3	State	-0.0357427	0.0250529	0.155569	-0.0105152	0.257655	0.973205
4962	FLRT2	State	-0.0346171	0.0350586	0.325135	-0.0118434	0.0846642	0.878224
1208	FBLN2	State	-0.0338851	0.0363375	0.355329	0.240273	0.114445	0.034993
3451	COL27A1	State	-0.0307878	0.0266018	0.247151	0.21749	0.0844016	0.010198
4121	PLAU	State	-0.0306487	0.0409689	0.456909	-0.0413701	0.107806	0.693861
5448	CKLF	State	-0.0289403	0.0336224	0.390522	0.0880916	0.120424	0.467906
6550	APOC1	State	-0.0281386	0.0382995	0.463107	-0.143425	0.123665	0.253949
3237	HAS2	State	-0.0279652	0.0290611	0.333533	-0.0388612	0.0485701	0.440712
4883	LGALS3	State	-0.0274595	0.00817202	0.00163572	0.005924	0.0244556	0.814437
3714	SERPING1	State	-0.0271019	0.0137494	0.0509898	0.137968	0.0440895	0.00379924
2857	APOO	State	-0.0268138	0.0358016	0.458108	-0.116001	0.135703	0.391722
3217	CTHRC1	State	-0.0252266	0.0223148	0.261748	-0.106916	0.0407525	0.00859828
2914	EFNB1	State	-0.0235369	0.0354563	0.515497	0.0527251	0.144671	0.723255
3694	MDK	State	-0.0232042	0.0195163	0.234153	-0.0423901	0.0591197	0.485103
2540	IL6	State	-0.0163704	0.0238808	0.497101	-0.174667	0.0340356	0.000128278
4051	ITGB1	State	-0.011245	0.00814189	0.167566	0.0765068	0.0239351	0.0024832
3085	CLU	State	-0.00763108	0.0309037	0.805039	-0.230077	0.0493385	0.000431736
3794	LTBP3	State	-0.00578886	0.0235848	0.80004	0.0772276	0.100382	0.483303
4512	DCN	State	-0.00505505	0.02132	0.811638	0.12388	0.052443	0.0191962
1426	PLXNA1	State	-0.00256853	0.0244987	0.912018	-0.11093	0.119783	0.355929
432	S100A10	State	-0.000235851	0.0141069	0.990202	-0.17965	0.0457659	0.000431288
921	SEMA4C	State	0.00391768	0.0334568	0.904619	0.330377	0.161182	0.0441912
5227	FURIN	State	0.0039285	0.0206842	0.84983	-0.0158886	0.100421	0.874825
3841	GSTP1	State	0.00588003	0.0089521	0.508298	0.189344	0.0343917	4.42341e-05
3664	LIN7C	State	0.00683434	0.0194237	0.729654	-0.0734547	0.11105	0.5011
1738	AIMP1	State	0.0128415	0.0152408	0.39892	-0.0903682	0.0665758	0.194361
6335	OLFM2	State	0.0128836	0.0329234	0.69866	-0.0215084	0.0975784	0.826835
24	TNFRSF14	State	0.0151009	0.0328431	0.645671	-0.0563957	0.118467	0.635473
3486	ENG	State	0.0165165	0.0233088	0.476905	0.114213	0.0806341	0.157968
6325	CD320	State	0.0181937	0.0208088	0.384923	-0.164346	0.0604017	0.00819836
1687	AREG	State	0.0207508	0.0750262	0.781844	-0.224114	0.167582	0.189562
3304	IL33	State	0.0283341	0.0593872	0.643071	-0.386901	0.069485	0.000160256
5046	THBS1	State	0.0317097	0.0336196	0.341332	-0.345436	0.074431	0.000252467
3673	CD59	State	0.0329186	0.0091636	0.00403122	-0.0989734	0.0221759	0.0023529
5696	CCL3	State	0.0335429	0.0546302	0.543091	-0.0683169	0.084675	0.428914
2253	HLA-DPB1	State	0.0338929	0.0358684	0.34793	-0.054958	0.186954	0.777844
655	ARF1	State	0.0341708	0.00838026	0.00343671	0.0155661	0.0363801	0.661668
1878	FST	State	0.0355278	0.0228091	0.121376	-0.0161583	0.0429645	0.709058
3937	LAYN	State	0.035873	0.0388276	0.35093	0.0131335	0.170624	0.939612
1059	TFPI	State	0.0385994	0.0150767	0.0111978	-0.0598421	0.0485743	0.226355
3401	OGN	State	0.0391258	0.0361035	0.281744	0.201106	0.0873369	0.0207958
4681	HMGB1	State	0.0414811	0.00760543	0.000975057	-0.0590343	0.0330381	0.0795841
6389	ADGRE5	State	0.0425087	0.0256657	0.0991802	0.14057	0.085769	0.10098
5115	ANXA2	State	0.0460072	0.00990287	0.00207223	-0.185189	0.0267145	0.00094008
4996	DLK1	State	0.0462686	0.0243244	0.0591882	-0.0319932	0.0624383	0.626675
435	S100A8	State	0.0470757	0.0560733	0.40172	-0.763976	0.25967	0.00679864
2643	SEMA3C	State	0.0541183	0.0511699	0.288142	0.284843	0.178696	0.113777
5223	CIB1	State	0.0542695	0.0141093	0.00258892	0.102062	0.0635255	0.111978
822	RTN4	State	0.0612656	0.0118957	0.0016933	-0.114029	0.0464681	0.0169966
1137	SERPINE2	State	0.0679878	0.0198493	0.00141725	-0.310384	0.0474209	3.91914e-05
1684	CXCL3	State	0.0711326	0.0256657	0.00579884	-0.182214	0.0405154	0.000513503
5411	NETO2	State	0.0761727	0.0388825	0.0469906	-0.0701139	0.114222	0.538092
1804	VEGFC	State	0.0817078	0.0293946	0.00659868	0.0224257	0.0735426	0.767846
6530	RPS19	State	0.0910515	0.0052762	0.000188594	-0.00582198	0.0194804	0.803439
9	MXRA8	State	0.104517	0.0313488	0.00350057	0.0498542	0.0751956	0.528894
6162	PLTP	State	0.116288	0.0231667	0.00034742	0.0902073	0.0683679	0.187762
5908	TIMP2	State	0.12906	0.0163533	0.000659514	-0.098262	0.0493635	0.0453909
1685	CXCL2	State	0.129894	0.0194555	1.91989e-05	-0.204652	0.0464131	0.00218656
3769	VEGFB	State	0.140483	0.0221221	0.000155754	-0.104569	0.0947453	0.267347
815	CALM2	State	0.152006	0.0100868	0.000297945	-0.157617	0.0494909	0.00289197
300	CCN1	State	0.153898	0.037606	0.00197932	0.02581	0.136877	0.871426
6195	GNAS	State	0.157969	0.00901368	2.37995e-06	-0.0649514	0.0445338	0.145571
6156	SDC4	State	0.173547	0.0182685	7.56757e-06	-0.0100767	0.0819523	0.90042
6077	BMP2	State	0.179701	0.0563138	0.0026895	-0.0140513	0.102935	0.896821
3197	PTDSS1	State	0.18111	0.03274	0.000430957	0.12749	0.146512	0.383923
1584	FGFRL1	State	0.204675	0.0297727	0.00016934	0.205695	0.13534	0.128574
1724	TSPAN5	State	0.210784	0.0303974	7.30782e-05	-0.00124896	0.100007	0.992402
533	ATP1B1	State	0.238238	0.0442139	0.000113443	-0.0935875	0.245918	0.711458
4315	CLEC2B	State	0.248077	0.0197581	0.000177971	-0.26867	0.101115	0.00519896
1142	CCL20	State	0.249677	0.127279	0.045191	-0.0378562	0.13879	0.777445
6691	MIF	State	0.252484	0.00963678	1.42572e-06	-0.0450568	0.0277772	0.118376
2419	CCN2	State	0.312915	0.0695728	9.85307e-05	-0.495496	0.210656	0.0633873
3012	SLC6A8	State	0.32504	0.0392771	9.00618e-06	-0.181819	0.206094	0.392921
2042	HBEGF	State	0.325969	0.0526813	8.80887e-05	0.310148	0.157285	0.0491902
5697	CCL3L1	State	0.343347	0.138609	0.0155969	0.269487	0.248371	0.283943
705	ALKAL2	State	0.349462	0.13842	0.0125975	-0.0430812	0.325131	0.821836
2020	CXCL14	State	0.357921	0.0831162	0.000361095	-0.00824551	0.233546	0.973005
3600	IGF2	State	0.386637	0.0345007	0.000295976	-0.319777	0.0880645	0.00096414
3634	ADM	State	0.38943	0.0437283	3.64294e-05	-0.0602024	0.133699	0.681664
434	S100A9	State	0.470648	0.0443293	4.54033e-06	-0.951045	0.238125	0.0019729
3921	MMP12	State	0.579794	0.0357043	0.000198207	-0.456745	0.0676632	9.11092e-05
