# Supplementary material for: Anti-progestin therapy targets hallmarks of breast cancer risk
Source: Nature. 2025 Nov 5;648(8094):736–45. doi: 10.1038/s41586-025-09684-7 (PMC12711567; doi:10.1038/s41586-025-09684-7)
Supplement: Supplementary file 4 — Supplementary Tables 1–8. [file 41586_2025_9684_MOESM4_ESM.zip › 2024-05-10498C-s4/Supplementary_Table_6.xlsx]

## Sheet: LHS
	gene	tx	de_coef	de_se	de_pval	dv_coef	dv_se	dv_pval
4	AGRN	State	0.238125	0.0193299	0.000321088	-0.110042	0.080338	0.190162
194	SDC3	State	0.320875	0.0309509	2.37812e-06	-0.133678	0.14018	0.339132
201	COL16A1	State	0.102979	0.0521746	0.0457908	-0.0348592	0.173766	0.842232
513	CTSS	State	-0.240772	0.0368731	0.000104076	-0.17699	0.0873743	0.0427914
570	ADAM15	State	-0.0137962	0.0289691	0.625675	-0.0472022	0.164882	0.772645
618	NCSTN	State	-0.127571	0.0375021	0.00199687	0.0481773	0.218849	0.826435
620	F11R	State	0.27178	0.0234677	1.86153e-06	0.0904298	0.128407	0.479704
686	LAMC1	State	-0.029118	0.0297525	0.331534	-0.26912	0.130137	0.0443911
687	LAMC2	State	0.284886	0.0289434	6.99888e-06	-0.049731	0.100041	0.660268
742	LAMB3	State	0.0857401	0.0211588	0.000682029	-0.273861	0.0824135	0.00197
764	TGFB2	State	0.190538	0.0282701	0.000183079	-0.33676	0.0781171	0.00272074
775	CAPN8	State	0.245275	0.0232018	2.47899e-05	-0.225313	0.0833792	0.00779844
776	CAPN2	State	0.0275387	0.0149234	0.0789842	-0.362762	0.0500004	0.000210065
859	PXDN	State	-0.109018	0.0288613	0.00135615	-0.0603859	0.0875764	0.503299
872	ADAM17	State	-0.0100177	0.0222239	0.662468	0.0632504	0.137643	0.639672
891	SDC1	State	0.397808	0.0382777	0.000270775	-0.363374	0.120027	0.00359928
1214	ITGB6	State	-0.0154738	0.0194813	0.443111	-0.405343	0.0457663	5.49638e-05
1239	ITGA6	State	-0.0155044	0.0506743	0.759248	0.173506	0.174223	0.332334
1262	ITGAV	State	-0.0956039	0.0186672	0.00131448	0.0576401	0.0788451	0.468306
1396	CAPN10	State	-0.0505709	0.0444677	0.263147	-0.0957236	0.251021	0.686863
1449	CAPN7	State	-0.144094	0.0284264	0.000308988	-0.0330991	0.213609	0.881024
1479	CRTAP	State	-0.378187	0.0371008	0.000294973	0.0536918	0.182798	0.75165
1550	LAMB2	State	-0.168259	0.0291065	0.000123113	0.0372355	0.133381	0.788242
1554	DAG1	State	-0.00752846	0.0254683	0.761648	0.0799285	0.125826	0.527495
1655	CD47	State	-0.422591	0.0147047	0.000105802	0.0996624	0.0344068	0.00379924
1692	ITGB5	State	0.184377	0.0282891	5.00385e-05	-0.0467468	0.146066	0.746651
1754	PLOD2	State	0.147982	0.027188	0.000198242	0.26596	0.105276	0.0113977
2165	CASP3	State	-0.319749	0.0352839	1.72924e-05	0.106934	0.196559	0.576085
2237	ITGA2	State	0.178515	0.0265783	0.000215401	-0.681772	0.0515711	2.30405e-05
2324	CAST	State	-0.192727	0.0119876	0.000281692	-0.0146962	0.0455087	0.742452
2376	P4HA2	State	-0.217065	0.0293492	4.69042e-06	-0.220991	0.142396	0.137173
2523	PHYKPL	State	-0.177902	0.0286578	0.000192398	0.28768	0.160087	0.0813837
2642	DDR1	State	0.0948283	0.0145731	0.00111962	-0.00776023	0.0655873	0.917017
2786	DST	State	0.191199	0.0171863	2.6674e-07	-0.618685	0.0873994	5.65901e-05
2799	COL12A1	State	0.0635762	0.0543616	0.247351	-0.0329378	0.162178	0.845431
2972	PDGFA	State	-0.191789	0.035917	6.44056e-05	-0.151755	0.148455	0.307938
3023	ITGB8	State	0.0821364	0.0386642	0.0329934	-0.484876	0.119434	0.000281003
3221	PLOD3	State	-0.256576	0.0330713	2.32343e-05	0.2986	0.19658	0.141372
3405	CASK	State	-0.0574007	0.0298796	0.0559888	0.0501408	0.15436	0.745051
3415	TIMP1	State	0.174043	0.0171628	0.0005264	-0.340213	0.150905	0.0221956
3509	COL4A5	State	0.176424	0.0279818	8.98423e-05	0.000452497	0.11996	0.997001
3604	CTSB	State	-0.128479	0.016275	6.14229e-05	-0.16623	0.0765688	0.029994
3672	ADAM9	State	-0.195109	0.0149429	0.000377336	-0.396478	0.0621048	5.59164e-05
3854	PLEC	State	0.509716	0.022635	3.83528e-07	-0.0166606	0.0913491	0.868826
3995	CTSL	State	-0.0688644	0.0360949	0.0543891	-0.215129	0.257518	0.420716
4076	TNC	State	-0.0126111	0.0255053	0.633873	-0.229196	0.0508678	0.000402254
4230	CD151	State	-0.172471	0.0130241	0.000431964	-0.0245597	0.0374531	0.521496
4238	CTSD	State	-0.329966	0.0189681	3.92705e-07	0.0843364	0.0577784	0.160768
4333	CD44	State	-0.0321335	0.0142395	0.0319936	0.0636476	0.0561366	0.255549
4453	CAPN1	State	-0.0358105	0.0181718	0.05019	0.071565	0.0773076	0.359328
4460	LTBP3	State	0.137038	0.0286448	0.000526557	-0.0197539	0.16768	0.896421
4551	SERPINH1	State	-0.0352303	0.0479824	0.464507	-0.0794317	0.215862	0.713257
4603	MMP10	State	1.80407	0.128784	1.22776e-05	2.0278	0.504226	0.000348413
4604	MMP1	State	0.524692	0.113175	0.00037055	0.443238	0.513184	0.434913
4605	MMP3	State	0.417866	0.060059	5.76466e-05	-0.143105	0.377005	0.695461
4606	MMP12	State	0.755035	0.299545	0.0177964	0.344925	0.477812	0.440312
4657	TRAPPC4	State	-0.355059	0.0213281	2.20776e-05	0.223257	0.0935599	0.0177964
4761	ITGB1	State	-0.0940217	0.0146559	0.000750163	0.0193149	0.0539972	0.730054
4828	P4HA1	State	-0.24798	0.0233053	6.09714e-06	0.0826966	0.104014	0.428314
4938	SH3PXD2A	State	0.0127772	0.0513383	0.79804	-0.0245061	0.212959	0.903819
5191	ITGA5	State	0.0943107	0.0348158	0.00739852	0.155483	0.170519	0.378124
5294	NTN4	State	-0.268445	0.0205328	7.40289e-07	0.106476	0.0862811	0.228554
5605	MMP14	State	0.113972	0.0409589	0.00559888	-0.00996065	0.204347	0.962408
5693	BMP4	State	0.0234621	0.0579693	0.678864	0.0902328	0.209054	0.672066
5742	ACTN1	State	-0.0708401	0.0148991	0.00199368	-0.237858	0.051477	0.000751512
5756	PSEN1	State	-0.048244	0.0282265	0.0939812	-0.168471	0.208216	0.407119
5895	THBS1	State	0.0616575	0.0474551	0.186563	-0.692946	0.298225	0.0283943
5971	ADAM10	State	-0.242616	0.0181734	5.13062e-06	-0.0794396	0.103008	0.444111
5994	PPIB	State	-0.544061	0.0137066	5.92972e-05	0.221411	0.0341807	0.000124154
6102	FURIN	State	0.124304	0.0445559	0.0069986	0.188972	0.23506	0.404119
6131	CAPN15	State	0.183223	0.0419982	0.000591357	0.286659	0.272716	0.268546
6399	CDH1	State	-0.138963	0.0147486	0.000404413	-0.252603	0.0570033	0.00324193
6510	ITGAE	State	-0.388731	0.0311096	1.5559e-05	0.0895082	0.120972	0.455309
6791	ITGA3	State	-0.00428404	0.0191125	0.814237	-0.0739345	0.0694757	0.291542
6890	ITGB4	State	0.358585	0.0368443	3.24336e-05	0.0126358	0.114723	0.914617
6919	TIMP2	State	0.223011	0.0367703	0.000846711	0.12585	0.121331	0.303739
6940	P4HB	State	-0.235605	0.0135165	0.000198272	0.0234766	0.0446793	0.603479
7012	LAMA3	State	-0.140937	0.0342096	0.00179585	-0.0868044	0.127002	0.5013
7184	GDF5	State	-0.206738	0.0894217	0.0225955	-0.217224	0.179362	0.222555
7224	SDC4	State	0.155576	0.0178098	2.54127e-06	-0.299004	0.0752962	0.00110468
7282	LAMA5	State	0.124407	0.0286717	0.00104202	-0.266897	0.133285	0.0457908
7308	BSG	State	-0.0718769	0.012454	0.000120958	0.0778123	0.0574137	0.178164
7439	ICAM1	State	-0.335182	0.0275974	4.90518e-07	-0.0235221	0.0759532	0.761048
7528	COLGALT1	State	-0.0430459	0.0375157	0.24915	0.196949	0.243959	0.408318
7615	CAPNS1	State	-0.0578071	0.0149957	0.00313159	0.0268219	0.0565089	0.64807
7661	TGFB1	State	0.257907	0.0405825	0.000125759	-0.224727	0.142654	0.118976
7665	CEACAM6	State	0.596113	0.0632853	4.32253e-05	0.321614	0.161454	0.044791
7677	CEACAM1	State	0.19446	0.0430268	0.000600236	0.0081641	0.154854	0.958608
7966	PDGFB	State	0.0343597	0.0486175	0.487103	0.133962	0.152464	0.384923
8049	APP	State	-0.395026	0.0121602	7.64143e-07	-0.139486	0.0444952	0.0039992
8117	COL18A1	State	0.32635	0.0422889	3.76603e-05	-0.00493948	0.175541	0.981804
8118	COL6A2	State	0.0484145	0.084176	0.582683	-0.229401	0.260709	0.376725

## Sheet: LASP
	gene	tx	de_coef	de_se	de_pval	dv_coef	dv_se	dv_pval
4	AGRN	State	0.0896936	0.02759	0.00304074	0.0855111	0.101932	0.408918
88	PLOD1	State	-0.0437177	0.0466623	0.347131	0.364282	0.192116	0.0555889
134	HSPG2	State	-0.242071	0.0372578	6.72679e-05	0.0471694	0.135118	0.74825
210	SDC3	State	0.17701	0.0563613	0.00652238	0.0942925	0.190301	0.640872
217	COL16A1	State	-0.231112	0.052843	0.000528687	-0.38294	0.238717	0.120576
571	CTSS	State	-0.354509	0.0219721	7.67899e-07	0.0930047	0.0773777	0.230754
633	ADAM15	State	0.0986331	0.0281301	0.00135805	0.0649723	0.125165	0.605279
686	NCSTN	State	-0.0906835	0.0357204	0.0111978	-0.122765	0.245126	0.589282
687	F11R	State	0.0726862	0.0274079	0.00919816	0.112518	0.148181	0.45091
697	ADAMTS4	State	-0.221551	0.0617153	0.00205461	0.181228	0.174994	0.333533
706	DDR2	State	-0.545983	0.0480026	0.000416052	0.136453	0.142912	0.339332
761	LAMC1	State	-0.19267	0.0291051	2.99473e-05	0.230683	0.140678	0.10238
762	LAMC2	State	-0.0795327	0.0236942	0.0015963	0.112072	0.0883081	0.207958
835	LAMB3	State	-0.138536	0.0173797	0.000609795	0.0200798	0.0758479	0.795441
860	TGFB2	State	-0.0875444	0.0494243	0.080184	-0.0134665	0.124831	0.910218
874	CAPN2	State	0.0752748	0.0209485	0.00153	-0.223441	0.0506377	0.000681291
966	PXDN	State	-0.197842	0.024242	7.86208e-05	0.219678	0.0754183	0.00319936
979	ADAM17	State	-0.0998714	0.0239007	0.000239375	0.303418	0.136098	0.0285943
1001	SDC1	State	0.245076	0.040671	0.000266353	-0.047511	0.109425	0.676465
1056	LTBP1	State	-0.14591	0.0422139	0.00199967	-0.168912	0.133484	0.211358
1120	EFEMP1	State	0.0410351	0.0737057	0.581084	-0.282106	0.241144	0.239952
1366	ITGB6	State	-0.178551	0.0243354	4.13918e-05	0.116603	0.0819181	0.166167
1393	ITGA6	State	-0.0346606	0.034988	0.315337	-0.0327838	0.110572	0.764847
1417	ITGAV	State	-0.044699	0.0316194	0.157568	0.106796	0.120024	0.386723
1563	CAPN10	State	0.102097	0.0484279	0.0329934	0.171658	0.386966	0.628874
1622	CAPN7	State	-0.176708	0.0301038	0.00143975	0.234397	0.247789	0.325335
1655	CRTAP	State	-0.0416448	0.0371688	0.269746	0.231029	0.217635	0.274945
1729	LAMB2	State	-0.135688	0.0370359	0.00160616	-0.121367	0.15794	0.455309
1735	DAG1	State	-0.0266584	0.0289352	0.354129	-0.196874	0.14505	0.178164
1801	ADAMTS9	State	-0.454543	0.04973	5.48657e-05	0.269361	0.114148	0.0163967
1845	CD47	State	0.0382275	0.0122664	0.00287398	0.00981435	0.0424794	0.823635
1888	ITGB5	State	0.181032	0.0413744	0.00218737	-0.013485	0.192055	0.942611
1957	PLOD2	State	0.0900018	0.0359667	0.0155969	0.034587	0.115863	0.773045
2055	P3H2	State	-0.318564	0.0452781	2.08493e-05	0.269749	0.12034	0.0235953
2271	SPP1	State	-1.82573	0.203996	3.66655e-05	-1.4655	0.233678	0.000472724
2334	FGF2	State	0.387091	0.0461146	8.61628e-05	0.440108	0.139499	0.00334462
2422	CASP3	State	-0.178524	0.0273589	0.000194435	-0.00474813	0.145676	0.973605
2505	ITGA2	State	0.0422829	0.031114	0.179364	-0.213411	0.0608458	0.00230455
2606	CAST	State	0.0579113	0.0141108	0.0026263	-0.127362	0.0504839	0.0121976
2643	LOX	State	0.24614	0.085162	0.00419916	0.525617	0.236133	0.0245951
2663	P4HA2	State	-0.121266	0.029345	0.000600849	-0.185946	0.0967336	0.059788
2821	PHYKPL	State	-0.160523	0.0283537	0.0003097	-0.0669442	0.211379	0.734853
2956	DDR1	State	-0.0413105	0.0153439	0.00639872	0.262977	0.085056	0.00239952
3114	DST	State	-0.171955	0.0165328	2.10754e-06	0.221487	0.0640769	0.00175131
3332	PDGFA	State	0.0710139	0.040633	0.0845831	0.341141	0.127667	0.0103979
3392	ITGB8	State	-0.211966	0.0191508	3.31888e-05	0.254985	0.0658104	0.0010316
3616	PLOD3	State	0.00806066	0.0287092	0.782643	-0.17792	0.155679	0.265347
3821	DMD	State	-0.335251	0.0331332	3.5531e-05	-0.153677	0.168394	0.356329
3832	CASK	State	0.0370004	0.0317367	0.236953	-0.236525	0.164588	0.144771
3843	TIMP1	State	0.130141	0.0345043	0.00275865	-0.443679	0.19499	0.0327934
4061	CTSB	State	-0.0444785	0.0175111	0.0119976	0.0757862	0.0593778	0.213357
4143	ADAM9	State	-0.119508	0.0183953	0.000720424	0.0153735	0.0642554	0.811438
4321	COL22A1	State	-0.2338	0.0492258	0.000570167	0.262029	0.160693	0.103379
4346	PLEC	State	0.0858115	0.0240061	0.00146651	-0.028775	0.0840045	0.739452
4505	CTSL	State	0.20866	0.0618166	0.00196532	0.249186	0.250205	0.306939
4529	CTSV	State	-0.0976179	0.0650602	0.131974	-0.104271	0.192014	0.60248
4582	COL27A1	State	-0.418634	0.0522237	5.98162e-05	0.0892503	0.145375	0.535293
4586	TNC	State	-0.0628143	0.0368366	0.0871826	-0.0465638	0.0794542	0.569486
4764	CD151	State	0.164169	0.0145583	0.000350711	-0.175945	0.0469438	0.00214472
4773	CTSD	State	0.022536	0.0206499	0.271146	-0.13691	0.0656933	0.0415917
4889	CD44	State	0.0723539	0.0117958	0.000483228	-0.0336181	0.0545481	0.568086
5031	CAPN1	State	0.097951	0.0177275	0.000272614	-0.103512	0.073005	0.156169
5038	LTBP3	State	0.131485	0.0329134	0.00103892	-0.3181	0.152017	0.0443911
5052	EFEMP2	State	-0.130108	0.0547294	0.0169966	-0.227859	0.22911	0.324535
5140	SERPINH1	State	-0.160878	0.0352756	0.00157515	0.437492	0.178497	0.0171966
5197	MMP7	State	-0.267293	0.0281072	3.87731e-06	0.325915	0.0605985	0.000320404
5198	MMP1	State	0.409132	0.117267	0.00116149	0.488086	0.321819	0.126575
5199	MMP3	State	0.392337	0.10893	0.000883612	-0.379195	0.270399	0.181164
5255	TRAPPC4	State	0.0875629	0.0208894	0.00116577	-0.0883732	0.121415	0.479504
5374	ITGB1	State	0.0777305	0.0155474	0.00127165	-0.15591	0.0466537	0.00226432
5449	P4HA1	State	-0.0917625	0.0388158	0.0209958	-0.293155	0.147107	0.0479904
5526	LOXL4	State	0.0288671	0.0817237	0.733653	0.0775293	0.19484	0.70166
5569	SH3PXD2A	State	-0.262393	0.0472917	8.6048e-05	-0.396339	0.181067	0.0291942
5638	ADAM8	State	-0.0550446	0.0834801	0.511098	-0.309393	0.197018	0.118576
5853	ITGA5	State	0.187919	0.0622101	0.00339932	-0.317016	0.197842	0.111578
5962	DCN	State	0.182104	0.176935	0.315537	0.275435	0.499595	0.593481
5976	NTN4	State	-0.0594328	0.0396748	0.135373	-0.0952334	0.105255	0.367327
6286	COL4A1	State	-0.530277	0.0781657	0.000221008	-0.202808	0.179387	0.24975
6287	COL4A2	State	-0.36972	0.051912	0.000149694	0.0109407	0.115616	0.923415
6330	MMP14	State	-0.170567	0.0348206	0.00127451	0.296279	0.134784	0.0375925
6483	ACTN1	State	0.0724626	0.0180745	0.00253377	-0.0612388	0.0487778	0.207758
6500	PSEN1	State	-0.0495166	0.0316859	0.121976	0.323347	0.250976	0.185363
6554	FBLN5	State	-0.144585	0.0353159	0.00203537	0.449233	0.0476925	4.08913e-05
6652	THBS1	State	-0.229479	0.0585369	0.00120791	-0.291435	0.162948	0.0981804
6712	FBN1	State	-0.966551	0.0711629	9.44724e-06	0.164959	0.157868	0.322935
6743	ADAM10	State	-0.153329	0.0251213	0.00014536	0.0852717	0.120387	0.479704
6767	PPIB	State	-0.092122	0.0109863	0.000813782	0.0279918	0.0367835	0.443311
6892	FURIN	State	0.0584574	0.0327896	0.075185	-0.209552	0.222193	0.336333
6930	CAPN15	State	0.252967	0.0440637	0.000156619	0.328164	0.259871	0.209558
7158	MMP2	State	0.190984	0.103471	0.0637872	0.133078	0.248397	0.60188
7230	CDH1	State	-0.13885	0.02015	0.00010661	0.0333568	0.0641341	0.611478
7364	ITGAE	State	0.163115	0.0283211	0.00031179	-0.199846	0.150325	0.189362
7683	ITGA3	State	-0.00500231	0.0282298	0.855629	-0.088972	0.0774039	0.258148
7797	ITGB4	State	-0.0739826	0.0323197	0.0239952	-0.0823387	0.0978788	0.422515
7828	TIMP2	State	0.28169	0.0612094	0.000393527	-0.111724	0.166043	0.518096
7858	P4HB	State	0.0328786	0.0119806	0.00579884	0.075246	0.0540408	0.161168
7894	EMILIN2	State	-0.161227	0.0454352	0.00122469	-0.00665417	0.26034	0.981204
8072	BMP2	State	-0.0557841	0.0704741	0.427914	0.094489	0.233238	0.688662
8181	SDC4	State	0.0644687	0.0159359	0.0033695	0.138846	0.0618462	0.0345931
8251	LAMA5	State	0.214941	0.0548974	0.00126616	0.227613	0.206118	0.259548
8278	BSG	State	0.145969	0.0137405	0.000424148	-0.0942514	0.0629369	0.171966
8423	ICAM1	State	-0.0392644	0.0281953	0.158368	0.0274108	0.0720028	0.703659
8521	COLGALT1	State	0.196891	0.0422945	0.000355388	0.387753	0.325077	0.208358
8613	CAPNS1	State	0.0731899	0.0150818	0.00212661	-0.111503	0.0668622	0.0987802
8656	LTBP4	State	0.0416974	0.0421486	0.325935	-0.174023	0.19181	0.359728
8676	CEACAM1	State	-0.222395	0.0322625	5.25785e-05	-0.421011	0.133598	0.00355916
8798	KLK7	State	-0.103557	0.0857214	0.225955	-0.481655	0.159509	0.0035685
9006	PDGFB	State	0.146875	0.0748652	0.0541892	0.233373	0.195948	0.244751
9093	APP	State	-0.218086	0.0129089	0.000121521	0.150856	0.0549638	0.0059988
9095	ADAMTS1	State	-0.587398	0.0894391	0.000155089	0.247599	0.246035	0.371526
9168	ITGB2	State	-0.214214	0.0696813	0.00239952	0.294503	0.237437	0.207558
9171	COL18A1	State	-0.0275071	0.0561284	0.618676	-0.366707	0.198849	0.0677864
9172	COL6A1	State	-0.192014	0.03329	0.000296729	-0.0176283	0.0773328	0.821236
9173	COL6A2	State	-0.131986	0.0314188	0.000470184	0.024427	0.0548977	0.662468

## Sheet: BMYO
	gene	tx	de_coef	de_se	de_pval	dv_coef	dv_se	dv_pval
2	AGRN	State	-0.369067	0.158262	0.0219956	1.13594	0.70114	0.187363
84	HSPG2	State	-0.288335	0.101369	0.00519896	-0.526579	0.474561	0.308338
133	SDC3	State	-0.344371	0.173469	0.0483903	1.14458	0.723049	0.112178
139	COL16A1	State	-0.591204	0.205587	0.00559888	-1.2283	0.697609	0.34853
161	COL8A2	State	-0.186632	0.109363	0.089782	-1.21169	0.60301	0.210958
399	ADAM15	State	0.386518	0.24421	0.174365	-1.93304	0.757401	0.05019
431	F11R	State	-0.0586048	0.211327	0.773045	-0.234851	0.690762	0.764447
442	DDR2	State	-0.138008	0.120186	0.254349	0.252541	0.309685	0.442511
480	LAMC1	State	-0.217691	0.127049	0.0907818	-0.422857	0.7494	0.535693
481	LAMC2	State	-0.0185005	0.0711261	0.791242	-0.126556	0.276771	0.656469
524	LAMB3	State	-0.100703	0.0512922	0.0485903	-0.205946	0.210536	0.586883
535	TGFB2	State	-0.308881	0.278134	0.258948	0.0406556	0.679336	0.94821
542	CAPN2	State	0.0342812	0.0624376	0.609078	-0.0893946	0.292505	0.752649
591	PXDN	State	-0.307106	0.222108	0.167367	-0.0322837	0.699489	0.962807
598	ADAM17	State	0.000976016	0.099246	0.993201	-0.59495	0.50592	0.219756
625	EMILIN1	State	-0.320255	0.135714	0.0381924	-0.431797	0.424983	0.638072
683	EFEMP1	State	-0.44814	0.151641	0.004999	-0.435819	0.540163	0.445911
830	ITGB6	State	-0.665336	0.0846732	4.90013e-05	0.0721363	0.226624	0.75005
847	ITGA6	State	-0.536333	0.0950403	0.000215627	-0.239847	0.340395	0.412717
866	ITGAV	State	-0.154024	0.129071	0.234153	-0.562424	0.550141	0.454509
993	CAPN7	State	-0.00332911	0.153218	0.981004	0.0485348	0.620134	0.935413
1056	DAG1	State	-0.153533	0.153351	0.310338	0.999619	0.674063	0.20016
1126	CD47	State	-0.209907	0.0894703	0.019796	-0.0722135	0.456734	0.866627
1159	ITGB5	State	-0.0397108	0.159769	0.812637	-1.39128	0.583692	0.0383923
1201	PLOD2	State	0.039212	0.14912	0.785843	0.742342	0.571694	0.177564
1267	P3H2	State	-0.0947618	0.142333	0.5013	-0.281884	0.677188	0.694061
1396	SPP1	State	-1.0323	0.356762	0.00319936	-1.35727	0.61273	0.024995
1435	FGF2	State	0.409951	0.106602	0.00145625	-0.0244322	0.345252	0.940212
1481	CASP3	State	-0.0359203	0.233993	0.883223	-0.298225	1.08838	0.762448
1534	ITGA1	State	0.400847	0.175693	0.0283943	-0.447839	0.601286	0.429914
1536	ITGA2	State	-0.0988969	0.0502017	0.0531894	0.287104	0.130502	0.0319936
1591	CAST	State	0.0592139	0.061228	0.353329	0.181299	0.343771	0.590282
1689	SPARC	State	-0.372835	0.110426	0.00227279	-0.360994	0.522906	0.482703
1739	PHYKPL	State	-0.226867	0.226395	0.314537	0.482351	0.896868	0.641872
1814	DDR1	State	-0.114929	0.0904753	0.208558	-0.328489	0.449793	0.427115
1905	DST	State	-0.2954	0.0548479	0.000154116	0.192496	0.112399	0.0943811
1912	COL12A1	State	-0.329564	0.132159	0.0141972	-0.149484	0.339741	0.639272
2039	PDGFA	State	0.130598	0.0969736	0.171766	0.441779	0.295514	0.135373
2073	ITGB8	State	0.0773148	0.114579	0.490702	-0.254764	0.37661	0.446711
2208	SERPINE1	State	-0.330009	0.29156	0.257748	-0.0909427	0.5056	0.835633
2210	PLOD3	State	-0.0444759	0.13683	0.739052	0.233448	0.632073	0.686463
2325	DMD	State	-0.073012	0.0988308	0.461108	0.349807	0.491821	0.460908
2332	CASK	State	0.0981289	0.232818	0.666267	1.05781	0.977209	0.442911
2337	TIMP1	State	-0.344185	0.134363	0.009998	0.37837	0.412152	0.382523
2403	COL4A5	State	-0.337999	0.211452	0.141572	1.03131	0.671172	0.206959
2460	CTSB	State	-0.273488	0.107498	0.0139972	0.388519	0.355879	0.25035
2508	ADAM9	State	0.0577135	0.156498	0.733453	-1.3615	0.834925	0.132573
2576	SDC2	State	-0.581317	0.235674	0.0245951	-0.0130333	0.701549	0.983803
2610	COL14A1	State	-0.219676	0.283207	0.416917	1.62942	0.712676	0.0531894
2644	PLEC	State	0.144859	0.0853598	0.0925815	-0.379304	0.395545	0.303939
2744	CTSL	State	-0.23633	0.143497	0.0995801	-0.45312	0.516839	0.427914
2785	TNC	State	-0.331216	0.0640682	0.000182676	0.0239482	0.199272	0.894621
2890	CD151	State	-0.102712	0.0552682	0.0679864	0.474792	0.336627	0.160768
2896	CTSD	State	-0.9272	0.130159	1.81151e-05	-0.743879	0.413677	0.0955809
2974	CD44	State	-0.0437505	0.0376118	0.280344	-0.00849737	0.237774	0.966407
3059	CAPN1	State	0.111518	0.137686	0.410318	1.0124	0.588165	0.103579
3065	LTBP3	State	-0.384585	0.170781	0.030194	0.343192	0.738411	0.59948
3129	SERPINH1	State	0.116244	0.0742095	0.137972	-0.0105397	0.353555	0.972206
3166	MMP1	State	-0.107764	0.288613	0.705659	-0.248255	0.561398	0.680664
3167	MMP3	State	-0.256574	0.1183	0.0321936	0.117769	0.207651	0.569886
3207	TRAPPC4	State	-0.0362551	0.128201	0.781244	-0.101948	0.543435	0.831634
3230	JAM3	State	-0.149151	0.241545	0.511698	-0.270745	0.948301	0.735453
3275	ITGB1	State	-0.0778354	0.0392983	0.0511898	-0.127268	0.114672	0.287942
3321	P4HA1	State	-0.346161	0.209765	0.104379	-0.99127	0.589688	0.0985803
3399	SH3PXD2A	State	-0.217817	0.140121	0.138772	1.12146	0.541742	0.0985803
3401	COL17A1	State	-0.0569703	0.0552618	0.308938	0.0289047	0.218391	0.90142
3432	HTRA1	State	-0.463359	0.21677	0.0365927	-0.00424495	0.505606	0.992402
3483	A2M	State	-0.225756	0.114409	0.0485903	0.21266	0.221153	0.39772
3860	COL4A1	State	-0.345275	0.109929	0.00332672	0.0122772	0.288095	0.968206
3861	COL4A2	State	-0.324489	0.0926239	0.00242958	-0.0929131	0.260125	0.723655
3888	MMP14	State	-0.231041	0.10537	0.0355929	0.964887	0.460617	0.084983
3984	ACTN1	State	0.0631	0.0492929	0.19876	0.0657261	0.14913	0.665267
3996	LTBP2	State	-0.44083	0.09056	0.000249817	-0.255257	0.403082	0.487103
4084	THBS1	State	-0.038948	0.0984078	0.70186	-0.360122	0.145047	0.0205959
4131	ADAM10	State	-0.447488	0.174183	0.0127974	-0.275128	0.66751	0.670066
4147	PPIB	State	-0.0111721	0.0447245	0.805639	0.0551085	0.131627	0.666067
4171	LOXL1	State	-0.278098	0.209133	0.185963	-1.08963	0.756824	0.264947
4213	FURIN	State	0.490672	0.1997	0.0189962	-0.903747	0.776037	0.231954
4357	MMP2	State	-0.136131	0.210796	0.519496	0.623852	0.755427	0.460508
4397	CDH1	State	-0.0362501	0.130491	0.780444	0.26009	0.519924	0.586483
4472	ITGAE	State	-0.409022	0.242573	0.112577	-0.378022	0.734486	0.587682
4659	ITGA3	State	-0.172092	0.073466	0.0181964	-0.232801	0.332807	0.521096
4660	COL1A1	State	-0.458805	0.240011	0.0669866	-0.731592	0.725686	0.304339
4723	ITGB4	State	-0.738667	0.103404	1.65464e-05	-0.342506	0.384215	0.322735
4741	TIMP2	State	-0.0608593	0.192383	0.743451	0.324239	0.560885	0.718656
4756	P4HB	State	0.141533	0.0499041	0.00439912	-0.0837622	0.315115	0.770646
4783	LAMA1	State	-0.531297	0.189974	0.004999	-1.41914	0.689031	0.0463907
4809	LAMA3	State	-0.0392093	0.0786975	0.607479	0.171143	0.286211	0.534693
4954	SDC4	State	0.401991	0.0735957	0.00194066	-0.0446548	0.291996	0.864627
5010	BSG	State	0.201761	0.0606308	0.00341301	0.154769	0.511322	0.745451
5105	ICAM1	State	0.0491054	0.0729266	0.489302	-0.390021	0.212799	0.0965807
5222	CAPNS1	State	0.130045	0.101967	0.202759	-0.338376	0.508053	0.488102
5248	LTBP4	State	-0.323142	0.185138	0.0863827	-0.573613	0.73076	0.396521
5436	PDGFB	State	-0.189595	0.175412	0.281144	-0.128677	0.377653	0.724255
5480	APP	State	-0.393631	0.0562716	3.33699e-05	-0.284386	0.406632	0.439112
5481	ADAMTS1	State	-0.486584	0.120441	0.000944902	0.307016	0.21527	0.156369
5482	ADAMTS5	State	-0.0966858	0.122307	0.429714	-0.0406497	0.259128	0.875225
5534	COL18A1	State	-0.413897	0.124808	0.00280367	0.300603	0.544562	0.532094
5535	COL6A1	State	-0.383239	0.12168	0.00378299	-1.05656	0.444982	0.0279944
5536	COL6A2	State	-0.153332	0.0896631	0.089782	0.108754	0.371427	0.755449

## Sheet: FB
	gene	tx	de_coef	de_se	de_pval	dv_coef	dv_se	dv_pval
61	PLOD1	State	-0.138929	0.0377618	0.000955059	0.0519374	0.147036	0.723855
99	HSPG2	State	-0.156334	0.0262305	0.000159615	-0.0558905	0.117743	0.644471
145	SDC3	State	-0.0595981	0.0339468	0.0821836	-0.0960229	0.117894	0.411518
150	COL16A1	State	-0.268172	0.0238994	6.13916e-06	-0.113843	0.0862369	0.189562
212	P3H1	State	-0.0697651	0.023524	0.00459908	-0.112135	0.111116	0.310938
340	VCAM1	State	-0.638623	0.0433809	5.90481e-06	-0.109713	0.135265	0.425715
416	CTSS	State	-0.00192333	0.0238889	0.936813	-0.106826	0.049051	0.0309938
417	CTSK	State	0.00532028	0.0186643	0.779244	-0.0300847	0.0617548	0.65207
502	NCSTN	State	-0.228346	0.0341998	1.59864e-05	0.231566	0.17144	0.171366
507	ADAMTS4	State	-0.114639	0.0162271	7.09039e-05	0.0740842	0.0427099	0.0855829
515	DDR2	State	-0.0811399	0.021218	0.000981762	0.0568006	0.0679013	0.403119
563	LAMC1	State	-0.17775	0.0165386	0.00046289	-0.023706	0.070438	0.745451
602	FMOD	State	-0.216672	0.0243806	3.29917e-05	0.0634504	0.104634	0.54769
628	TGFB2	State	-0.292587	0.0268501	1.81741e-05	-0.0908967	0.0879656	0.305939
636	CAPN2	State	0.0725357	0.0169106	0.00195751	-0.273874	0.0585451	0.000340667
684	NID1	State	-0.212047	0.0170631	0.000375308	0.097853	0.0761909	0.212557
707	PXDN	State	-0.124286	0.0223493	0.000338957	-0.0897677	0.0793493	0.262547
720	ADAM17	State	-0.0996206	0.0157082	4.20572e-05	0.0258441	0.0735208	0.711458
753	EMILIN1	State	-0.281066	0.0204451	2.37434e-05	-0.013036	0.0542193	0.816837
778	LTBP1	State	-0.127081	0.0285062	0.000481894	-0.112671	0.0571451	0.0467906
828	EFEMP1	State	-0.263282	0.0290849	3.81926e-05	-0.066283	0.11682	0.578684
1052	ITGA4	State	-0.51583	0.0424462	1.45734e-05	0.00197008	0.125925	0.985603
1058	ITGAV	State	-0.145304	0.0160116	0.000591474	-0.0969216	0.0714598	0.195561
1061	COL3A1	State	-0.451996	0.0331866	8.87993e-07	0.185899	0.0943943	0.108778
1062	COL5A2	State	-0.442435	0.024701	8.83974e-07	-0.161487	0.0634803	0.00979804
1111	FN1	State	-0.454677	0.0235043	2.12382e-06	-0.116105	0.0991526	0.25015
1163	COL6A3	State	-0.25428	0.0173221	0.000210185	-0.115366	0.0421799	0.00619876
1208	FBLN2	State	-0.0338851	0.0363375	0.355329	0.240273	0.114445	0.034993
1218	CAPN7	State	-0.111586	0.0224746	0.000378688	0.176908	0.138908	0.20016
1244	CRTAP	State	-0.28472	0.0221195	2.40249e-06	0.0133773	0.0846328	0.880424
1293	LAMB2	State	-0.11877	0.0248717	0.000315646	-0.19153	0.107378	0.069786
1296	DAG1	State	-0.0455025	0.0348356	0.19756	0.089214	0.20642	0.673865
1345	ADAMTS9	State	-0.155984	0.0401887	0.000874382	0.148483	0.140794	0.304939
1384	CD47	State	-0.227795	0.015164	0.000258394	0.0953469	0.051855	0.069786
1420	ITGB5	State	0.0120174	0.0211045	0.568486	-0.0637476	0.0776018	0.415517
1471	PLOD2	State	-0.199005	0.0269271	7.95799e-05	-0.0355159	0.117488	0.784643
1550	P3H2	State	-0.237919	0.0351119	6.46032e-05	-0.0768763	0.0815405	0.355529
1760	FGF2	State	-0.140351	0.0208591	8.575e-05	-0.0236975	0.040066	0.556689
1812	CASP3	State	-0.067667	0.0252662	0.00679864	0.350532	0.162813	0.0309938
1874	ITGA1	State	-0.195399	0.0196621	4.55036e-05	-0.0194295	0.0522497	0.715457
1876	ITGA2	State	-0.264202	0.0307307	4.99401e-05	-0.129067	0.0673038	0.0575885
1943	VCAN	State	-0.219544	0.0240324	2.43002e-05	-0.132774	0.0726681	0.0727854
1958	CAST	State	-0.0813749	0.0124862	4.84174e-05	-0.00969951	0.0492684	0.845031
1988	LOX	State	0.328377	0.0529309	0.000360233	0.176948	0.144451	0.225355
2000	P4HA2	State	-0.252669	0.0360549	0.000907995	-0.406443	0.117633	0.00195915
2075	SPARC	State	-0.140791	0.0225796	6.92859e-05	-0.179854	0.0869494	0.0467906
2134	PHYKPL	State	-0.170354	0.0260366	0.000129175	0.105932	0.140865	0.452509
2223	DDR1	State	-0.263756	0.0371602	0.000633373	0.0365751	0.148702	0.807239
2331	DST	State	-0.223697	0.0215962	8.23642e-05	-0.0663558	0.137808	0.655469
2341	COL12A1	State	-0.157898	0.0265077	0.000206673	-0.16074	0.0914242	0.0843831
2393	LAMA4	State	-0.21341	0.0206889	1.72839e-05	0.0581438	0.0697321	0.40192
2417	LAMA2	State	-0.246735	0.0392451	5.83265e-05	0.139874	0.120983	0.25155
2669	COL1A2	State	-0.366701	0.0218536	9.99259e-07	0.317125	0.0851494	0.0018442
2702	PCOLCE	State	-0.378119	0.0209332	4.26945e-06	0.152456	0.0706983	0.0303939
2709	SERPINE1	State	-0.188313	0.0164213	0.000405027	-0.0066798	0.0467698	0.892821
2711	PLOD3	State	-0.160917	0.0264018	7.14516e-05	-0.103843	0.12207	0.396121
2738	LAMB1	State	-0.372546	0.0230878	1.81804e-07	-0.0205707	0.0816842	0.80044
2869	CASK	State	-0.0417035	0.0321413	0.193161	0.223066	0.165558	0.159568
2879	TIMP1	State	-0.262756	0.0157548	0.000186289	0.194393	0.0281555	0.000305805
3010	BGN	State	-0.223184	0.023386	1.29497e-06	0.00854316	0.0733355	0.907019
3047	CTSB	State	-0.130407	0.0189697	2.03212e-05	0.0584589	0.0719184	0.420316
3063	BMP1	State	-0.0795973	0.0261566	0.00379924	-0.00986816	0.101202	0.922615
3075	LOXL2	State	-0.246675	0.0243055	2.51603e-05	-0.0522037	0.0662676	0.428314
3111	ADAM9	State	-0.317599	0.0263346	4.83823e-07	-0.14209	0.107305	0.185763
3180	MMP16	State	-0.0692759	0.0344437	0.0469906	-0.0161335	0.144648	0.915417
3198	SDC2	State	-0.166049	0.0253762	0.000112215	-0.0355348	0.0850796	0.683263
3235	COL14A1	State	-0.249328	0.0237678	3.87694e-05	0.0339212	0.054185	0.538092
3273	PLEC	State	0.0297482	0.0299728	0.316537	0.0972659	0.107956	0.362927
3391	CTSL	State	-0.123576	0.0105342	4.11802e-06	-0.113196	0.0288314	0.00094656
3417	COL15A1	State	-0.434761	0.0243271	6.13186e-06	-0.00711923	0.056624	0.902619
3451	COL27A1	State	-0.0307878	0.0266018	0.247151	0.21749	0.0844016	0.010198
3453	TNC	State	-0.381178	0.0270705	5.80015e-08	0.0659928	0.0636103	0.307938
3521	LAMC3	State	-0.357678	0.0324061	2.93185e-06	0.130783	0.109696	0.230954
3541	COL5A1	State	-0.341934	0.0354817	4.2563e-05	-0.0973515	0.119752	0.423115
3590	CD151	State	-0.0520467	0.0157166	0.0051572	-0.184599	0.0621683	0.00359928
3598	CTSD	State	-0.26534	0.0208391	0.000277887	-0.207879	0.087612	0.0187962
3679	CD44	State	-0.172307	0.0083593	0.000137404	-0.0806603	0.022822	0.001612
3787	CAPN1	State	-0.138824	0.0295069	0.000176029	-0.225212	0.135186	0.10018
3794	LTBP3	State	-0.00578886	0.0235848	0.80004	0.0772276	0.100382	0.483303
3805	EFEMP2	State	-0.16772	0.020611	4.47643e-05	-0.132925	0.0836871	0.116777
3872	SERPINH1	State	-0.124012	0.0166366	0.000845788	0.25571	0.0953035	0.00619876
3918	MMP10	State	0.0818003	0.0240397	0.00186584	-0.304082	0.0379394	3.01124e-05
3919	MMP1	State	-0.0749399	0.0241136	0.00279944	-0.139619	0.0312895	0.00055394
3920	MMP3	State	0.217356	0.0186791	3.23159e-06	-0.395893	0.0277826	4.56187e-06
3921	MMP12	State	0.579794	0.0357043	0.000198207	-0.456745	0.0676632	9.11092e-05
3966	TRAPPC4	State	0.0573359	0.0146225	0.00218369	0.102417	0.0646373	0.120376
3991	JAM3	State	-0.110117	0.0189783	8.50105e-05	0.157318	0.0862777	0.0695861
4051	ITGB1	State	-0.011245	0.00814189	0.167566	0.0765068	0.0239351	0.0024832
4111	P4HA1	State	-0.105197	0.0190135	0.000857418	0.0651655	0.0970692	0.512098
4210	SH3PXD2A	State	-0.16496	0.0243512	0.000174769	0.0197565	0.0927959	0.839632
4248	HTRA1	State	-0.061191	0.028554	0.0319936	0.0873587	0.0773569	0.271746
4262	ADAM12	State	-0.242026	0.0207576	0.000233777	0.0223119	0.0568737	0.691462
4310	MFAP5	State	-0.295751	0.0651968	0.000353245	0.48586	0.194372	0.0127974
4314	A2M	State	-0.593713	0.0324758	2.29115e-06	-0.0805292	0.0788701	0.310538
4427	ITGA5	State	-0.115225	0.0155984	0.000401995	-0.170759	0.0717242	0.019796
4511	LUM	State	-0.101993	0.02263	0.000458563	0.246172	0.049581	0.00146347
4512	DCN	State	-0.00505505	0.02132	0.811638	0.12388	0.052443	0.0191962
4767	COL4A1	State	-0.515309	0.0142545	8.29249e-05	-0.0592221	0.0352158	0.0905819
4768	COL4A2	State	-0.331192	0.0139081	4.62231e-05	-0.0835546	0.0361022	0.0191962
4800	MMP14	State	-0.238488	0.0129159	0.000188091	-0.0423308	0.03708	0.258348
4922	ACTN1	State	-0.140485	0.0147691	0.00056113	-0.0160767	0.0546493	0.775445
4933	PSEN1	State	-0.105702	0.0251674	0.00042249	0.221348	0.151894	0.144371
4941	LTBP2	State	0.130229	0.0335523	0.00104726	-0.0425506	0.0883618	0.645671
4953	TGFB3	State	-0.569118	0.031486	8.69314e-05	0.0958584	0.0839436	0.252949
4970	FBLN5	State	0.240395	0.0346307	6.57872e-05	0.10587	0.108096	0.323135
5046	THBS1	State	0.0317097	0.0336196	0.341332	-0.345436	0.074431	0.000252467
5084	FBN1	State	-0.392274	0.0226953	1.01796e-05	0.0152526	0.112757	0.89982
5109	ADAM10	State	-0.172635	0.0242098	8.8605e-05	0.140971	0.141485	0.314137
5128	PPIB	State	-0.0397513	0.00903661	0.000278113	0.146871	0.0189921	0.000336219
5163	LOXL1	State	-0.391513	0.0343295	4.33577e-05	-0.452044	0.126597	0.00139175
5227	FURIN	State	0.0039285	0.0206842	0.84983	-0.0158886	0.100421	0.874825
5252	CAPN15	State	0.191471	0.0258385	2.82424e-05	0.122592	0.129836	0.339732
5423	MMP2	State	-0.0919072	0.00920218	5.84524e-05	-0.00908139	0.0225615	0.706859
5570	ITGAE	State	-0.117781	0.0261499	0.000437554	0.0154223	0.113453	0.887423
5648	MFAP4	State	0.255492	0.025746	4.69355e-05	-0.0796654	0.0721321	0.280544
5786	ITGB3	State	-0.135533	0.0368013	0.00104047	-0.0514615	0.115711	0.65127
5804	COL1A1	State	-0.257408	0.0299266	1.44652e-05	0.0755671	0.108713	0.585883
5908	TIMP2	State	0.12906	0.0163533	0.000659514	-0.098262	0.0493635	0.0453909
5926	P4HB	State	0.0380363	0.0112334	0.00560888	0.0468851	0.03061	0.132374
5955	EMILIN2	State	-0.292101	0.0291165	1.02182e-05	-0.139021	0.0924633	0.130374
5962	LAMA1	State	-0.298269	0.0221601	9.36e-06	-0.0589048	0.0725282	0.408518
6077	BMP2	State	0.179701	0.0563138	0.0026895	-0.0140513	0.102935	0.896821
6156	SDC4	State	0.173547	0.0182685	7.56757e-06	-0.0100767	0.0819523	0.90042
6163	MMP9	State	-0.26767	0.119407	0.024995	-0.0391432	0.135917	0.758048
6226	BSG	State	0.0109901	0.011488	0.347331	-0.109486	0.0520297	0.0375925
6336	COL5A3	State	-0.345781	0.028271	6.91616e-06	-0.131695	0.0711885	0.0667866
6343	ICAM1	State	-0.150477	0.015671	0.000512629	-0.118389	0.0549862	0.0361928
6421	COLGALT1	State	-0.0023971	0.02866	0.930414	0.0322965	0.136583	0.807638
6493	CAPNS1	State	0.0441905	0.0164922	0.010198	0.10091	0.0823515	0.224955
6524	LTBP4	State	-0.0802184	0.0178908	0.00194278	0.0354606	0.0798399	0.661668
6528	TGFB1	State	-0.0793593	0.023227	0.00248176	-0.0476593	0.0691221	0.505299
6800	FBLN1	State	-0.24668	0.0221611	1.92918e-06	0.0795109	0.0589375	0.175965
6825	JAM2	State	-0.302269	0.0214299	1.86466e-05	-0.15216	0.085769	0.0765847
6828	APP	State	-0.237945	0.0120041	0.000138907	-0.10643	0.0550035	0.0513897
6829	ADAMTS1	State	-0.339309	0.0319119	1.52748e-05	0.0865703	0.134868	0.534893
6830	ADAMTS5	State	-0.288761	0.0467456	0.000113295	-0.146352	0.105126	0.164967
6888	COL18A1	State	-0.07644	0.0145057	0.00119482	-0.0828012	0.0658642	0.215757
6889	COL6A1	State	-0.326103	0.0162098	4.66303e-07	-0.0804883	0.0800122	0.372326
6890	COL6A2	State	-0.137966	0.0103785	5.35604e-06	0.00745493	0.0411957	0.85223

## Sheet: EN
	gene	tx	de_coef	de_se	de_pval	dv_coef	dv_se	dv_pval
62	PLOD1	State	0.0282525	0.0484266	0.566487	-0.358142	0.186558	0.0605879
94	HSPG2	State	0.0549706	0.0305697	0.0777844	-0.00465212	0.0631549	0.941212
141	SDC3	State	-0.0784554	0.0646158	0.224555	-0.521028	0.249407	0.0379924
206	P3H1	State	-0.0699857	0.0521528	0.176965	0.138451	0.257918	0.566287
321	VCAM1	State	-0.123187	0.171552	0.503499	0.972188	0.337396	0.0131974
376	CTSS	State	-0.303167	0.0327579	1.45418e-05	-0.117208	0.0764922	0.126175
414	ADAM15	State	-0.00900537	0.0432755	0.824635	-0.254526	0.187235	0.170766
452	F11R	State	0.014561	0.0615506	0.806639	-0.0657765	0.304791	0.813237
458	ADAMTS4	State	-0.125016	0.0332169	0.00116572	-0.089648	0.0963704	0.358128
504	LAMC1	State	-0.148039	0.0242619	8.74223e-05	0.0643868	0.0773539	0.441912
576	CAPN2	State	-0.0296017	0.034293	0.386923	-0.0965706	0.124716	0.434913
616	NID1	State	0.05855	0.0699099	0.405319	0.493989	0.421787	0.240952
635	PXDN	State	-0.0335282	0.0241341	0.168966	0.056479	0.047698	0.238952
646	ADAM17	State	-0.202052	0.0341188	0.00107411	0.0411346	0.173352	0.838632
922	ITGA6	State	-0.182081	0.0527223	0.00189432	-0.0321588	0.150882	0.85003
945	ITGAV	State	-0.225997	0.0327435	8.9584e-05	0.197152	0.111435	0.0819836
997	FN1	State	-0.540725	0.11532	0.000255149	0.275874	0.177865	0.15117
1089	CAPN7	State	-0.215907	0.0486057	0.000429164	0.105652	0.318846	0.719856
1116	CRTAP	State	-0.22758	0.0569692	0.0010259	-0.106535	0.249986	0.657469
1170	LAMB2	State	0.00755817	0.0507799	0.882823	0.139175	0.245844	0.559688
1173	DAG1	State	-0.0653867	0.0645501	0.315137	-0.197964	0.346317	0.546491
1220	ADAMTS9	State	-0.260391	0.0286988	7.48703e-05	0.0981943	0.0732283	0.187363
1255	CD47	State	-0.107512	0.0403317	0.00859828	-0.03558	0.185018	0.840032
1338	PLOD2	State	-0.244285	0.0560091	0.000656296	-0.334819	0.170941	0.0481904
1511	KDR	State	-0.167826	0.0334078	0.00124796	0.00279772	0.0872221	0.975605
1602	FGF2	State	-0.101024	0.0822623	0.221156	0.336654	0.236619	0.154569
1638	TLL1	State	-0.17515	0.0498873	0.00161053	-0.226532	0.102411	0.0275945
1650	CASP3	State	-0.148038	0.0302206	0.000594749	0.0598983	0.128882	0.624075
1704	ITGA1	State	-0.251342	0.0454163	0.000411188	-0.0514255	0.168432	0.759648
1706	ITGA2	State	0.0380785	0.036107	0.287542	-0.0968077	0.0791375	0.230754
1763	VCAN	State	0.0430837	0.0919441	0.642272	-0.103373	0.15321	0.496901
1775	CAST	State	-0.0943618	0.024094	0.00119171	0.15837	0.0909602	0.0811838
1892	SPARC	State	-0.0161946	0.0262236	0.534693	-0.0479702	0.0633261	0.45151
1896	MFAP3	State	-0.298632	0.0606834	0.000436372	0.211015	0.354788	0.535493
1902	ADAM19	State	-0.0668043	0.0594174	0.263747	0.114241	0.144458	0.419516
1948	PHYKPL	State	-0.169531	0.0514147	0.00199772	-0.534614	0.352122	0.112777
2140	DST	State	-0.321111	0.0419681	0.000119978	0.130578	0.143737	0.393721
2193	LAMA4	State	-0.248348	0.02159	3.12307e-05	0.185826	0.043095	5.07613e-05
2279	PDGFA	State	-0.123211	0.0387024	0.00281274	0.0379908	0.0893675	0.680864
2455	SERPINE1	State	0.022183	0.0515366	0.676265	-0.323936	0.0857737	0.000942001
2457	PLOD3	State	-0.0260686	0.0478683	0.590682	-0.336324	0.291817	0.231954
2481	LAMB1	State	-0.209371	0.0352463	0.000954573	-0.0152731	0.086625	0.84943
2606	CASK	State	-0.252731	0.0663902	0.00113853	-0.139315	0.249566	0.565687
2615	TIMP1	State	0.0900281	0.046002	0.0455909	-0.075608	0.412839	0.862428
2762	CTSB	State	0.259621	0.0277684	1.74942e-05	-0.0328679	0.0816718	0.70046
2818	ADAM9	State	-0.241803	0.0438061	0.000267165	-0.0226786	0.154251	0.891022
2954	PLEC	State	0.118793	0.0410373	0.00379924	-0.108885	0.142658	0.437912
3058	CTSL	State	0.0326644	0.0416999	0.441112	0.182679	0.174528	0.30074
3081	COL15A1	State	-0.101618	0.0321227	0.00333539	-0.0247554	0.0605298	0.676865
3232	CD151	State	0.0733416	0.0256193	0.00439912	-0.152908	0.111036	0.166567
3239	CTSD	State	-0.0822229	0.027837	0.00459908	-0.105107	0.0532764	0.04999
3309	CD44	State	0.0613995	0.0658183	0.35173	0.0869268	0.202981	0.65207
3480	SERPINH1	State	-0.0955564	0.0262998	0.00120778	0.0726216	0.0671036	0.292541
3520	MMP10	State	0.272602	0.0915616	0.00239952	-0.430751	0.185609	0.0171966
3521	MMP1	State	0.06309	0.0470139	0.176765	-0.0710589	0.0755732	0.363927
3522	MMP3	State	0.223552	0.0761714	0.00259948	-1.17759	0.360179	0.00919816
3561	TRAPPC4	State	0.141575	0.0317442	0.000186552	0.273729	0.195065	0.146771
3583	JAM3	State	-0.00269421	0.0377042	0.942611	0.161697	0.140349	0.245751
3640	ITGB1	State	-0.0797804	0.0158869	0.00103161	0.0927722	0.058016	0.115777
3694	P4HA1	State	-0.0893235	0.0459365	0.0515897	0.462606	0.197323	0.0253949
3782	SH3PXD2A	State	-0.036477	0.0598264	0.553489	0.189308	0.226658	0.382523
3847	VWF	State	-0.00869154	0.0486796	0.855229	-0.121833	0.103132	0.243351
3870	A2M	State	-0.289141	0.0727914	0.000720332	-0.0649645	0.152516	0.687063
3978	ITGA5	State	0.017661	0.02219	0.417516	0.0716194	0.0953662	0.453909
4284	COL4A1	State	-0.288894	0.0250492	4.30496e-05	0.138282	0.0471446	0.00459908
4285	COL4A2	State	-0.143134	0.0261099	0.000211848	-0.0402126	0.0559971	0.475705
4316	MMP14	State	-0.138305	0.0269685	0.000250621	0.0128057	0.088584	0.878824
4375	NID2	State	0.0519103	0.0591786	0.374925	-0.0211505	0.0989869	0.828034
4420	ACTN1	State	-0.177452	0.0341706	0.00014698	0.18336	0.101075	0.0823835
4432	PSEN1	State	-0.14057	0.0539749	0.0089982	0.326217	0.376428	0.346131
4533	THBS1	State	-0.216785	0.0375629	0.00115765	0.100554	0.0578279	0.0865827
4593	ADAM10	State	-0.207961	0.0276217	1.66869e-05	0.384757	0.147606	0.019996
4613	PPIB	State	0.011834	0.0202965	0.567487	-0.15238	0.0432912	0.00109625
4698	FURIN	State	-0.00314984	0.0440101	0.937013	0.200753	0.272606	0.443911
4719	CAPN15	State	0.037589	0.0581117	0.519896	-1.10369	0.476638	0.0333933
4870	MMP2	State	0.0241722	0.0607417	0.689062	0.136796	0.307324	0.665867
5003	ITGAE	State	0.171323	0.0510458	0.00229651	0.305962	0.219758	0.160768
5257	ICAM2	State	-0.0692289	0.0458919	0.130574	-0.1693	0.112043	0.138572
5259	PECAM1	State	-0.223234	0.0244709	2.76137e-05	0.115181	0.045252	0.0125975
5308	TIMP2	State	-0.0796712	0.0370736	0.0329934	-0.00980161	0.1329	0.934813
5326	P4HB	State	0.0519956	0.0222486	0.0185963	-0.246099	0.0681571	0.00135784
5467	BMP2	State	0.0794481	0.0454805	0.0775845	-0.107003	0.0774337	0.172366
5541	SDC4	State	-0.136062	0.0713114	0.0581884	0.205245	0.344015	0.515497
5590	LAMA5	State	0.114336	0.0580169	0.05019	-0.023524	0.231221	0.906019
5614	BSG	State	0.0371677	0.0223236	0.0975805	-0.0490089	0.138132	0.717856
5719	ICAM1	State	-0.101681	0.0340128	0.00379924	-0.199665	0.106591	0.0581884
5793	COLGALT1	State	0.0869317	0.0349493	0.0121976	0.133852	0.112751	0.242751
5851	CAPNS1	State	0.0901126	0.029984	0.00359928	0.0681584	0.170255	0.677065
5883	TGFB1	State	0.0279638	0.0424856	0.520496	-0.337707	0.191674	0.0959808
6099	PDGFB	State	0.111847	0.0560665	0.0495901	-0.191188	0.117803	0.116977
6150	JAM2	State	-0.196373	0.0501736	0.00119045	-0.00158909	0.166747	0.993201
6153	APP	State	-0.218184	0.0188942	0.000379291	0.381856	0.0715377	7.62481e-05
6155	ADAMTS1	State	-0.362472	0.0505078	0.000746921	-0.124173	0.0875626	0.158968
6211	COL18A1	State	0.0282613	0.027335	0.311738	-0.0350363	0.0670417	0.639872
6212	COL6A2	State	0.0855063	0.0724216	0.235153	0.583817	0.290659	0.0479904

## Sheet: IM
	gene	tx	de_coef	de_se	de_pval	dv_coef	dv_se	dv_pval
236	CTSS	State	-0.107583	0.0554815	0.0537892	-0.508833	0.272725	0.0673865
381	CAPN2	State	-0.0262731	0.0523386	0.617477	-0.105161	0.28461	0.707858
424	ADAM17	State	0.0419386	0.0691013	0.539492	0.31564	0.34236	0.30174
637	ITGA4	State	-0.2869	0.0368455	0.000134161	-0.0226867	0.145096	0.876225
640	ITGAV	State	0.0106115	0.100778	0.916417	0.418042	0.27235	0.119576
740	CAPN7	State	-0.259392	0.0493389	0.000702816	-0.103725	0.369548	0.763647
839	CD47	State	-0.0274475	0.0339421	0.415517	-0.0382702	0.294029	0.894821
1083	CASP3	State	-0.0689205	0.0750162	0.355729	0.264769	0.290238	0.34773
1120	ITGA1	State	-0.0950996	0.0442895	0.0329934	0.220698	0.10645	0.0391922
1164	CAST	State	-0.0687228	0.0291298	0.0179964	-0.120605	0.144588	0.385923
1250	ADAM19	State	0.0957502	0.106513	0.373325	0.520547	0.293625	0.079784
1285	PHYKPL	State	0.0837734	0.0584014	0.146371	0.639599	0.359555	0.0705859
1543	ITGB8	State	-0.110784	0.160161	0.479104	-0.393061	0.265521	0.129574
1748	TIMP1	State	0.0500347	0.115477	0.669066	-0.784487	0.287197	0.004999
1844	CTSB	State	0.0449605	0.10669	0.676665	-1.43569	0.397977	0.00739852
1873	ADAM9	State	0.181329	0.133145	0.171166	0.554383	0.313169	0.0733853
1964	PLEC	State	0.118508	0.0637437	0.0667866	0.284445	0.34214	0.365327
2029	CTSL	State	-0.0674185	0.133128	0.60128	-0.718425	0.265072	0.009998
2140	CD151	State	0.200493	0.0610768	0.0021104	-0.412968	0.27145	0.124575
2143	CTSD	State	0.199114	0.0545767	0.00097221	-0.236154	0.247517	0.358728
2191	CD44	State	0.0762954	0.0246587	0.00359928	-0.0573561	0.123894	0.652869
2337	MMP1	State	0.511487	0.141995	0.0015694	0.560176	0.37566	0.181964
2338	MMP3	State	0.744339	0.109735	6.82045e-05	0.302044	0.660725	0.677265
2339	MMP12	State	1.09664	0.295745	0.00259948	2.94099	0.69755	0.00339932
2372	TRAPPC4	State	-0.052785	0.0545703	0.337532	0.469326	0.49824	0.333333
2422	ITGB1	State	0.0638681	0.0371824	0.0863827	-0.064062	0.143146	0.672665
2524	ADAM8	State	0.0586066	0.0685199	0.392122	-0.395663	0.209683	0.0627874
2837	MMP14	State	0.0579507	0.170684	0.731254	-1.06141	0.496425	0.0459908
2998	THBS1	State	0.216607	0.13199	0.104779	-0.874842	0.316342	0.00339932
3039	ADAM10	State	0.139806	0.0622345	0.0229954	0.657168	0.351774	0.065187
3054	PPIB	State	-0.0214911	0.0233055	0.353729	-0.386938	0.108127	0.00101804
3104	FURIN	State	0.0494582	0.0658208	0.45171	-0.256363	0.233769	0.269546
3189	ITGAL	State	0.0793976	0.0611316	0.204759	0.0630768	0.300901	0.832234
3197	ITGAX	State	0.114465	0.251926	0.624675	-0.235963	0.695049	0.628874
3280	ITGAE	State	-0.0355903	0.0393665	0.368326	0.0462294	0.223338	0.826835
3500	P4HB	State	0.104407	0.0322751	0.00474366	-0.146879	0.132066	0.264747
3645	MMP9	State	-0.483067	0.233067	0.0405919	-1.05925	0.399579	0.0303939
3684	BSG	State	0.0679625	0.0370327	0.064787	-0.615788	0.499976	0.19896
3755	ICAM1	State	0.156598	0.119347	0.183763	-0.25252	0.355527	0.456309
3756	ICAM3	State	-0.0178846	0.0548437	0.743851	0.292455	0.302415	0.30214
3843	CAPNS1	State	-0.0173641	0.0522845	0.740652	-0.252982	0.301712	0.373125
3867	TGFB1	State	-0.0173445	0.0326044	0.590282	0.155198	0.149684	0.29834
4051	APP	State	0.128508	0.0879076	0.14797	-0.298755	0.290826	0.291742
4084	ITGB2	State	0.00862159	0.0807954	0.907419	-0.212073	0.343822	0.554489
4085	COL6A2	State	0.0982619	0.104222	0.34833	-0.425499	0.356551	0.269546

## Sheet: VA
	gene	tx	de_coef	de_se	de_pval	dv_coef	dv_se	dv_pval
158	P3H1	State	0.160726	0.108457	0.137572	-0.0403936	0.363693	0.910218
302	CTSS	State	0.140388	0.0573615	0.0157968	0.0450882	0.108162	0.671866
368	ADAMTS4	State	-0.0808797	0.0410238	0.0511898	0.136876	0.0872959	0.117177
376	DDR2	State	-0.1286	0.0612975	0.0369926	-0.1364	0.216396	0.524095
408	LAMC1	State	-0.264259	0.052203	0.000394691	-0.149175	0.226774	0.495901
462	CAPN2	State	-0.100601	0.0419056	0.0179964	0.136624	0.172906	0.406319
492	NID1	State	0.145655	0.0737528	0.0523895	0.0313276	0.337101	0.917616
510	PXDN	State	0.0154222	0.084202	0.857429	0.0333613	0.19059	0.858028
518	ADAM17	State	0.0226955	0.0706863	0.75125	0.907728	0.404108	0.0377924
762	ITGAV	State	-0.0405447	0.0525154	0.435313	-0.0214385	0.223933	0.919216
764	COL3A1	State	-0.432854	0.108109	0.00053509	0.190385	0.179997	0.306539
765	COL5A2	State	-0.561275	0.105185	0.000256705	-0.0668309	0.278686	0.80144
844	COL6A3	State	0.129608	0.0772948	0.0915817	-0.0636542	0.105946	0.555489
885	CAPN7	State	-0.136958	0.067684	0.0463907	0.048607	0.365587	0.888022
907	CRTAP	State	-0.222102	0.0677669	0.00259948	0.489918	0.31359	0.118976
979	ADAMTS9	State	-0.363761	0.045672	5.98661e-05	0.0708879	0.0849429	0.413517
1010	CD47	State	-0.123309	0.0738661	0.0971806	0.299501	0.42947	0.459708
1070	PLOD2	State	-0.139877	0.113082	0.220756	-0.0667552	0.302084	0.817037
1132	P3H2	State	-0.0088889	0.120997	0.939412	-0.199204	0.270708	0.453709
1281	FGF2	State	0.40403	0.0742744	8.59783e-05	0.0371947	0.182708	0.844031
1327	CASP3	State	-0.0144885	0.0847359	0.864627	0.144729	0.430879	0.705259
1377	ITGA1	State	-0.117937	0.0563768	0.0363927	-0.437617	0.150948	0.0039992
1379	ITGA2	State	-0.00302371	0.158395	0.984403	-0.446859	0.399391	0.270146
1432	CAST	State	-0.20335	0.0364336	0.000184512	-0.0480355	0.112299	0.674865
1522	SPARC	State	-0.24967	0.057226	0.000357447	-0.235422	0.133398	0.0745851
1707	DST	State	-0.222116	0.0672908	0.0022513	-0.400641	0.32232	0.216757
1716	COL12A1	State	-0.32288	0.0879543	0.00118814	0.506436	0.285315	0.0763847
1755	LAMA4	State	-0.273719	0.0633607	0.000407517	0.0131023	0.224287	0.960008
1831	PDGFA	State	-0.0696301	0.048677	0.155769	-0.243471	0.15321	0.10098
1955	COL1A2	State	-0.0889633	0.0878861	0.325335	-0.0742741	0.23585	0.74845
1985	SERPINE1	State	0.13548	0.108331	0.213357	0.528283	0.183135	0.00819836
2097	TIMP1	State	0.241493	0.0558228	0.000424785	-0.164476	0.213237	0.461108
2189	BGN	State	-0.191477	0.0682652	0.00639872	0.402258	0.221731	0.074985
2218	CTSB	State	-0.0656734	0.0835799	0.430114	0.685617	0.624042	0.336133
2268	ADAM9	State	-0.249803	0.0658855	0.000686784	-0.210436	0.315665	0.476305
2329	SDC2	State	-0.130303	0.0477277	0.00739852	0.0983151	0.118951	0.388322
2389	PLEC	State	0.161933	0.0836614	0.0557888	0.771441	0.41736	0.0617876
2468	CTSL	State	0.0903258	0.0330363	0.00619876	-0.0473485	0.0652929	0.468706
2515	TNC	State	-0.19624	0.0705904	0.00579884	0.0302144	0.11471	0.796641
2610	CD151	State	0.0643077	0.0385637	0.0921816	0.0233728	0.196811	0.902619
2618	CTSD	State	0.0230828	0.0420825	0.584083	-0.13706	0.0940617	0.141172
2679	CD44	State	0.101491	0.0295774	0.00231174	-0.0422712	0.0727107	0.559888
2815	SERPINH1	State	-0.195872	0.0547168	0.00395611	0.217581	0.150891	0.157568
2852	MMP1	State	0.349601	0.1573	0.0291942	0.376001	0.498893	0.445311
2853	MMP3	State	0.252023	0.172003	0.15137	-0.303325	0.534398	0.55189
2887	TRAPPC4	State	0.258169	0.0476659	0.000211552	0.25535	0.317272	0.377325
2906	JAM3	State	-0.0873449	0.0703603	0.212757	-0.915778	0.412438	0.0317936
2951	ITGB1	State	0.0279124	0.0208825	0.186363	0.112123	0.0733259	0.124575
2998	P4HA1	State	-0.193047	0.0833352	0.0207958	-0.548586	0.365734	0.14757
3066	SH3PXD2A	State	-0.126557	0.0691148	0.0667866	0.585757	0.274581	0.0379924
3140	A2M	State	-0.383584	0.0656359	2.86024e-05	-0.042359	0.1642	0.786243
3239	ITGA5	State	0.00448804	0.0673641	0.938412	0.103624	0.244682	0.652869
3311	DCN	State	-0.198405	0.121895	0.102979	0.761602	0.253712	0.0103979
3496	COL4A1	State	-0.32199	0.0342173	0.000421041	-0.145622	0.0726976	0.0443911
3497	COL4A2	State	-0.0847322	0.0351043	0.0157968	-0.0835323	0.0764728	0.291542
3520	MMP14	State	-0.10796	0.0627622	0.0991802	-0.19516	0.174546	0.295941
3610	ACTN1	State	-0.22034	0.0500454	0.000533633	0.129172	0.158925	0.416717
3619	PSEN1	State	-0.181041	0.086609	0.0383923	0.300344	0.517242	0.539492
3698	THBS1	State	-0.621227	0.0698885	5.86503e-05	0.0685604	0.121012	0.575685
3740	ADAM10	State	-0.124349	0.0745601	0.0957808	0.0148746	0.417444	0.971406
3758	PPIB	State	0.296688	0.0301849	6.23488e-05	-0.0589626	0.0649218	0.355729
3825	FURIN	State	0.111116	0.0933823	0.234153	0.10376	0.422804	0.789842
4061	ITGAE	State	0.135581	0.0987003	0.171166	-0.365447	0.40795	0.493701
4216	ITGB3	State	-0.123181	0.0905124	0.175565	0.520199	0.40224	0.187962
4231	COL1A1	State	-0.249122	0.149181	0.0957808	-0.0638795	0.435648	0.880824
4313	TIMP2	State	-0.025603	0.078751	0.754249	0.891619	0.293162	0.00759848
4326	P4HB	State	0.276648	0.04218	8.14217e-05	0.198357	0.116123	0.0907818
4345	EMILIN2	State	0.0110692	0.0707579	0.870026	-0.11935	0.224053	0.570686
4435	BMP2	State	-0.174299	0.109094	0.115377	0.0649182	0.352573	0.843031
4493	SDC4	State	0.205671	0.0917187	0.0253949	0.320913	0.438376	0.434713
4542	BSG	State	0.106363	0.0404588	0.0089982	-0.24226	0.187097	0.194361
4620	COL5A3	State	-0.20123	0.0734194	0.00659868	0.0698531	0.193941	0.717656
4626	ICAM1	State	-0.0786511	0.0455476	0.0865827	-0.158031	0.120229	0.204559
4685	COLGALT1	State	-0.0236142	0.0939759	0.807638	-0.347351	0.285398	0.230554
4732	CAPNS1	State	0.151725	0.0550093	0.004999	-0.249843	0.307255	0.394521
4760	TGFB1	State	-0.278955	0.0898716	0.00271058	-0.163473	0.318709	0.588882
4960	APP	State	-0.206502	0.0409768	0.000304743	-0.198369	0.214118	0.323335
4961	ADAMTS1	State	-0.559848	0.0701188	0.000344372	0.163628	0.0940283	0.0871826
5006	COL18A1	State	-0.158336	0.0415472	0.000769536	0.154285	0.172439	0.387922
5007	COL6A1	State	0.0440697	0.0512263	0.385523	0.464699	0.157393	0.00719856
5008	COL6A2	State	-0.0105562	0.0361994	0.767646	0.0492696	0.111849	0.684263
