# Supplementary material for: Anti-progestin therapy targets hallmarks of breast cancer risk
Source: Nature. 2025 Nov 5;648(8094):736–45. doi: 10.1038/s41586-025-09684-7 (PMC12711567; doi:10.1038/s41586-025-09684-7)
Supplement: Supplementary file 4 — Supplementary Tables 1–8. [file 41586_2025_9684_MOESM4_ESM.zip › 2024-05-10498C-s4/Supplementary_Table_7.xlsx]

## Sheet: BMYO1
source	target	ligand	receptor	prob	pval	interaction_name	interaction_name_2	pathway_name	annotation	evidence	receptor_percentage_baseline	receptor_percentage_postUA
BMYO1	BMYO1	COL4A1	ITGA1_ITGB1	0.0285205	0	COL4A1_ITGA1_ITGB1	COL4A1 - (ITGA1+ITGB1)	COLLAGEN	ECM-Receptor	KEGG: hsa04512	22	15.6667
BMYO1	FB3	COL4A1	ITGA1_ITGB1	0.0207564	0	COL4A1_ITGA1_ITGB1	COL4A1 - (ITGA1+ITGB1)	COLLAGEN	ECM-Receptor	KEGG: hsa04512	96.3333	96.3333
BMYO1	LASP2	COL4A1	ITGA1_ITGB1	0.0155505	0	COL4A1_ITGA1_ITGB1	COL4A1 - (ITGA1+ITGB1)	COLLAGEN	ECM-Receptor	KEGG: hsa04512	99.6667	97
BMYO1	LASP3	COL4A1	ITGA1_ITGB1	0.0157702	0	COL4A1_ITGA1_ITGB1	COL4A1 - (ITGA1+ITGB1)	COLLAGEN	ECM-Receptor	KEGG: hsa04512	96	91
BMYO1	PV1	COL4A1	ITGA1_ITGB1	0.025789	0	COL4A1_ITGA1_ITGB1	COL4A1 - (ITGA1+ITGB1)	COLLAGEN	ECM-Receptor	KEGG: hsa04512	95.3333	94
BMYO1	BMYO1	COL4A2	ITGA1_ITGB1	0.0302328	0	COL4A2_ITGA1_ITGB1	COL4A2 - (ITGA1+ITGB1)	COLLAGEN	ECM-Receptor	KEGG: hsa04512	22	15.6667
BMYO1	FB1	COL4A2	ITGA1_ITGB1	0.0137206	0	COL4A2_ITGA1_ITGB1	COL4A2 - (ITGA1+ITGB1)	COLLAGEN	ECM-Receptor	KEGG: hsa04512	68.3333	64
BMYO1	FB3	COL4A2	ITGA1_ITGB1	0.0220131	0	COL4A2_ITGA1_ITGB1	COL4A2 - (ITGA1+ITGB1)	COLLAGEN	ECM-Receptor	KEGG: hsa04512	96.3333	96.3333
BMYO1	LASP2	COL4A2	ITGA1_ITGB1	0.0164973	0	COL4A2_ITGA1_ITGB1	COL4A2 - (ITGA1+ITGB1)	COLLAGEN	ECM-Receptor	KEGG: hsa04512	99.6667	97
BMYO1	LASP3	COL4A2	ITGA1_ITGB1	0.0167302	0	COL4A2_ITGA1_ITGB1	COL4A2 - (ITGA1+ITGB1)	COLLAGEN	ECM-Receptor	KEGG: hsa04512	96	91
BMYO1	PV1	COL4A2	ITGA1_ITGB1	0.027342	0	COL4A2_ITGA1_ITGB1	COL4A2 - (ITGA1+ITGB1)	COLLAGEN	ECM-Receptor	KEGG: hsa04512	95.3333	94
BMYO1	BMYO1	COL6A1	ITGA1_ITGB1	0.02732	0	COL6A1_ITGA1_ITGB1	COL6A1 - (ITGA1+ITGB1)	COLLAGEN	ECM-Receptor	KEGG: hsa04512	22	15.6667
BMYO1	FB1	COL6A1	ITGA1_ITGB1	0.0123784	0	COL6A1_ITGA1_ITGB1	COL6A1 - (ITGA1+ITGB1)	COLLAGEN	ECM-Receptor	KEGG: hsa04512	68.3333	64
BMYO1	FB3	COL6A1	ITGA1_ITGB1	0.019876	0	COL6A1_ITGA1_ITGB1	COL6A1 - (ITGA1+ITGB1)	COLLAGEN	ECM-Receptor	KEGG: hsa04512	96.3333	96.3333
BMYO1	LASP2	COL6A1	ITGA1_ITGB1	0.0148875	0	COL6A1_ITGA1_ITGB1	COL6A1 - (ITGA1+ITGB1)	COLLAGEN	ECM-Receptor	KEGG: hsa04512	99.6667	97
BMYO1	LASP3	COL6A1	ITGA1_ITGB1	0.015098	0	COL6A1_ITGA1_ITGB1	COL6A1 - (ITGA1+ITGB1)	COLLAGEN	ECM-Receptor	KEGG: hsa04512	96	91
BMYO1	PV1	COL6A1	ITGA1_ITGB1	0.0247006	0	COL6A1_ITGA1_ITGB1	COL6A1 - (ITGA1+ITGB1)	COLLAGEN	ECM-Receptor	KEGG: hsa04512	95.3333	94
BMYO1	T_cell_3	COL6A1	ITGA1_ITGB1	0.0105071	0.01	COL6A1_ITGA1_ITGB1	COL6A1 - (ITGA1+ITGB1)	COLLAGEN	ECM-Receptor	KEGG: hsa04512	35.6667	27.6423
BMYO1	FB3	COL4A1	ITGA2_ITGB1	0.0224417	0	COL4A1_ITGA2_ITGB1	COL4A1 - (ITGA2+ITGB1)	COLLAGEN	ECM-Receptor	KEGG: hsa04512	96.3333	96.3333
BMYO1	LASP2	COL4A1	ITGA2_ITGB1	0.0216717	0	COL4A1_ITGA2_ITGB1	COL4A1 - (ITGA2+ITGB1)	COLLAGEN	ECM-Receptor	KEGG: hsa04512	92.3333	89.1667
BMYO1	LASP3	COL4A1	ITGA2_ITGB1	0.0224864	0	COL4A1_ITGA2_ITGB1	COL4A1 - (ITGA2+ITGB1)	COLLAGEN	ECM-Receptor	KEGG: hsa04512	96	91
BMYO1	LE	COL4A1	ITGA2_ITGB1	0.0178796	0	COL4A1_ITGA2_ITGB1	COL4A1 - (ITGA2+ITGB1)	COLLAGEN	ECM-Receptor	KEGG: hsa04512	45.6667	27.1739
BMYO1	LHS1	COL4A1	ITGA2_ITGB1	0.0172541	0	COL4A1_ITGA2_ITGB1	COL4A1 - (ITGA2+ITGB1)	COLLAGEN	ECM-Receptor	KEGG: hsa04512	61.6667	56
BMYO1	PV1	COL4A1	ITGA2_ITGB1	0.0225898	0	COL4A1_ITGA2_ITGB1	COL4A1 - (ITGA2+ITGB1)	COLLAGEN	ECM-Receptor	KEGG: hsa04512	57	52.3333
BMYO1	FB1	COL4A2	ITGA2_ITGB1	0.0130814	0.04	COL4A2_ITGA2_ITGB1	COL4A2 - (ITGA2+ITGB1)	COLLAGEN	ECM-Receptor	KEGG: hsa04512	68.3333	64
BMYO1	FB3	COL4A2	ITGA2_ITGB1	0.023798	0	COL4A2_ITGA2_ITGB1	COL4A2 - (ITGA2+ITGB1)	COLLAGEN	ECM-Receptor	KEGG: hsa04512	96.3333	96.3333
BMYO1	LASP2	COL4A2	ITGA2_ITGB1	0.0229825	0	COL4A2_ITGA2_ITGB1	COL4A2 - (ITGA2+ITGB1)	COLLAGEN	ECM-Receptor	KEGG: hsa04512	92.3333	89.1667
BMYO1	LASP3	COL4A2	ITGA2_ITGB1	0.0238454	0	COL4A2_ITGA2_ITGB1	COL4A2 - (ITGA2+ITGB1)	COLLAGEN	ECM-Receptor	KEGG: hsa04512	96	91
BMYO1	LE	COL4A2	ITGA2_ITGB1	0.0189655	0	COL4A2_ITGA2_ITGB1	COL4A2 - (ITGA2+ITGB1)	COLLAGEN	ECM-Receptor	KEGG: hsa04512	45.6667	27.1739
BMYO1	LHS1	COL4A2	ITGA2_ITGB1	0.0183027	0	COL4A2_ITGA2_ITGB1	COL4A2 - (ITGA2+ITGB1)	COLLAGEN	ECM-Receptor	KEGG: hsa04512	61.6667	56
BMYO1	PV1	COL4A2	ITGA2_ITGB1	0.0239549	0	COL4A2_ITGA2_ITGB1	COL4A2 - (ITGA2+ITGB1)	COLLAGEN	ECM-Receptor	KEGG: hsa04512	57	52.3333
BMYO1	FB1	COL6A1	ITGA2_ITGB1	0.0118009	0.01	COL6A1_ITGA2_ITGB1	COL6A1 - (ITGA2+ITGB1)	COLLAGEN	ECM-Receptor	KEGG: hsa04512	68.3333	64
BMYO1	FB3	COL6A1	ITGA2_ITGB1	0.0214914	0	COL6A1_ITGA2_ITGB1	COL6A1 - (ITGA2+ITGB1)	COLLAGEN	ECM-Receptor	KEGG: hsa04512	96.3333	96.3333
BMYO1	LASP1	COL6A1	ITGA2_ITGB1	0.0111109	0.01	COL6A1_ITGA2_ITGB1	COL6A1 - (ITGA2+ITGB1)	COLLAGEN	ECM-Receptor	KEGG: hsa04512	89.6667	87.3333
BMYO1	LASP2	COL6A1	ITGA2_ITGB1	0.0207533	0	COL6A1_ITGA2_ITGB1	COL6A1 - (ITGA2+ITGB1)	COLLAGEN	ECM-Receptor	KEGG: hsa04512	92.3333	89.1667
BMYO1	LASP3	COL6A1	ITGA2_ITGB1	0.0215343	0	COL6A1_ITGA2_ITGB1	COL6A1 - (ITGA2+ITGB1)	COLLAGEN	ECM-Receptor	KEGG: hsa04512	96	91
BMYO1	LE	COL6A1	ITGA2_ITGB1	0.0171191	0	COL6A1_ITGA2_ITGB1	COL6A1 - (ITGA2+ITGB1)	COLLAGEN	ECM-Receptor	KEGG: hsa04512	45.6667	27.1739
BMYO1	LHS1	COL6A1	ITGA2_ITGB1	0.0165198	0	COL6A1_ITGA2_ITGB1	COL6A1 - (ITGA2+ITGB1)	COLLAGEN	ECM-Receptor	KEGG: hsa04512	61.6667	56
BMYO1	PV1	COL6A1	ITGA2_ITGB1	0.0216334	0	COL6A1_ITGA2_ITGB1	COL6A1 - (ITGA2+ITGB1)	COLLAGEN	ECM-Receptor	KEGG: hsa04512	57	52.3333
BMYO1	LASP1	COL4A1	ITGA3_ITGB1	0.00678254	0	COL4A1_ITGA3_ITGB1	COL4A1 - (ITGA3+ITGB1)	COLLAGEN	ECM-Receptor	KEGG: hsa04512	89.6667	87.3333
BMYO1	LASP2	COL4A1	ITGA3_ITGB1	0.0146113	0	COL4A1_ITGA3_ITGB1	COL4A1 - (ITGA3+ITGB1)	COLLAGEN	ECM-Receptor	KEGG: hsa04512	86.8333	80.1667
BMYO1	LASP3	COL4A1	ITGA3_ITGB1	0.0136045	0	COL4A1_ITGA3_ITGB1	COL4A1 - (ITGA3+ITGB1)	COLLAGEN	ECM-Receptor	KEGG: hsa04512	73.3333	60.5
BMYO1	LASP1	COL4A2	ITGA3_ITGB1	0.00719943	0	COL4A2_ITGA3_ITGB1	COL4A2 - (ITGA3+ITGB1)	COLLAGEN	ECM-Receptor	KEGG: hsa04512	89.6667	87.3333
BMYO1	LASP2	COL4A2	ITGA3_ITGB1	0.0155019	0	COL4A2_ITGA3_ITGB1	COL4A2 - (ITGA3+ITGB1)	COLLAGEN	ECM-Receptor	KEGG: hsa04512	86.8333	80.1667
BMYO1	LASP3	COL4A2	ITGA3_ITGB1	0.0144346	0	COL4A2_ITGA3_ITGB1	COL4A2 - (ITGA3+ITGB1)	COLLAGEN	ECM-Receptor	KEGG: hsa04512	73.3333	60.5
BMYO1	LASP1	COL6A1	ITGA3_ITGB1	0.00649094	0	COL6A1_ITGA3_ITGB1	COL6A1 - (ITGA3+ITGB1)	COLLAGEN	ECM-Receptor	KEGG: hsa04512	89.6667	87.3333
BMYO1	LASP2	COL6A1	ITGA3_ITGB1	0.0139879	0	COL6A1_ITGA3_ITGB1	COL6A1 - (ITGA3+ITGB1)	COLLAGEN	ECM-Receptor	KEGG: hsa04512	86.8333	80.1667
BMYO1	LASP3	COL6A1	ITGA3_ITGB1	0.0130234	0	COL6A1_ITGA3_ITGB1	COL6A1 - (ITGA3+ITGB1)	COLLAGEN	ECM-Receptor	KEGG: hsa04512	73.3333	60.5
BMYO1	FB1	COL4A1	ITGA9_ITGB1	0.00185038	0	COL4A1_ITGA9_ITGB1	COL4A1 - (ITGA9+ITGB1)	COLLAGEN	ECM-Receptor	KEGG: hsa04512	68.3333	64
BMYO1	FB3	COL4A1	ITGA9_ITGB1	0.00285427	0	COL4A1_ITGA9_ITGB1	COL4A1 - (ITGA9+ITGB1)	COLLAGEN	ECM-Receptor	KEGG: hsa04512	96.3333	96.3333
BMYO1	FB1	COL4A2	ITGA9_ITGB1	0.00196471	0	COL4A2_ITGA9_ITGB1	COL4A2 - (ITGA9+ITGB1)	COLLAGEN	ECM-Receptor	KEGG: hsa04512	68.3333	64
BMYO1	FB3	COL4A2	ITGA9_ITGB1	0.00303045	0	COL4A2_ITGA9_ITGB1	COL4A2 - (ITGA9+ITGB1)	COLLAGEN	ECM-Receptor	KEGG: hsa04512	96.3333	96.3333
BMYO1	FB1	COL6A1	ITGA9_ITGB1	0.00177044	0	COL6A1_ITGA9_ITGB1	COL6A1 - (ITGA9+ITGB1)	COLLAGEN	ECM-Receptor	KEGG: hsa04512	68.3333	64
BMYO1	FB3	COL6A1	ITGA9_ITGB1	0.00273109	0	COL6A1_ITGA9_ITGB1	COL6A1 - (ITGA9+ITGB1)	COLLAGEN	ECM-Receptor	KEGG: hsa04512	96.3333	96.3333
BMYO1	FB1	COL4A1	ITGA11_ITGB1	0.00100216	0	COL4A1_ITGA11_ITGB1	COL4A1 - (ITGA11+ITGB1)	COLLAGEN	ECM-Receptor	KEGG: hsa04512	68.3333	64
BMYO1	FB1	COL4A2	ITGA11_ITGB1	0.00106414	0	COL4A2_ITGA11_ITGB1	COL4A2 - (ITGA11+ITGB1)	COLLAGEN	ECM-Receptor	KEGG: hsa04512	68.3333	64
BMYO1	FB1	COL6A1	ITGA11_ITGB1	0.000958832	0	COL6A1_ITGA11_ITGB1	COL6A1 - (ITGA11+ITGB1)	COLLAGEN	ECM-Receptor	KEGG: hsa04512	68.3333	64
BMYO1	LASP3	COL4A1	ITGAV_ITGB8	0.00736401	0	COL4A1_ITGAV_ITGB8	COL4A1 - (ITGAV+ITGB8)	COLLAGEN	ECM-Receptor	KEGG: hsa04512	88	67
BMYO1	Myeloid	COL4A1	ITGAV_ITGB8	0.0187407	0	COL4A1_ITGAV_ITGB8	COL4A1 - (ITGAV+ITGB8)	COLLAGEN	ECM-Receptor	KEGG: hsa04512	65.1667	54.1667
BMYO1	LASP3	COL4A2	ITGAV_ITGB8	0.00781635	0	COL4A2_ITGAV_ITGB8	COL4A2 - (ITGAV+ITGB8)	COLLAGEN	ECM-Receptor	KEGG: hsa04512	88	67
BMYO1	Myeloid	COL4A2	ITGAV_ITGB8	0.0198779	0	COL4A2_ITGAV_ITGB8	COL4A2 - (ITGAV+ITGB8)	COLLAGEN	ECM-Receptor	KEGG: hsa04512	65.1667	54.1667
BMYO1	LASP3	COL6A1	ITGAV_ITGB8	0.00704758	0	COL6A1_ITGAV_ITGB8	COL6A1 - (ITGAV+ITGB8)	COLLAGEN	ECM-Receptor	KEGG: hsa04512	88	67
BMYO1	Myeloid	COL6A1	ITGAV_ITGB8	0.0179443	0	COL6A1_ITGAV_ITGB8	COL6A1 - (ITGAV+ITGB8)	COLLAGEN	ECM-Receptor	KEGG: hsa04512	65.1667	54.1667
BMYO1	BMYO1	COL4A1	CD44	0.0233017	0	COL4A1_CD44	COL4A1 - CD44	COLLAGEN	ECM-Receptor	KEGG: hsa04512	94	95
BMYO1	FB1	COL4A1	CD44	0.0121338	0.04	COL4A1_CD44	COL4A1 - CD44	COLLAGEN	ECM-Receptor	KEGG: hsa04512	60	50
BMYO1	FB2	COL4A1	CD44	0.0254671	0	COL4A1_CD44	COL4A1 - CD44	COLLAGEN	ECM-Receptor	KEGG: hsa04512	95.3333	94.3333
BMYO1	LASP2	COL4A1	CD44	0.0162095	0	COL4A1_CD44	COL4A1 - CD44	COLLAGEN	ECM-Receptor	KEGG: hsa04512	96.6667	96
BMYO1	BMYO1	COL4A2	CD44	0.0247087	0	COL4A2_CD44	COL4A2 - CD44	COLLAGEN	ECM-Receptor	KEGG: hsa04512	94	95
BMYO1	FB1	COL4A2	CD44	0.0128753	0	COL4A2_CD44	COL4A2 - CD44	COLLAGEN	ECM-Receptor	KEGG: hsa04512	60	50
BMYO1	FB2	COL4A2	CD44	0.0270012	0	COL4A2_CD44	COL4A2 - CD44	COLLAGEN	ECM-Receptor	KEGG: hsa04512	95.3333	94.3333
BMYO1	LASP2	COL4A2	CD44	0.0171958	0	COL4A2_CD44	COL4A2 - CD44	COLLAGEN	ECM-Receptor	KEGG: hsa04512	96.6667	96
BMYO1	BMYO1	COL6A1	CD44	0.0223159	0	COL6A1_CD44	COL6A1 - CD44	COLLAGEN	ECM-Receptor	KEGG: hsa04512	94	95
BMYO1	FB1	COL6A1	CD44	0.0116148	0	COL6A1_CD44	COL6A1 - CD44	COLLAGEN	ECM-Receptor	KEGG: hsa04512	60	50
BMYO1	FB2	COL6A1	CD44	0.0243919	0	COL6A1_CD44	COL6A1 - CD44	COLLAGEN	ECM-Receptor	KEGG: hsa04512	95.3333	94.3333
BMYO1	LASP2	COL6A1	CD44	0.015519	0	COL6A1_CD44	COL6A1 - CD44	COLLAGEN	ECM-Receptor	KEGG: hsa04512	96.6667	96
BMYO1	BMYO1	COL4A1	SDC4	0.0191512	0	COL4A1_SDC4	COL4A1 - SDC4	COLLAGEN	ECM-Receptor	KEGG: hsa04512	73.3333	62
BMYO1	FB3	COL4A1	SDC4	0.0128794	0	COL4A1_SDC4	COL4A1 - SDC4	COLLAGEN	ECM-Receptor	KEGG: hsa04512	67.3333	58.6667
BMYO1	LASP1	COL4A1	SDC4	0.0345648	0	COL4A1_SDC4	COL4A1 - SDC4	COLLAGEN	ECM-Receptor	KEGG: hsa04512	96	96.3333
BMYO1	LASP2	COL4A1	SDC4	0.0348207	0	COL4A1_SDC4	COL4A1 - SDC4	COLLAGEN	ECM-Receptor	KEGG: hsa04512	96.6667	95.6667
BMYO1	LASP3	COL4A1	SDC4	0.0262309	0	COL4A1_SDC4	COL4A1 - SDC4	COLLAGEN	ECM-Receptor	KEGG: hsa04512	88.3333	87.3333
BMYO1	BMYO1	COL4A2	SDC4	0.0203128	0	COL4A2_SDC4	COL4A2 - SDC4	COLLAGEN	ECM-Receptor	KEGG: hsa04512	73.3333	62
BMYO1	FB3	COL4A2	SDC4	0.0136659	0	COL4A2_SDC4	COL4A2 - SDC4	COLLAGEN	ECM-Receptor	KEGG: hsa04512	67.3333	58.6667
BMYO1	LASP1	COL4A2	SDC4	0.0366264	0	COL4A2_SDC4	COL4A2 - SDC4	COLLAGEN	ECM-Receptor	KEGG: hsa04512	96	96.3333
BMYO1	LASP2	COL4A2	SDC4	0.036897	0	COL4A2_SDC4	COL4A2 - SDC4	COLLAGEN	ECM-Receptor	KEGG: hsa04512	96.6667	95.6667
BMYO1	LASP3	COL4A2	SDC4	0.0278097	0	COL4A2_SDC4	COL4A2 - SDC4	COLLAGEN	ECM-Receptor	KEGG: hsa04512	88.3333	87.3333
BMYO1	BMYO1	COL6A1	SDC4	0.0183377	0	COL6A1_SDC4	COL6A1 - SDC4	COLLAGEN	ECM-Receptor	KEGG: hsa04512	73.3333	62
BMYO1	FB3	COL6A1	SDC4	0.0123289	0	COL6A1_SDC4	COL6A1 - SDC4	COLLAGEN	ECM-Receptor	KEGG: hsa04512	67.3333	58.6667
BMYO1	LASP1	COL6A1	SDC4	0.0331186	0	COL6A1_SDC4	COL6A1 - SDC4	COLLAGEN	ECM-Receptor	KEGG: hsa04512	96	96.3333
BMYO1	LASP2	COL6A1	SDC4	0.0333642	0	COL6A1_SDC4	COL6A1 - SDC4	COLLAGEN	ECM-Receptor	KEGG: hsa04512	96.6667	95.6667
BMYO1	LASP3	COL6A1	SDC4	0.0251243	0	COL6A1_SDC4	COL6A1 - SDC4	COLLAGEN	ECM-Receptor	KEGG: hsa04512	88.3333	87.3333

## Sheet: FB1
source	target	ligand	receptor	prob	pval	interaction_name	interaction_name_2	pathway_name	annotation	evidence	receptor_percentage_baseline	receptor_percentage_postUA
FB1	B_cell	COL1A1	ITGA1_ITGB1	0.0102301	0	COL1A1_ITGA1_ITGB1	COL1A1 - (ITGA1+ITGB1)	COLLAGEN	ECM-Receptor	KEGG: hsa04512	45	34.3333
FB1	BMYO1	COL1A1	ITGA1_ITGB1	0.0508754	0	COL1A1_ITGA1_ITGB1	COL1A1 - (ITGA1+ITGB1)	COLLAGEN	ECM-Receptor	KEGG: hsa04512	22	15.6667
FB1	FB1	COL1A1	ITGA1_ITGB1	0.0233605	0	COL1A1_ITGA1_ITGB1	COL1A1 - (ITGA1+ITGB1)	COLLAGEN	ECM-Receptor	KEGG: hsa04512	68.3333	64
FB1	FB3	COL1A1	ITGA1_ITGB1	0.0372591	0	COL1A1_ITGA1_ITGB1	COL1A1 - (ITGA1+ITGB1)	COLLAGEN	ECM-Receptor	KEGG: hsa04512	96.3333	96.3333
FB1	LASP1	COL1A1	ITGA1_ITGB1	0.0167338	0	COL1A1_ITGA1_ITGB1	COL1A1 - (ITGA1+ITGB1)	COLLAGEN	ECM-Receptor	KEGG: hsa04512	89.6667	87.3333
FB1	LASP2	COL1A1	ITGA1_ITGB1	0.0280326	0	COL1A1_ITGA1_ITGB1	COL1A1 - (ITGA1+ITGB1)	COLLAGEN	ECM-Receptor	KEGG: hsa04512	99.6667	97
FB1	LASP3	COL1A1	ITGA1_ITGB1	0.0284235	0	COL1A1_ITGA1_ITGB1	COL1A1 - (ITGA1+ITGB1)	COLLAGEN	ECM-Receptor	KEGG: hsa04512	96	91
FB1	PV1	COL1A1	ITGA1_ITGB1	0.0461046	0	COL1A1_ITGA1_ITGB1	COL1A1 - (ITGA1+ITGB1)	COLLAGEN	ECM-Receptor	KEGG: hsa04512	95.3333	94
FB1	T_cell_2	COL1A1	ITGA1_ITGB1	0.0118377	0	COL1A1_ITGA1_ITGB1	COL1A1 - (ITGA1+ITGB1)	COLLAGEN	ECM-Receptor	KEGG: hsa04512	39	12.6761
FB1	T_cell_3	COL1A1	ITGA1_ITGB1	0.0198624	0	COL1A1_ITGA1_ITGB1	COL1A1 - (ITGA1+ITGB1)	COLLAGEN	ECM-Receptor	KEGG: hsa04512	35.6667	27.6423
FB1	B_cell	COL1A2	ITGA1_ITGB1	0.0190913	0	COL1A2_ITGA1_ITGB1	COL1A2 - (ITGA1+ITGB1)	COLLAGEN	ECM-Receptor	KEGG: hsa04512	45	34.3333
FB1	BMYO1	COL1A2	ITGA1_ITGB1	0.0916816	0	COL1A2_ITGA1_ITGB1	COL1A2 - (ITGA1+ITGB1)	COLLAGEN	ECM-Receptor	KEGG: hsa04512	22	15.6667
FB1	FB1	COL1A2	ITGA1_ITGB1	0.0430998	0	COL1A2_ITGA1_ITGB1	COL1A2 - (ITGA1+ITGB1)	COLLAGEN	ECM-Receptor	KEGG: hsa04512	68.3333	64
FB1	FB3	COL1A2	ITGA1_ITGB1	0.0679255	0	COL1A2_ITGA1_ITGB1	COL1A2 - (ITGA1+ITGB1)	COLLAGEN	ECM-Receptor	KEGG: hsa04512	96.3333	96.3333
FB1	LASP1	COL1A2	ITGA1_ITGB1	0.0310515	0	COL1A2_ITGA1_ITGB1	COL1A2 - (ITGA1+ITGB1)	COLLAGEN	ECM-Receptor	KEGG: hsa04512	89.6667	87.3333
FB1	LASP2	COL1A2	ITGA1_ITGB1	0.0515114	0	COL1A2_ITGA1_ITGB1	COL1A2 - (ITGA1+ITGB1)	COLLAGEN	ECM-Receptor	KEGG: hsa04512	99.6667	97
FB1	LASP3	COL1A2	ITGA1_ITGB1	0.0522122	0	COL1A2_ITGA1_ITGB1	COL1A2 - (ITGA1+ITGB1)	COLLAGEN	ECM-Receptor	KEGG: hsa04512	96	91
FB1	PV1	COL1A2	ITGA1_ITGB1	0.0834206	0	COL1A2_ITGA1_ITGB1	COL1A2 - (ITGA1+ITGB1)	COLLAGEN	ECM-Receptor	KEGG: hsa04512	95.3333	94
FB1	T_cell_2	COL1A2	ITGA1_ITGB1	0.0220602	0	COL1A2_ITGA1_ITGB1	COL1A2 - (ITGA1+ITGB1)	COLLAGEN	ECM-Receptor	KEGG: hsa04512	39	12.6761
FB1	T_cell_3	COL1A2	ITGA1_ITGB1	0.0367569	0	COL1A2_ITGA1_ITGB1	COL1A2 - (ITGA1+ITGB1)	COLLAGEN	ECM-Receptor	KEGG: hsa04512	35.6667	27.6423
FB1	BMYO1	COL4A1	ITGA1_ITGB1	0.0164055	0	COL4A1_ITGA1_ITGB1	COL4A1 - (ITGA1+ITGB1)	COLLAGEN	ECM-Receptor	KEGG: hsa04512	22	15.6667
FB1	PV1	COL4A1	ITGA1_ITGB1	0.0148166	0	COL4A1_ITGA1_ITGB1	COL4A1 - (ITGA1+ITGB1)	COLLAGEN	ECM-Receptor	KEGG: hsa04512	95.3333	94
FB1	BMYO1	COL4A2	ITGA1_ITGB1	0.0154085	0	COL4A2_ITGA1_ITGB1	COL4A2 - (ITGA1+ITGB1)	COLLAGEN	ECM-Receptor	KEGG: hsa04512	22	15.6667
FB1	PV1	COL4A2	ITGA1_ITGB1	0.0139148	0	COL4A2_ITGA1_ITGB1	COL4A2 - (ITGA1+ITGB1)	COLLAGEN	ECM-Receptor	KEGG: hsa04512	95.3333	94
FB1	B_cell	COL6A1	ITGA1_ITGB1	0.0117187	0	COL6A1_ITGA1_ITGB1	COL6A1 - (ITGA1+ITGB1)	COLLAGEN	ECM-Receptor	KEGG: hsa04512	45	34.3333
FB1	BMYO1	COL6A1	ITGA1_ITGB1	0.0579318	0	COL6A1_ITGA1_ITGB1	COL6A1 - (ITGA1+ITGB1)	COLLAGEN	ECM-Receptor	KEGG: hsa04512	22	15.6667
FB1	FB1	COL6A1	ITGA1_ITGB1	0.026708	0	COL6A1_ITGA1_ITGB1	COL6A1 - (ITGA1+ITGB1)	COLLAGEN	ECM-Receptor	KEGG: hsa04512	68.3333	64
FB1	FB3	COL6A1	ITGA1_ITGB1	0.0425115	0	COL6A1_ITGA1_ITGB1	COL6A1 - (ITGA1+ITGB1)	COLLAGEN	ECM-Receptor	KEGG: hsa04512	96.3333	96.3333
FB1	LASP1	COL6A1	ITGA1_ITGB1	0.0191503	0	COL6A1_ITGA1_ITGB1	COL6A1 - (ITGA1+ITGB1)	COLLAGEN	ECM-Receptor	KEGG: hsa04512	89.6667	87.3333
FB1	LASP2	COL6A1	ITGA1_ITGB1	0.0320276	0	COL6A1_ITGA1_ITGB1	COL6A1 - (ITGA1+ITGB1)	COLLAGEN	ECM-Receptor	KEGG: hsa04512	99.6667	97
FB1	LASP3	COL6A1	ITGA1_ITGB1	0.0324725	0	COL6A1_ITGA1_ITGB1	COL6A1 - (ITGA1+ITGB1)	COLLAGEN	ECM-Receptor	KEGG: hsa04512	96	91
FB1	PV1	COL6A1	ITGA1_ITGB1	0.052536	0	COL6A1_ITGA1_ITGB1	COL6A1 - (ITGA1+ITGB1)	COLLAGEN	ECM-Receptor	KEGG: hsa04512	95.3333	94
FB1	T_cell_2	COL6A1	ITGA1_ITGB1	0.0135569	0	COL6A1_ITGA1_ITGB1	COL6A1 - (ITGA1+ITGB1)	COLLAGEN	ECM-Receptor	KEGG: hsa04512	39	12.6761
FB1	T_cell_3	COL6A1	ITGA1_ITGB1	0.0227202	0	COL6A1_ITGA1_ITGB1	COL6A1 - (ITGA1+ITGB1)	COLLAGEN	ECM-Receptor	KEGG: hsa04512	35.6667	27.6423
FB1	B_cell	COL6A3	ITGA1_ITGB1	0.00859782	0	COL6A3_ITGA1_ITGB1	COL6A3 - (ITGA1+ITGB1)	COLLAGEN	ECM-Receptor	KEGG: hsa04512	45	34.3333
FB1	BMYO1	COL6A3	ITGA1_ITGB1	0.0430398	0	COL6A3_ITGA1_ITGB1	COL6A3 - (ITGA1+ITGB1)	COLLAGEN	ECM-Receptor	KEGG: hsa04512	22	15.6667
FB1	FB1	COL6A3	ITGA1_ITGB1	0.0196748	0	COL6A3_ITGA1_ITGB1	COL6A3 - (ITGA1+ITGB1)	COLLAGEN	ECM-Receptor	KEGG: hsa04512	68.3333	64
FB1	FB3	COL6A3	ITGA1_ITGB1	0.0314511	0	COL6A3_ITGA1_ITGB1	COL6A3 - (ITGA1+ITGB1)	COLLAGEN	ECM-Receptor	KEGG: hsa04512	96.3333	96.3333
FB1	LASP1	COL6A3	ITGA1_ITGB1	0.0140785	0	COL6A3_ITGA1_ITGB1	COL6A3 - (ITGA1+ITGB1)	COLLAGEN	ECM-Receptor	KEGG: hsa04512	89.6667	87.3333
FB1	LASP2	COL6A3	ITGA1_ITGB1	0.0236275	0	COL6A3_ITGA1_ITGB1	COL6A3 - (ITGA1+ITGB1)	COLLAGEN	ECM-Receptor	KEGG: hsa04512	99.6667	97
FB1	LASP3	COL6A3	ITGA1_ITGB1	0.0239586	0	COL6A3_ITGA1_ITGB1	COL6A3 - (ITGA1+ITGB1)	COLLAGEN	ECM-Receptor	KEGG: hsa04512	96	91
FB1	PV1	COL6A3	ITGA1_ITGB1	0.0389736	0	COL6A3_ITGA1_ITGB1	COL6A3 - (ITGA1+ITGB1)	COLLAGEN	ECM-Receptor	KEGG: hsa04512	95.3333	94
FB1	T_cell_2	COL6A3	ITGA1_ITGB1	0.00995145	0	COL6A3_ITGA1_ITGB1	COL6A3 - (ITGA1+ITGB1)	COLLAGEN	ECM-Receptor	KEGG: hsa04512	39	12.6761
FB1	T_cell_3	COL6A3	ITGA1_ITGB1	0.0167191	0	COL6A3_ITGA1_ITGB1	COL6A3 - (ITGA1+ITGB1)	COLLAGEN	ECM-Receptor	KEGG: hsa04512	35.6667	27.6423
FB1	B_cell	COL6A6	ITGA1_ITGB1	0.000903352	0	COL6A6_ITGA1_ITGB1	COL6A6 - (ITGA1+ITGB1)	COLLAGEN	ECM-Receptor	KEGG: hsa04512	45	34.3333
FB1	BMYO1	COL6A6	ITGA1_ITGB1	0.00466719	0	COL6A6_ITGA1_ITGB1	COL6A6 - (ITGA1+ITGB1)	COLLAGEN	ECM-Receptor	KEGG: hsa04512	22	15.6667
FB1	FB1	COL6A6	ITGA1_ITGB1	0.00208806	0	COL6A6_ITGA1_ITGB1	COL6A6 - (ITGA1+ITGB1)	COLLAGEN	ECM-Receptor	KEGG: hsa04512	68.3333	64
FB1	FB3	COL6A6	ITGA1_ITGB1	0.0033741	0	COL6A6_ITGA1_ITGB1	COL6A6 - (ITGA1+ITGB1)	COLLAGEN	ECM-Receptor	KEGG: hsa04512	96.3333	96.3333
FB1	LASP1	COL6A6	ITGA1_ITGB1	0.00148655	0	COL6A6_ITGA1_ITGB1	COL6A6 - (ITGA1+ITGB1)	COLLAGEN	ECM-Receptor	KEGG: hsa04512	89.6667	87.3333
FB1	LASP2	COL6A6	ITGA1_ITGB1	0.00251663	0	COL6A6_ITGA1_ITGB1	COL6A6 - (ITGA1+ITGB1)	COLLAGEN	ECM-Receptor	KEGG: hsa04512	99.6667	97
FB1	LASP3	COL6A6	ITGA1_ITGB1	0.00255267	0	COL6A6_ITGA1_ITGB1	COL6A6 - (ITGA1+ITGB1)	COLLAGEN	ECM-Receptor	KEGG: hsa04512	96	91
FB1	PV1	COL6A6	ITGA1_ITGB1	0.00421031	0	COL6A6_ITGA1_ITGB1	COL6A6 - (ITGA1+ITGB1)	COLLAGEN	ECM-Receptor	KEGG: hsa04512	95.3333	94
FB1	T_cell_2	COL6A6	ITGA1_ITGB1	0.00104685	0	COL6A6_ITGA1_ITGB1	COL6A6 - (ITGA1+ITGB1)	COLLAGEN	ECM-Receptor	KEGG: hsa04512	39	12.6761
FB1	T_cell_3	COL6A6	ITGA1_ITGB1	0.00176961	0	COL6A6_ITGA1_ITGB1	COL6A6 - (ITGA1+ITGB1)	COLLAGEN	ECM-Receptor	KEGG: hsa04512	35.6667	27.6423
FB1	B_cell	COL1A1	ITGA2_ITGB1	0.0106492	0	COL1A1_ITGA2_ITGB1	COL1A1 - (ITGA2+ITGB1)	COLLAGEN	ECM-Receptor	KEGG: hsa04512	45	34.3333
FB1	FB1	COL1A1	ITGA2_ITGB1	0.0222822	0	COL1A1_ITGA2_ITGB1	COL1A1 - (ITGA2+ITGB1)	COLLAGEN	ECM-Receptor	KEGG: hsa04512	68.3333	64
FB1	FB3	COL1A1	ITGA2_ITGB1	0.0402292	0	COL1A1_ITGA2_ITGB1	COL1A1 - (ITGA2+ITGB1)	COLLAGEN	ECM-Receptor	KEGG: hsa04512	96.3333	96.3333
FB1	LASP1	COL1A1	ITGA2_ITGB1	0.0209923	0	COL1A1_ITGA2_ITGB1	COL1A1 - (ITGA2+ITGB1)	COLLAGEN	ECM-Receptor	KEGG: hsa04512	89.6667	87.3333
FB1	LASP2	COL1A1	ITGA2_ITGB1	0.0388732	0	COL1A1_ITGA2_ITGB1	COL1A1 - (ITGA2+ITGB1)	COLLAGEN	ECM-Receptor	KEGG: hsa04512	92.3333	89.1667
FB1	LASP3	COL1A1	ITGA2_ITGB1	0.040308	0	COL1A1_ITGA2_ITGB1	COL1A1 - (ITGA2+ITGB1)	COLLAGEN	ECM-Receptor	KEGG: hsa04512	96	91
FB1	LE	COL1A1	ITGA2_ITGB1	0.0321702	0	COL1A1_ITGA2_ITGB1	COL1A1 - (ITGA2+ITGB1)	COLLAGEN	ECM-Receptor	KEGG: hsa04512	45.6667	27.1739
FB1	LHS1	COL1A1	ITGA2_ITGB1	0.0310606	0	COL1A1_ITGA2_ITGB1	COL1A1 - (ITGA2+ITGB1)	COLLAGEN	ECM-Receptor	KEGG: hsa04512	61.6667	56
FB1	PV1	COL1A1	ITGA2_ITGB1	0.04049	0	COL1A1_ITGA2_ITGB1	COL1A1 - (ITGA2+ITGB1)	COLLAGEN	ECM-Receptor	KEGG: hsa04512	57	52.3333
FB1	B_cell	COL1A2	ITGA2_ITGB1	0.0198661	0	COL1A2_ITGA2_ITGB1	COL1A2 - (ITGA2+ITGB1)	COLLAGEN	ECM-Receptor	KEGG: hsa04512	45	34.3333
FB1	FB1	COL1A2	ITGA2_ITGB1	0.0411487	0	COL1A2_ITGA2_ITGB1	COL1A2 - (ITGA2+ITGB1)	COLLAGEN	ECM-Receptor	KEGG: hsa04512	68.3333	64
FB1	FB3	COL1A2	ITGA2_ITGB1	0.0731546	0	COL1A2_ITGA2_ITGB1	COL1A2 - (ITGA2+ITGB1)	COLLAGEN	ECM-Receptor	KEGG: hsa04512	96.3333	96.3333
FB1	LASP1	COL1A2	ITGA2_ITGB1	0.03881	0	COL1A2_ITGA2_ITGB1	COL1A2 - (ITGA2+ITGB1)	COLLAGEN	ECM-Receptor	KEGG: hsa04512	89.6667	87.3333
FB1	LASP2	COL1A2	ITGA2_ITGB1	0.0707705	0	COL1A2_ITGA2_ITGB1	COL1A2 - (ITGA2+ITGB1)	COLLAGEN	ECM-Receptor	KEGG: hsa04512	92.3333	89.1667
FB1	LASP3	COL1A2	ITGA2_ITGB1	0.0732928	0	COL1A2_ITGA2_ITGB1	COL1A2 - (ITGA2+ITGB1)	COLLAGEN	ECM-Receptor	KEGG: hsa04512	96	91
FB1	LE	COL1A2	ITGA2_ITGB1	0.0589045	0	COL1A2_ITGA2_ITGB1	COL1A2 - (ITGA2+ITGB1)	COLLAGEN	ECM-Receptor	KEGG: hsa04512	45.6667	27.1739
FB1	LHS1	COL1A2	ITGA2_ITGB1	0.0569269	0	COL1A2_ITGA2_ITGB1	COL1A2 - (ITGA2+ITGB1)	COLLAGEN	ECM-Receptor	KEGG: hsa04512	61.6667	56
FB1	PV1	COL1A2	ITGA2_ITGB1	0.0736123	0	COL1A2_ITGA2_ITGB1	COL1A2 - (ITGA2+ITGB1)	COLLAGEN	ECM-Receptor	KEGG: hsa04512	57	52.3333
FB1	B_cell	COL6A1	ITGA2_ITGB1	0.012198	0	COL6A1_ITGA2_ITGB1	COL6A1 - (ITGA2+ITGB1)	COLLAGEN	ECM-Receptor	KEGG: hsa04512	45	34.3333
FB1	FB1	COL6A1	ITGA2_ITGB1	0.0254793	0	COL6A1_ITGA2_ITGB1	COL6A1 - (ITGA2+ITGB1)	COLLAGEN	ECM-Receptor	KEGG: hsa04512	68.3333	64
FB1	FB3	COL6A1	ITGA2_ITGB1	0.0458804	0	COL6A1_ITGA2_ITGB1	COL6A1 - (ITGA2+ITGB1)	COLLAGEN	ECM-Receptor	KEGG: hsa04512	96.3333	96.3333
FB1	LASP1	COL6A1	ITGA2_ITGB1	0.0240088	0	COL6A1_ITGA2_ITGB1	COL6A1 - (ITGA2+ITGB1)	COLLAGEN	ECM-Receptor	KEGG: hsa04512	89.6667	87.3333
FB1	LASP2	COL6A1	ITGA2_ITGB1	0.0443427	0	COL6A1_ITGA2_ITGB1	COL6A1 - (ITGA2+ITGB1)	COLLAGEN	ECM-Receptor	KEGG: hsa04512	92.3333	89.1667
FB1	LASP3	COL6A1	ITGA2_ITGB1	0.0459697	0	COL6A1_ITGA2_ITGB1	COL6A1 - (ITGA2+ITGB1)	COLLAGEN	ECM-Receptor	KEGG: hsa04512	96	91
FB1	LE	COL6A1	ITGA2_ITGB1	0.0367327	0	COL6A1_ITGA2_ITGB1	COL6A1 - (ITGA2+ITGB1)	COLLAGEN	ECM-Receptor	KEGG: hsa04512	45.6667	27.1739
FB1	LHS1	COL6A1	ITGA2_ITGB1	0.0354714	0	COL6A1_ITGA2_ITGB1	COL6A1 - (ITGA2+ITGB1)	COLLAGEN	ECM-Receptor	KEGG: hsa04512	61.6667	56
FB1	PV1	COL6A1	ITGA2_ITGB1	0.046176	0	COL6A1_ITGA2_ITGB1	COL6A1 - (ITGA2+ITGB1)	COLLAGEN	ECM-Receptor	KEGG: hsa04512	57	52.3333
FB1	B_cell	COL6A3	ITGA2_ITGB1	0.00895063	0	COL6A3_ITGA2_ITGB1	COL6A3 - (ITGA2+ITGB1)	COLLAGEN	ECM-Receptor	KEGG: hsa04512	45	34.3333
FB1	FB1	COL6A3	ITGA2_ITGB1	0.0187634	0	COL6A3_ITGA2_ITGB1	COL6A3 - (ITGA2+ITGB1)	COLLAGEN	ECM-Receptor	KEGG: hsa04512	68.3333	64
FB1	FB3	COL6A3	ITGA2_ITGB1	0.0339746	0	COL6A3_ITGA2_ITGB1	COL6A3 - (ITGA2+ITGB1)	COLLAGEN	ECM-Receptor	KEGG: hsa04512	96.3333	96.3333
FB1	LASP1	COL6A3	ITGA2_ITGB1	0.0176735	0	COL6A3_ITGA2_ITGB1	COL6A3 - (ITGA2+ITGB1)	COLLAGEN	ECM-Receptor	KEGG: hsa04512	89.6667	87.3333
FB1	LASP2	COL6A3	ITGA2_ITGB1	0.0328222	0	COL6A3_ITGA2_ITGB1	COL6A3 - (ITGA2+ITGB1)	COLLAGEN	ECM-Receptor	KEGG: hsa04512	92.3333	89.1667
FB1	LASP3	COL6A3	ITGA2_ITGB1	0.0340415	0	COL6A3_ITGA2_ITGB1	COL6A3 - (ITGA2+ITGB1)	COLLAGEN	ECM-Receptor	KEGG: hsa04512	96	91
FB1	LE	COL6A3	ITGA2_ITGB1	0.0271331	0	COL6A3_ITGA2_ITGB1	COL6A3 - (ITGA2+ITGB1)	COLLAGEN	ECM-Receptor	KEGG: hsa04512	45.6667	27.1739
FB1	LHS1	COL6A3	ITGA2_ITGB1	0.0261925	0	COL6A3_ITGA2_ITGB1	COL6A3 - (ITGA2+ITGB1)	COLLAGEN	ECM-Receptor	KEGG: hsa04512	61.6667	56
FB1	PV1	COL6A3	ITGA2_ITGB1	0.0341962	0	COL6A3_ITGA2_ITGB1	COL6A3 - (ITGA2+ITGB1)	COLLAGEN	ECM-Receptor	KEGG: hsa04512	57	52.3333
FB1	B_cell	COL6A6	ITGA2_ITGB1	0.000940721	0	COL6A6_ITGA2_ITGB1	COL6A6 - (ITGA2+ITGB1)	COLLAGEN	ECM-Receptor	KEGG: hsa04512	45	34.3333
FB1	FB1	COL6A6	ITGA2_ITGB1	0.00198968	0	COL6A6_ITGA2_ITGB1	COL6A6 - (ITGA2+ITGB1)	COLLAGEN	ECM-Receptor	KEGG: hsa04512	68.3333	64
FB1	FB3	COL6A6	ITGA2_ITGB1	0.00365332	0	COL6A6_ITGA2_ITGB1	COL6A6 - (ITGA2+ITGB1)	COLLAGEN	ECM-Receptor	KEGG: hsa04512	96.3333	96.3333
FB1	LASP1	COL6A6	ITGA2_ITGB1	0.00187225	0	COL6A6_ITGA2_ITGB1	COL6A6 - (ITGA2+ITGB1)	COLLAGEN	ECM-Receptor	KEGG: hsa04512	89.6667	87.3333
FB1	LASP2	COL6A6	ITGA2_ITGB1	0.00352564	0	COL6A6_ITGA2_ITGB1	COL6A6 - (ITGA2+ITGB1)	COLLAGEN	ECM-Receptor	KEGG: hsa04512	92.3333	89.1667
FB1	LASP3	COL6A6	ITGA2_ITGB1	0.00366074	0	COL6A6_ITGA2_ITGB1	COL6A6 - (ITGA2+ITGB1)	COLLAGEN	ECM-Receptor	KEGG: hsa04512	96	91
FB1	LE	COL6A6	ITGA2_ITGB1	0.00289932	0	COL6A6_ITGA2_ITGB1	COL6A6 - (ITGA2+ITGB1)	COLLAGEN	ECM-Receptor	KEGG: hsa04512	45.6667	27.1739
FB1	LHS1	COL6A6	ITGA2_ITGB1	0.0027964	0	COL6A6_ITGA2_ITGB1	COL6A6 - (ITGA2+ITGB1)	COLLAGEN	ECM-Receptor	KEGG: hsa04512	61.6667	56
FB1	PV1	COL6A6	ITGA2_ITGB1	0.0036779	0	COL6A6_ITGA2_ITGB1	COL6A6 - (ITGA2+ITGB1)	COLLAGEN	ECM-Receptor	KEGG: hsa04512	57	52.3333
FB1	FB3	COL1A1	ITGA3_ITGB1	0.00329638	0	COL1A1_ITGA3_ITGB1	COL1A1 - (ITGA3+ITGB1)	COLLAGEN	ECM-Receptor	KEGG: hsa04512	96.3333	96.3333
FB1	LASP1	COL1A1	ITGA3_ITGB1	0.0123148	0	COL1A1_ITGA3_ITGB1	COL1A1 - (ITGA3+ITGB1)	COLLAGEN	ECM-Receptor	KEGG: hsa04512	89.6667	87.3333
FB1	LASP2	COL1A1	ITGA3_ITGB1	0.0263598	0	COL1A1_ITGA3_ITGB1	COL1A1 - (ITGA3+ITGB1)	COLLAGEN	ECM-Receptor	KEGG: hsa04512	86.8333	80.1667
FB1	LASP3	COL1A1	ITGA3_ITGB1	0.0245636	0	COL1A1_ITGA3_ITGB1	COL1A1 - (ITGA3+ITGB1)	COLLAGEN	ECM-Receptor	KEGG: hsa04512	73.3333	60.5
FB1	PV1	COL1A1	ITGA3_ITGB1	0.00713598	0	COL1A1_ITGA3_ITGB1	COL1A1 - (ITGA3+ITGB1)	COLLAGEN	ECM-Receptor	KEGG: hsa04512	95.3333	94
FB1	FB3	COL1A2	ITGA3_ITGB1	0.00618921	0	COL1A2_ITGA3_ITGB1	COL1A2 - (ITGA3+ITGB1)	COLLAGEN	ECM-Receptor	KEGG: hsa04512	96.3333	96.3333
FB1	LASP1	COL1A2	ITGA3_ITGB1	0.0229399	0	COL1A2_ITGA3_ITGB1	COL1A2 - (ITGA3+ITGB1)	COLLAGEN	ECM-Receptor	KEGG: hsa04512	89.6667	87.3333
FB1	LASP2	COL1A2	ITGA3_ITGB1	0.0485075	0	COL1A2_ITGA3_ITGB1	COL1A2 - (ITGA3+ITGB1)	COLLAGEN	ECM-Receptor	KEGG: hsa04512	86.8333	80.1667
FB1	LASP3	COL1A2	ITGA3_ITGB1	0.0452722	0	COL1A2_ITGA3_ITGB1	COL1A2 - (ITGA3+ITGB1)	COLLAGEN	ECM-Receptor	KEGG: hsa04512	73.3333	60.5
FB1	PV1	COL1A2	ITGA3_ITGB1	0.0133532	0	COL1A2_ITGA3_ITGB1	COL1A2 - (ITGA3+ITGB1)	COLLAGEN	ECM-Receptor	KEGG: hsa04512	95.3333	94
FB1	LASP2	COL4A1	ITGA3_ITGB1	0.00835389	0	COL4A1_ITGA3_ITGB1	COL4A1 - (ITGA3+ITGB1)	COLLAGEN	ECM-Receptor	KEGG: hsa04512	86.8333	80.1667
FB1	LASP3	COL4A1	ITGA3_ITGB1	0.00777484	0	COL4A1_ITGA3_ITGB1	COL4A1 - (ITGA3+ITGB1)	COLLAGEN	ECM-Receptor	KEGG: hsa04512	73.3333	60.5
FB1	LASP2	COL4A2	ITGA3_ITGB1	0.00784229	0	COL4A2_ITGA3_ITGB1	COL4A2 - (ITGA3+ITGB1)	COLLAGEN	ECM-Receptor	KEGG: hsa04512	86.8333	80.1667
FB1	LASP3	COL4A2	ITGA3_ITGB1	0.00729844	0	COL4A2_ITGA3_ITGB1	COL4A2 - (ITGA3+ITGB1)	COLLAGEN	ECM-Receptor	KEGG: hsa04512	73.3333	60.5
FB1	LASP1	COL6A1	ITGA3_ITGB1	0.0141024	0	COL6A1_ITGA3_ITGB1	COL6A1 - (ITGA3+ITGB1)	COLLAGEN	ECM-Receptor	KEGG: hsa04512	89.6667	87.3333
FB1	LASP2	COL6A1	ITGA3_ITGB1	0.0301238	0	COL6A1_ITGA3_ITGB1	COL6A1 - (ITGA3+ITGB1)	COLLAGEN	ECM-Receptor	KEGG: hsa04512	86.8333	80.1667
FB1	LASP3	COL6A1	ITGA3_ITGB1	0.0280785	0	COL6A1_ITGA3_ITGB1	COL6A1 - (ITGA3+ITGB1)	COLLAGEN	ECM-Receptor	KEGG: hsa04512	73.3333	60.5
FB1	PV1	COL6A1	ITGA3_ITGB1	0.00817802	0	COL6A1_ITGA3_ITGB1	COL6A1 - (ITGA3+ITGB1)	COLLAGEN	ECM-Receptor	KEGG: hsa04512	95.3333	94
FB1	LASP1	COL6A3	ITGA3_ITGB1	0.0103534	0	COL6A3_ITGA3_ITGB1	COL6A3 - (ITGA3+ITGB1)	COLLAGEN	ECM-Receptor	KEGG: hsa04512	89.6667	87.3333
FB1	LASP2	COL6A3	ITGA3_ITGB1	0.0222116	0	COL6A3_ITGA3_ITGB1	COL6A3 - (ITGA3+ITGB1)	COLLAGEN	ECM-Receptor	KEGG: hsa04512	86.8333	80.1667
FB1	LASP3	COL6A3	ITGA3_ITGB1	0.020692	0	COL6A3_ITGA3_ITGB1	COL6A3 - (ITGA3+ITGB1)	COLLAGEN	ECM-Receptor	KEGG: hsa04512	73.3333	60.5
FB1	PV1	COL6A3	ITGA3_ITGB1	0.00599438	0	COL6A3_ITGA3_ITGB1	COL6A3 - (ITGA3+ITGB1)	COLLAGEN	ECM-Receptor	KEGG: hsa04512	95.3333	94
FB1	FB1	COL6A6	ITGA3_ITGB1	0.000169914	0	COL6A6_ITGA3_ITGB1	COL6A6 - (ITGA3+ITGB1)	COLLAGEN	ECM-Receptor	KEGG: hsa04512	68.3333	64
FB1	FB3	COL6A6	ITGA3_ITGB1	0.000289234	0	COL6A6_ITGA3_ITGB1	COL6A6 - (ITGA3+ITGB1)	COLLAGEN	ECM-Receptor	KEGG: hsa04512	96.3333	96.3333
FB1	LASP1	COL6A6	ITGA3_ITGB1	0.00108953	0	COL6A6_ITGA3_ITGB1	COL6A6 - (ITGA3+ITGB1)	COLLAGEN	ECM-Receptor	KEGG: hsa04512	89.6667	87.3333
FB1	LASP2	COL6A6	ITGA3_ITGB1	0.00236276	0	COL6A6_ITGA3_ITGB1	COL6A6 - (ITGA3+ITGB1)	COLLAGEN	ECM-Receptor	KEGG: hsa04512	86.8333	80.1667
FB1	LASP3	COL6A6	ITGA3_ITGB1	0.00219806	0	COL6A6_ITGA3_ITGB1	COL6A6 - (ITGA3+ITGB1)	COLLAGEN	ECM-Receptor	KEGG: hsa04512	73.3333	60.5
FB1	PV1	COL6A6	ITGA3_ITGB1	0.000628339	0	COL6A6_ITGA3_ITGB1	COL6A6 - (ITGA3+ITGB1)	COLLAGEN	ECM-Receptor	KEGG: hsa04512	95.3333	94
FB1	FB1	COL1A1	ITGA9_ITGB1	0.00337333	0	COL1A1_ITGA9_ITGB1	COL1A1 - (ITGA9+ITGB1)	COLLAGEN	ECM-Receptor	KEGG: hsa04512	68.3333	64
FB1	FB3	COL1A1	ITGA9_ITGB1	0.00519918	0	COL1A1_ITGA9_ITGB1	COL1A1 - (ITGA9+ITGB1)	COLLAGEN	ECM-Receptor	KEGG: hsa04512	96.3333	96.3333
FB1	FB1	COL1A2	ITGA9_ITGB1	0.00633325	0	COL1A2_ITGA9_ITGB1	COL1A2 - (ITGA9+ITGB1)	COLLAGEN	ECM-Receptor	KEGG: hsa04512	68.3333	64
FB1	FB3	COL1A2	ITGA9_ITGB1	0.00974553	0	COL1A2_ITGA9_ITGB1	COL1A2 - (ITGA9+ITGB1)	COLLAGEN	ECM-Receptor	KEGG: hsa04512	96.3333	96.3333
FB1	FB1	COL4A1	ITGA9_ITGB1	0.0010521	0.02	COL4A1_ITGA9_ITGB1	COL4A1 - (ITGA9+ITGB1)	COLLAGEN	ECM-Receptor	KEGG: hsa04512	68.3333	64
FB1	FB3	COL4A1	ITGA9_ITGB1	0.00162361	0	COL4A1_ITGA9_ITGB1	COL4A1 - (ITGA9+ITGB1)	COLLAGEN	ECM-Receptor	KEGG: hsa04512	96.3333	96.3333
FB1	FB1	COL4A2	ITGA9_ITGB1	0.000987225	0.01	COL4A2_ITGA9_ITGB1	COL4A2 - (ITGA9+ITGB1)	COLLAGEN	ECM-Receptor	KEGG: hsa04512	68.3333	64
FB1	FB3	COL4A2	ITGA9_ITGB1	0.00152355	0	COL4A2_ITGA9_ITGB1	COL4A2 - (ITGA9+ITGB1)	COLLAGEN	ECM-Receptor	KEGG: hsa04512	96.3333	96.3333
FB1	FB1	COL6A1	ITGA9_ITGB1	0.00386806	0	COL6A1_ITGA9_ITGB1	COL6A1 - (ITGA9+ITGB1)	COLLAGEN	ECM-Receptor	KEGG: hsa04512	68.3333	64
FB1	FB3	COL6A1	ITGA9_ITGB1	0.00596009	0	COL6A1_ITGA9_ITGB1	COL6A1 - (ITGA9+ITGB1)	COLLAGEN	ECM-Receptor	KEGG: hsa04512	96.3333	96.3333
FB1	FB1	COL6A3	ITGA9_ITGB1	0.00283195	0	COL6A3_ITGA9_ITGB1	COL6A3 - (ITGA9+ITGB1)	COLLAGEN	ECM-Receptor	KEGG: hsa04512	68.3333	64
FB1	FB3	COL6A3	ITGA9_ITGB1	0.00436606	0	COL6A3_ITGA9_ITGB1	COL6A3 - (ITGA9+ITGB1)	COLLAGEN	ECM-Receptor	KEGG: hsa04512	96.3333	96.3333
FB1	FB1	COL6A6	ITGA9_ITGB1	0.000296006	0	COL6A6_ITGA9_ITGB1	COL6A6 - (ITGA9+ITGB1)	COLLAGEN	ECM-Receptor	KEGG: hsa04512	68.3333	64
FB1	FB3	COL6A6	ITGA9_ITGB1	0.000456986	0	COL6A6_ITGA9_ITGB1	COL6A6 - (ITGA9+ITGB1)	COLLAGEN	ECM-Receptor	KEGG: hsa04512	96.3333	96.3333
FB1	FB1	COL1A1	ITGA11_ITGB1	0.00182826	0	COL1A1_ITGA11_ITGB1	COL1A1 - (ITGA11+ITGB1)	COLLAGEN	ECM-Receptor	KEGG: hsa04512	68.3333	64
FB1	FB1	COL1A2	ITGA11_ITGB1	0.00343715	0	COL1A2_ITGA11_ITGB1	COL1A2 - (ITGA11+ITGB1)	COLLAGEN	ECM-Receptor	KEGG: hsa04512	68.3333	64
FB1	FB1	COL4A1	ITGA11_ITGB1	0.000569606	0	COL4A1_ITGA11_ITGB1	COL4A1 - (ITGA11+ITGB1)	COLLAGEN	ECM-Receptor	KEGG: hsa04512	68.3333	64
FB1	FB1	COL4A2	ITGA11_ITGB1	0.000534466	0	COL4A2_ITGA11_ITGB1	COL4A2 - (ITGA11+ITGB1)	COLLAGEN	ECM-Receptor	KEGG: hsa04512	68.3333	64
FB1	FB1	COL6A1	ITGA11_ITGB1	0.00209687	0	COL6A1_ITGA11_ITGB1	COL6A1 - (ITGA11+ITGB1)	COLLAGEN	ECM-Receptor	KEGG: hsa04512	68.3333	64
FB1	FB1	COL6A3	ITGA11_ITGB1	0.00153447	0	COL6A3_ITGA11_ITGB1	COL6A3 - (ITGA11+ITGB1)	COLLAGEN	ECM-Receptor	KEGG: hsa04512	68.3333	64
FB1	FB1	COL6A6	ITGA11_ITGB1	0.000160201	0	COL6A6_ITGA11_ITGB1	COL6A6 - (ITGA11+ITGB1)	COLLAGEN	ECM-Receptor	KEGG: hsa04512	68.3333	64
FB1	FB1	COL1A1	ITGAV_ITGB8	0.00451796	0	COL1A1_ITGAV_ITGB8	COL1A1 - (ITGAV+ITGB8)	COLLAGEN	ECM-Receptor	KEGG: hsa04512	29.3333	14
FB1	LASP3	COL1A1	ITGAV_ITGB8	0.0133642	0	COL1A1_ITGAV_ITGB8	COL1A1 - (ITGAV+ITGB8)	COLLAGEN	ECM-Receptor	KEGG: hsa04512	88	67
FB1	Mast_cell	COL1A1	ITGAV_ITGB8	0.00366218	0	COL1A1_ITGAV_ITGB8	COL1A1 - (ITGAV+ITGB8)	COLLAGEN	ECM-Receptor	KEGG: hsa04512	33.3333	9.85915
FB1	Myeloid	COL1A1	ITGAV_ITGB8	0.033696	0	COL1A1_ITGAV_ITGB8	COL1A1 - (ITGAV+ITGB8)	COLLAGEN	ECM-Receptor	KEGG: hsa04512	65.1667	54.1667
FB1	FB1	COL1A2	ITGAV_ITGB8	0.0084737	0	COL1A2_ITGAV_ITGB8	COL1A2 - (ITGAV+ITGB8)	COLLAGEN	ECM-Receptor	KEGG: hsa04512	29.3333	14
FB1	LASP3	COL1A2	ITGAV_ITGB8	0.0248718	0	COL1A2_ITGAV_ITGB8	COL1A2 - (ITGAV+ITGB8)	COLLAGEN	ECM-Receptor	KEGG: hsa04512	88	67
FB1	Mast_cell	COL1A2	ITGAV_ITGB8	0.00687381	0	COL1A2_ITGAV_ITGB8	COL1A2 - (ITGAV+ITGB8)	COLLAGEN	ECM-Receptor	KEGG: hsa04512	33.3333	9.85915
FB1	Myeloid	COL1A2	ITGAV_ITGB8	0.0616175	0	COL1A2_ITGAV_ITGB8	COL1A2 - (ITGAV+ITGB8)	COLLAGEN	ECM-Receptor	KEGG: hsa04512	65.1667	54.1667
FB1	Myeloid	COL4A1	ITGAV_ITGB8	0.0107341	0	COL4A1_ITGAV_ITGB8	COL4A1 - (ITGAV+ITGB8)	COLLAGEN	ECM-Receptor	KEGG: hsa04512	65.1667	54.1667
FB1	Myeloid	COL4A2	ITGAV_ITGB8	0.0100782	0	COL4A2_ITGAV_ITGB8	COL4A2 - (ITGAV+ITGB8)	COLLAGEN	ECM-Receptor	KEGG: hsa04512	65.1667	54.1667
FB1	FB1	COL6A1	ITGAV_ITGB8	0.0051797	0	COL6A1_ITGAV_ITGB8	COL6A1 - (ITGAV+ITGB8)	COLLAGEN	ECM-Receptor	KEGG: hsa04512	29.3333	14
FB1	LASP3	COL6A1	ITGAV_ITGB8	0.0153017	0	COL6A1_ITGAV_ITGB8	COL6A1 - (ITGAV+ITGB8)	COLLAGEN	ECM-Receptor	KEGG: hsa04512	88	67
FB1	Mast_cell	COL6A1	ITGAV_ITGB8	0.0041991	0.01	COL6A1_ITGAV_ITGB8	COL6A1 - (ITGAV+ITGB8)	COLLAGEN	ECM-Receptor	KEGG: hsa04512	33.3333	9.85915
FB1	Myeloid	COL6A1	ITGAV_ITGB8	0.0384662	0	COL6A1_ITGAV_ITGB8	COL6A1 - (ITGAV+ITGB8)	COLLAGEN	ECM-Receptor	KEGG: hsa04512	65.1667	54.1667
FB1	FB1	COL6A3	ITGAV_ITGB8	0.00379359	0	COL6A3_ITGAV_ITGB8	COL6A3 - (ITGAV+ITGB8)	COLLAGEN	ECM-Receptor	KEGG: hsa04512	29.3333	14
FB1	LASP3	COL6A3	ITGAV_ITGB8	0.0112375	0	COL6A3_ITGAV_ITGB8	COL6A3 - (ITGAV+ITGB8)	COLLAGEN	ECM-Receptor	KEGG: hsa04512	88	67
FB1	Mast_cell	COL6A3	ITGAV_ITGB8	0.00307459	0.01	COL6A3_ITGAV_ITGB8	COL6A3 - (ITGAV+ITGB8)	COLLAGEN	ECM-Receptor	KEGG: hsa04512	33.3333	9.85915
FB1	Myeloid	COL6A3	ITGAV_ITGB8	0.028427	0	COL6A3_ITGAV_ITGB8	COL6A3 - (ITGAV+ITGB8)	COLLAGEN	ECM-Receptor	KEGG: hsa04512	65.1667	54.1667
FB1	FB1	COL6A6	ITGAV_ITGB8	0.000396862	0	COL6A6_ITGAV_ITGB8	COL6A6 - (ITGAV+ITGB8)	COLLAGEN	ECM-Receptor	KEGG: hsa04512	29.3333	14
FB1	LASP3	COL6A6	ITGAV_ITGB8	0.00118352	0	COL6A6_ITGAV_ITGB8	COL6A6 - (ITGAV+ITGB8)	COLLAGEN	ECM-Receptor	KEGG: hsa04512	88	67
FB1	Mast_cell	COL6A6	ITGAV_ITGB8	0.000321437	0	COL6A6_ITGAV_ITGB8	COL6A6 - (ITGAV+ITGB8)	COLLAGEN	ECM-Receptor	KEGG: hsa04512	33.3333	9.85915
FB1	Myeloid	COL6A6	ITGAV_ITGB8	0.0030412	0	COL6A6_ITGAV_ITGB8	COL6A6 - (ITGAV+ITGB8)	COLLAGEN	ECM-Receptor	KEGG: hsa04512	65.1667	54.1667
FB1	BMYO1	COL1A1	CD44	0.0417419	0	COL1A1_CD44	COL1A1 - CD44	COLLAGEN	ECM-Receptor	KEGG: hsa04512	94	95
FB1	FB1	COL1A1	CD44	0.0219345	0	COL1A1_CD44	COL1A1 - CD44	COLLAGEN	ECM-Receptor	KEGG: hsa04512	60	50
FB1	FB2	COL1A1	CD44	0.045541	0	COL1A1_CD44	COL1A1 - CD44	COLLAGEN	ECM-Receptor	KEGG: hsa04512	95.3333	94.3333
FB1	LASP2	COL1A1	CD44	0.029205	0	COL1A1_CD44	COL1A1 - CD44	COLLAGEN	ECM-Receptor	KEGG: hsa04512	96.6667	96
FB1	BMYO1	COL1A2	CD44	0.0758074	0	COL1A2_CD44	COL1A2 - CD44	COLLAGEN	ECM-Receptor	KEGG: hsa04512	94	95
FB1	FB1	COL1A2	CD44	0.0405187	0	COL1A2_CD44	COL1A2 - CD44	COLLAGEN	ECM-Receptor	KEGG: hsa04512	60	50
FB1	FB2	COL1A2	CD44	0.0824402	0	COL1A2_CD44	COL1A2 - CD44	COLLAGEN	ECM-Receptor	KEGG: hsa04512	95.3333	94.3333
FB1	LASP2	COL1A2	CD44	0.0536116	0	COL1A2_CD44	COL1A2 - CD44	COLLAGEN	ECM-Receptor	KEGG: hsa04512	96.6667	96
FB1	BMYO1	COL4A1	CD44	0.0133731	0	COL4A1_CD44	COL4A1 - CD44	COLLAGEN	ECM-Receptor	KEGG: hsa04512	94	95
FB1	FB2	COL4A1	CD44	0.0146296	0	COL4A1_CD44	COL4A1 - CD44	COLLAGEN	ECM-Receptor	KEGG: hsa04512	95.3333	94.3333
FB1	BMYO1	COL4A2	CD44	0.012558	0	COL4A2_CD44	COL4A2 - CD44	COLLAGEN	ECM-Receptor	KEGG: hsa04512	94	95
FB1	FB2	COL4A2	CD44	0.013739	0	COL4A2_CD44	COL4A2 - CD44	COLLAGEN	ECM-Receptor	KEGG: hsa04512	95.3333	94.3333
FB1	BMYO1	COL6A1	CD44	0.047595	0	COL6A1_CD44	COL6A1 - CD44	COLLAGEN	ECM-Receptor	KEGG: hsa04512	94	95
FB1	FB1	COL6A1	CD44	0.0250829	0	COL6A1_CD44	COL6A1 - CD44	COLLAGEN	ECM-Receptor	KEGG: hsa04512	60	50
FB1	FB2	COL6A1	CD44	0.051898	0	COL6A1_CD44	COL6A1 - CD44	COLLAGEN	ECM-Receptor	KEGG: hsa04512	95.3333	94.3333
FB1	LASP2	COL6A1	CD44	0.0333614	0	COL6A1_CD44	COL6A1 - CD44	COLLAGEN	ECM-Receptor	KEGG: hsa04512	96.6667	96
FB1	BMYO1	COL6A3	CD44	0.0352607	0	COL6A3_CD44	COL6A3 - CD44	COLLAGEN	ECM-Receptor	KEGG: hsa04512	94	95
FB1	FB1	COL6A3	CD44	0.0184695	0	COL6A3_CD44	COL6A3 - CD44	COLLAGEN	ECM-Receptor	KEGG: hsa04512	60	50
FB1	FB2	COL6A3	CD44	0.0384936	0	COL6A3_CD44	COL6A3 - CD44	COLLAGEN	ECM-Receptor	KEGG: hsa04512	95.3333	94.3333
FB1	LASP2	COL6A3	CD44	0.0246204	0	COL6A3_CD44	COL6A3 - CD44	COLLAGEN	ECM-Receptor	KEGG: hsa04512	96.6667	96
FB1	BMYO1	COL6A6	CD44	0.00379613	0	COL6A6_CD44	COL6A6 - CD44	COLLAGEN	ECM-Receptor	KEGG: hsa04512	94	95
FB1	FB1	COL6A6	CD44	0.00195799	0	COL6A6_CD44	COL6A6 - CD44	COLLAGEN	ECM-Receptor	KEGG: hsa04512	60	50
FB1	FB2	COL6A6	CD44	0.0041566	0	COL6A6_CD44	COL6A6 - CD44	COLLAGEN	ECM-Receptor	KEGG: hsa04512	95.3333	94.3333
FB1	LASP2	COL6A6	CD44	0.00262477	0	COL6A6_CD44	COL6A6 - CD44	COLLAGEN	ECM-Receptor	KEGG: hsa04512	96.6667	96
FB1	BMYO1	COL1A1	SDC4	0.0344226	0	COL1A1_SDC4	COL1A1 - SDC4	COLLAGEN	ECM-Receptor	KEGG: hsa04512	73.3333	62
FB1	FB3	COL1A1	SDC4	0.0232682	0	COL1A1_SDC4	COL1A1 - SDC4	COLLAGEN	ECM-Receptor	KEGG: hsa04512	67.3333	58.6667
FB1	LASP1	COL1A1	SDC4	0.0613583	0	COL1A1_SDC4	COL1A1 - SDC4	COLLAGEN	ECM-Receptor	KEGG: hsa04512	96	96.3333
FB1	LASP2	COL1A1	SDC4	0.0617998	0	COL1A1_SDC4	COL1A1 - SDC4	COLLAGEN	ECM-Receptor	KEGG: hsa04512	96.6667	95.6667
FB1	LASP3	COL1A1	SDC4	0.0468778	0	COL1A1_SDC4	COL1A1 - SDC4	COLLAGEN	ECM-Receptor	KEGG: hsa04512	88.3333	87.3333
FB1	BMYO1	COL1A2	SDC4	0.062907	0	COL1A2_SDC4	COL1A2 - SDC4	COLLAGEN	ECM-Receptor	KEGG: hsa04512	73.3333	62
FB1	FB3	COL1A2	SDC4	0.0429329	0	COL1A2_SDC4	COL1A2 - SDC4	COLLAGEN	ECM-Receptor	KEGG: hsa04512	67.3333	58.6667
FB1	LASP1	COL1A2	SDC4	0.109602	0	COL1A2_SDC4	COL1A2 - SDC4	COLLAGEN	ECM-Receptor	KEGG: hsa04512	96	96.3333
FB1	LASP2	COL1A2	SDC4	0.11035	0	COL1A2_SDC4	COL1A2 - SDC4	COLLAGEN	ECM-Receptor	KEGG: hsa04512	96.6667	95.6667
FB1	LASP3	COL1A2	SDC4	0.084764	0	COL1A2_SDC4	COL1A2 - SDC4	COLLAGEN	ECM-Receptor	KEGG: hsa04512	88.3333	87.3333
FB1	BMYO1	COL4A1	SDC4	0.0109712	0	COL4A1_SDC4	COL4A1 - SDC4	COLLAGEN	ECM-Receptor	KEGG: hsa04512	73.3333	62
FB1	LASP1	COL4A1	SDC4	0.019935	0	COL4A1_SDC4	COL4A1 - SDC4	COLLAGEN	ECM-Receptor	KEGG: hsa04512	96	96.3333
FB1	LASP2	COL4A1	SDC4	0.0200849	0	COL4A1_SDC4	COL4A1 - SDC4	COLLAGEN	ECM-Receptor	KEGG: hsa04512	96.6667	95.6667
FB1	LASP3	COL4A1	SDC4	0.0150734	0	COL4A1_SDC4	COL4A1 - SDC4	COLLAGEN	ECM-Receptor	KEGG: hsa04512	88.3333	87.3333
FB1	BMYO1	COL4A2	SDC4	0.010301	0	COL4A2_SDC4	COL4A2 - SDC4	COLLAGEN	ECM-Receptor	KEGG: hsa04512	73.3333	62
FB1	LASP1	COL4A2	SDC4	0.0187276	0	COL4A2_SDC4	COL4A2 - SDC4	COLLAGEN	ECM-Receptor	KEGG: hsa04512	96	96.3333
FB1	LASP2	COL4A2	SDC4	0.0188685	0	COL4A2_SDC4	COL4A2 - SDC4	COLLAGEN	ECM-Receptor	KEGG: hsa04512	96.6667	95.6667
FB1	LASP3	COL4A2	SDC4	0.0141562	0	COL4A2_SDC4	COL4A2 - SDC4	COLLAGEN	ECM-Receptor	KEGG: hsa04512	88.3333	87.3333
FB1	BMYO1	COL6A1	SDC4	0.0392915	0	COL6A1_SDC4	COL6A1 - SDC4	COLLAGEN	ECM-Receptor	KEGG: hsa04512	73.3333	62
FB1	FB3	COL6A1	SDC4	0.0266029	0	COL6A1_SDC4	COL6A1 - SDC4	COLLAGEN	ECM-Receptor	KEGG: hsa04512	67.3333	58.6667
FB1	LASP1	COL6A1	SDC4	0.0697618	0	COL6A1_SDC4	COL6A1 - SDC4	COLLAGEN	ECM-Receptor	KEGG: hsa04512	96	96.3333
FB1	LASP2	COL6A1	SDC4	0.0702593	0	COL6A1_SDC4	COL6A1 - SDC4	COLLAGEN	ECM-Receptor	KEGG: hsa04512	96.6667	95.6667
FB1	LASP3	COL6A1	SDC4	0.053411	0	COL6A1_SDC4	COL6A1 - SDC4	COLLAGEN	ECM-Receptor	KEGG: hsa04512	88.3333	87.3333
FB1	BMYO1	COL6A3	SDC4	0.0290434	0	COL6A3_SDC4	COL6A3 - SDC4	COLLAGEN	ECM-Receptor	KEGG: hsa04512	73.3333	62
FB1	FB3	COL6A3	SDC4	0.0195968	0	COL6A3_SDC4	COL6A3 - SDC4	COLLAGEN	ECM-Receptor	KEGG: hsa04512	67.3333	58.6667
FB1	LASP1	COL6A3	SDC4	0.0519966	0	COL6A3_SDC4	COL6A3 - SDC4	COLLAGEN	ECM-Receptor	KEGG: hsa04512	96	96.3333
FB1	LASP2	COL6A3	SDC4	0.0523745	0	COL6A3_SDC4	COL6A3 - SDC4	COLLAGEN	ECM-Receptor	KEGG: hsa04512	96.6667	95.6667
FB1	LASP3	COL6A3	SDC4	0.0396321	0	COL6A3_SDC4	COL6A3 - SDC4	COLLAGEN	ECM-Receptor	KEGG: hsa04512	88.3333	87.3333
FB1	BMYO1	COL6A6	SDC4	0.0031089	0	COL6A6_SDC4	COL6A6 - SDC4	COLLAGEN	ECM-Receptor	KEGG: hsa04512	73.3333	62
FB1	FB3	COL6A6	SDC4	0.00207963	0	COL6A6_SDC4	COL6A6 - SDC4	COLLAGEN	ECM-Receptor	KEGG: hsa04512	67.3333	58.6667
FB1	LASP1	COL6A6	SDC4	0.0056859	0	COL6A6_SDC4	COL6A6 - SDC4	COLLAGEN	ECM-Receptor	KEGG: hsa04512	96	96.3333
FB1	LASP2	COL6A6	SDC4	0.00572927	0	COL6A6_SDC4	COL6A6 - SDC4	COLLAGEN	ECM-Receptor	KEGG: hsa04512	96.6667	95.6667
FB1	LASP3	COL6A6	SDC4	0.00428407	0	COL6A6_SDC4	COL6A6 - SDC4	COLLAGEN	ECM-Receptor	KEGG: hsa04512	88.3333	87.3333

## Sheet: FB2
source	target	ligand	receptor	prob	pval	interaction_name	interaction_name_2	pathway_name	annotation	evidence	receptor_percentage_baseline	receptor_percentage_postUA
FB2	BMYO1	COL1A1	ITGA1_ITGB1	0.0208951	0	COL1A1_ITGA1_ITGB1	COL1A1 - (ITGA1+ITGB1)	COLLAGEN	ECM-Receptor	KEGG: hsa04512	22	15.6667
FB2	FB1	COL1A1	ITGA1_ITGB1	0.0094333	0	COL1A1_ITGA1_ITGB1	COL1A1 - (ITGA1+ITGB1)	COLLAGEN	ECM-Receptor	KEGG: hsa04512	68.3333	64
FB2	FB3	COL1A1	ITGA1_ITGB1	0.0151745	0	COL1A1_ITGA1_ITGB1	COL1A1 - (ITGA1+ITGB1)	COLLAGEN	ECM-Receptor	KEGG: hsa04512	96.3333	96.3333
FB2	LASP1	COL1A1	ITGA1_ITGB1	0.00673009	0	COL1A1_ITGA1_ITGB1	COL1A1 - (ITGA1+ITGB1)	COLLAGEN	ECM-Receptor	KEGG: hsa04512	89.6667	87.3333
FB2	LASP2	COL1A1	ITGA1_ITGB1	0.0113523	0	COL1A1_ITGA1_ITGB1	COL1A1 - (ITGA1+ITGB1)	COLLAGEN	ECM-Receptor	KEGG: hsa04512	99.6667	97
FB2	LASP3	COL1A1	ITGA1_ITGB1	0.0115134	0	COL1A1_ITGA1_ITGB1	COL1A1 - (ITGA1+ITGB1)	COLLAGEN	ECM-Receptor	KEGG: hsa04512	96	91
FB2	PV1	COL1A1	ITGA1_ITGB1	0.0188798	0	COL1A1_ITGA1_ITGB1	COL1A1 - (ITGA1+ITGB1)	COLLAGEN	ECM-Receptor	KEGG: hsa04512	95.3333	94
FB2	T_cell_3	COL1A1	ITGA1_ITGB1	0.00800359	0	COL1A1_ITGA1_ITGB1	COL1A1 - (ITGA1+ITGB1)	COLLAGEN	ECM-Receptor	KEGG: hsa04512	35.6667	27.6423
FB2	B_cell	COL1A2	ITGA1_ITGB1	0.00817183	0	COL1A2_ITGA1_ITGB1	COL1A2 - (ITGA1+ITGB1)	COLLAGEN	ECM-Receptor	KEGG: hsa04512	45	34.3333
FB2	BMYO1	COL1A2	ITGA1_ITGB1	0.0409779	0	COL1A2_ITGA1_ITGB1	COL1A2 - (ITGA1+ITGB1)	COLLAGEN	ECM-Receptor	KEGG: hsa04512	22	15.6667
FB2	FB1	COL1A2	ITGA1_ITGB1	0.0187104	0	COL1A2_ITGA1_ITGB1	COL1A2 - (ITGA1+ITGB1)	COLLAGEN	ECM-Receptor	KEGG: hsa04512	68.3333	64
FB2	FB3	COL1A2	ITGA1_ITGB1	0.029927	0	COL1A2_ITGA1_ITGB1	COL1A2 - (ITGA1+ITGB1)	COLLAGEN	ECM-Receptor	KEGG: hsa04512	96.3333	96.3333
FB2	LASP1	COL1A2	ITGA1_ITGB1	0.0133846	0	COL1A2_ITGA1_ITGB1	COL1A2 - (ITGA1+ITGB1)	COLLAGEN	ECM-Receptor	KEGG: hsa04512	89.6667	87.3333
FB2	LASP2	COL1A2	ITGA1_ITGB1	0.0224738	0	COL1A2_ITGA1_ITGB1	COL1A2 - (ITGA1+ITGB1)	COLLAGEN	ECM-Receptor	KEGG: hsa04512	99.6667	97
FB2	LASP3	COL1A2	ITGA1_ITGB1	0.022789	0	COL1A2_ITGA1_ITGB1	COL1A2 - (ITGA1+ITGB1)	COLLAGEN	ECM-Receptor	KEGG: hsa04512	96	91
FB2	PV1	COL1A2	ITGA1_ITGB1	0.0370989	0	COL1A2_ITGA1_ITGB1	COL1A2 - (ITGA1+ITGB1)	COLLAGEN	ECM-Receptor	KEGG: hsa04512	95.3333	94
FB2	T_cell_2	COL1A2	ITGA1_ITGB1	0.00945904	0	COL1A2_ITGA1_ITGB1	COL1A2 - (ITGA1+ITGB1)	COLLAGEN	ECM-Receptor	KEGG: hsa04512	39	12.6761
FB2	T_cell_3	COL1A2	ITGA1_ITGB1	0.0158972	0	COL1A2_ITGA1_ITGB1	COL1A2 - (ITGA1+ITGB1)	COLLAGEN	ECM-Receptor	KEGG: hsa04512	35.6667	27.6423
FB2	BMYO1	COL4A1	ITGA1_ITGB1	0.0480856	0	COL4A1_ITGA1_ITGB1	COL4A1 - (ITGA1+ITGB1)	COLLAGEN	ECM-Receptor	KEGG: hsa04512	22	15.6667
FB2	FB1	COL4A1	ITGA1_ITGB1	0.0220445	0	COL4A1_ITGA1_ITGB1	COL4A1 - (ITGA1+ITGB1)	COLLAGEN	ECM-Receptor	KEGG: hsa04512	68.3333	64
FB2	FB3	COL4A1	ITGA1_ITGB1	0.0351883	0	COL4A1_ITGA1_ITGB1	COL4A1 - (ITGA1+ITGB1)	COLLAGEN	ECM-Receptor	KEGG: hsa04512	96.3333	96.3333
FB2	LASP1	COL4A1	ITGA1_ITGB1	0.015785	0	COL4A1_ITGA1_ITGB1	COL4A1 - (ITGA1+ITGB1)	COLLAGEN	ECM-Receptor	KEGG: hsa04512	89.6667	87.3333
FB2	LASP2	COL4A1	ITGA1_ITGB1	0.0264605	0	COL4A1_ITGA1_ITGB1	COL4A1 - (ITGA1+ITGB1)	COLLAGEN	ECM-Receptor	KEGG: hsa04512	99.6667	97
FB2	LASP3	COL4A1	ITGA1_ITGB1	0.0268301	0	COL4A1_ITGA1_ITGB1	COL4A1 - (ITGA1+ITGB1)	COLLAGEN	ECM-Receptor	KEGG: hsa04512	96	91
FB2	PV1	COL4A1	ITGA1_ITGB1	0.0435644	0	COL4A1_ITGA1_ITGB1	COL4A1 - (ITGA1+ITGB1)	COLLAGEN	ECM-Receptor	KEGG: hsa04512	95.3333	94
FB2	T_cell_3	COL4A1	ITGA1_ITGB1	0.0187396	0	COL4A1_ITGA1_ITGB1	COL4A1 - (ITGA1+ITGB1)	COLLAGEN	ECM-Receptor	KEGG: hsa04512	35.6667	27.6423
FB2	BMYO1	COL4A2	ITGA1_ITGB1	0.0436462	0	COL4A2_ITGA1_ITGB1	COL4A2 - (ITGA1+ITGB1)	COLLAGEN	ECM-Receptor	KEGG: hsa04512	22	15.6667
FB2	FB1	COL4A2	ITGA1_ITGB1	0.0199589	0	COL4A2_ITGA1_ITGB1	COL4A2 - (ITGA1+ITGB1)	COLLAGEN	ECM-Receptor	KEGG: hsa04512	68.3333	64
FB2	FB3	COL4A2	ITGA1_ITGB1	0.0318997	0	COL4A2_ITGA1_ITGB1	COL4A2 - (ITGA1+ITGB1)	COLLAGEN	ECM-Receptor	KEGG: hsa04512	96.3333	96.3333
FB2	LASP1	COL4A2	ITGA1_ITGB1	0.0142829	0	COL4A2_ITGA1_ITGB1	COL4A2 - (ITGA1+ITGB1)	COLLAGEN	ECM-Receptor	KEGG: hsa04512	89.6667	87.3333
FB2	LASP2	COL4A2	ITGA1_ITGB1	0.0239673	0	COL4A2_ITGA1_ITGB1	COL4A2 - (ITGA1+ITGB1)	COLLAGEN	ECM-Receptor	KEGG: hsa04512	99.6667	97
FB2	LASP3	COL4A2	ITGA1_ITGB1	0.024303	0	COL4A2_ITGA1_ITGB1	COL4A2 - (ITGA1+ITGB1)	COLLAGEN	ECM-Receptor	KEGG: hsa04512	96	91
FB2	PV1	COL4A2	ITGA1_ITGB1	0.0395251	0	COL4A2_ITGA1_ITGB1	COL4A2 - (ITGA1+ITGB1)	COLLAGEN	ECM-Receptor	KEGG: hsa04512	95.3333	94
FB2	T_cell_3	COL4A2	ITGA1_ITGB1	0.0169612	0	COL4A2_ITGA1_ITGB1	COL4A2 - (ITGA1+ITGB1)	COLLAGEN	ECM-Receptor	KEGG: hsa04512	35.6667	27.6423
FB2	BMYO1	COL6A1	ITGA1_ITGB1	0.0346784	0	COL6A1_ITGA1_ITGB1	COL6A1 - (ITGA1+ITGB1)	COLLAGEN	ECM-Receptor	KEGG: hsa04512	22	15.6667
FB2	FB1	COL6A1	ITGA1_ITGB1	0.0157777	0	COL6A1_ITGA1_ITGB1	COL6A1 - (ITGA1+ITGB1)	COLLAGEN	ECM-Receptor	KEGG: hsa04512	68.3333	64
FB2	FB3	COL6A1	ITGA1_ITGB1	0.0252816	0	COL6A1_ITGA1_ITGB1	COL6A1 - (ITGA1+ITGB1)	COLLAGEN	ECM-Receptor	KEGG: hsa04512	96.3333	96.3333
FB2	LASP1	COL6A1	ITGA1_ITGB1	0.0112772	0	COL6A1_ITGA1_ITGB1	COL6A1 - (ITGA1+ITGB1)	COLLAGEN	ECM-Receptor	KEGG: hsa04512	89.6667	87.3333
FB2	LASP2	COL6A1	ITGA1_ITGB1	0.0189627	0	COL6A1_ITGA1_ITGB1	COL6A1 - (ITGA1+ITGB1)	COLLAGEN	ECM-Receptor	KEGG: hsa04512	99.6667	97
FB2	LASP3	COL6A1	ITGA1_ITGB1	0.0192297	0	COL6A1_ITGA1_ITGB1	COL6A1 - (ITGA1+ITGB1)	COLLAGEN	ECM-Receptor	KEGG: hsa04512	96	91
FB2	PV1	COL6A1	ITGA1_ITGB1	0.0313763	0	COL6A1_ITGA1_ITGB1	COL6A1 - (ITGA1+ITGB1)	COLLAGEN	ECM-Receptor	KEGG: hsa04512	95.3333	94
FB2	T_cell_3	COL6A1	ITGA1_ITGB1	0.0133995	0	COL6A1_ITGA1_ITGB1	COL6A1 - (ITGA1+ITGB1)	COLLAGEN	ECM-Receptor	KEGG: hsa04512	35.6667	27.6423
FB2	FB1	COL1A1	ITGA2_ITGB1	0.00899195	0	COL1A1_ITGA2_ITGB1	COL1A1 - (ITGA2+ITGB1)	COLLAGEN	ECM-Receptor	KEGG: hsa04512	68.3333	64
FB2	FB3	COL1A1	ITGA2_ITGB1	0.0164141	0	COL1A1_ITGA2_ITGB1	COL1A1 - (ITGA2+ITGB1)	COLLAGEN	ECM-Receptor	KEGG: hsa04512	96.3333	96.3333
FB2	LASP1	COL1A1	ITGA2_ITGB1	0.00846475	0	COL1A1_ITGA2_ITGB1	COL1A1 - (ITGA2+ITGB1)	COLLAGEN	ECM-Receptor	KEGG: hsa04512	89.6667	87.3333
FB2	LASP2	COL1A1	ITGA2_ITGB1	0.0158476	0	COL1A1_ITGA2_ITGB1	COL1A1 - (ITGA2+ITGB1)	COLLAGEN	ECM-Receptor	KEGG: hsa04512	92.3333	89.1667
FB2	LASP3	COL1A1	ITGA2_ITGB1	0.0164471	0	COL1A1_ITGA2_ITGB1	COL1A1 - (ITGA2+ITGB1)	COLLAGEN	ECM-Receptor	KEGG: hsa04512	96	91
FB2	LE	COL1A1	ITGA2_ITGB1	0.013061	0	COL1A1_ITGA2_ITGB1	COL1A1 - (ITGA2+ITGB1)	COLLAGEN	ECM-Receptor	KEGG: hsa04512	45.6667	27.1739
FB2	LHS1	COL1A1	ITGA2_ITGB1	0.0126019	0	COL1A1_ITGA2_ITGB1	COL1A1 - (ITGA2+ITGB1)	COLLAGEN	ECM-Receptor	KEGG: hsa04512	61.6667	56
FB2	PV1	COL1A1	ITGA2_ITGB1	0.0165232	0	COL1A1_ITGA2_ITGB1	COL1A1 - (ITGA2+ITGB1)	COLLAGEN	ECM-Receptor	KEGG: hsa04512	57	52.3333
FB2	B_cell	COL1A2	ITGA2_ITGB1	0.00850732	0.03	COL1A2_ITGA2_ITGB1	COL1A2 - (ITGA2+ITGB1)	COLLAGEN	ECM-Receptor	KEGG: hsa04512	45	34.3333
FB2	FB1	COL1A2	ITGA2_ITGB1	0.0178428	0	COL1A2_ITGA2_ITGB1	COL1A2 - (ITGA2+ITGB1)	COLLAGEN	ECM-Receptor	KEGG: hsa04512	68.3333	64
FB2	FB3	COL1A2	ITGA2_ITGB1	0.0323323	0	COL1A2_ITGA2_ITGB1	COL1A2 - (ITGA2+ITGB1)	COLLAGEN	ECM-Receptor	KEGG: hsa04512	96.3333	96.3333
FB2	LASP1	COL1A2	ITGA2_ITGB1	0.0168055	0	COL1A2_ITGA2_ITGB1	COL1A2 - (ITGA2+ITGB1)	COLLAGEN	ECM-Receptor	KEGG: hsa04512	89.6667	87.3333
FB2	LASP2	COL1A2	ITGA2_ITGB1	0.0312338	0	COL1A2_ITGA2_ITGB1	COL1A2 - (ITGA2+ITGB1)	COLLAGEN	ECM-Receptor	KEGG: hsa04512	92.3333	89.1667
FB2	LASP3	COL1A2	ITGA2_ITGB1	0.0323961	0	COL1A2_ITGA2_ITGB1	COL1A2 - (ITGA2+ITGB1)	COLLAGEN	ECM-Receptor	KEGG: hsa04512	96	91
FB2	LE	COL1A2	ITGA2_ITGB1	0.0258127	0	COL1A2_ITGA2_ITGB1	COL1A2 - (ITGA2+ITGB1)	COLLAGEN	ECM-Receptor	KEGG: hsa04512	45.6667	27.1739
FB2	LHS1	COL1A2	ITGA2_ITGB1	0.0249167	0	COL1A2_ITGA2_ITGB1	COL1A2 - (ITGA2+ITGB1)	COLLAGEN	ECM-Receptor	KEGG: hsa04512	61.6667	56
FB2	PV1	COL1A2	ITGA2_ITGB1	0.0325436	0	COL1A2_ITGA2_ITGB1	COL1A2 - (ITGA2+ITGB1)	COLLAGEN	ECM-Receptor	KEGG: hsa04512	57	52.3333
FB2	FB1	COL4A1	ITGA2_ITGB1	0.0210256	0	COL4A1_ITGA2_ITGB1	COL4A1 - (ITGA2+ITGB1)	COLLAGEN	ECM-Receptor	KEGG: hsa04512	68.3333	64
FB2	FB3	COL4A1	ITGA2_ITGB1	0.0379999	0	COL4A1_ITGA2_ITGB1	COL4A1 - (ITGA2+ITGB1)	COLLAGEN	ECM-Receptor	KEGG: hsa04512	96.3333	96.3333
FB2	LASP1	COL4A1	ITGA2_ITGB1	0.019807	0	COL4A1_ITGA2_ITGB1	COL4A1 - (ITGA2+ITGB1)	COLLAGEN	ECM-Receptor	KEGG: hsa04512	89.6667	87.3333
FB2	LASP2	COL4A1	ITGA2_ITGB1	0.0367161	0	COL4A1_ITGA2_ITGB1	COL4A1 - (ITGA2+ITGB1)	COLLAGEN	ECM-Receptor	KEGG: hsa04512	92.3333	89.1667
FB2	LASP3	COL4A1	ITGA2_ITGB1	0.0380744	0	COL4A1_ITGA2_ITGB1	COL4A1 - (ITGA2+ITGB1)	COLLAGEN	ECM-Receptor	KEGG: hsa04512	96	91
FB2	LE	COL4A1	ITGA2_ITGB1	0.0303733	0	COL4A1_ITGA2_ITGB1	COL4A1 - (ITGA2+ITGB1)	COLLAGEN	ECM-Receptor	KEGG: hsa04512	45.6667	27.1739
FB2	LHS1	COL4A1	ITGA2_ITGB1	0.0293238	0	COL4A1_ITGA2_ITGB1	COL4A1 - (ITGA2+ITGB1)	COLLAGEN	ECM-Receptor	KEGG: hsa04512	61.6667	56
FB2	PV1	COL4A1	ITGA2_ITGB1	0.0382467	0	COL4A1_ITGA2_ITGB1	COL4A1 - (ITGA2+ITGB1)	COLLAGEN	ECM-Receptor	KEGG: hsa04512	57	52.3333
FB2	FB1	COL4A2	ITGA2_ITGB1	0.0190345	0	COL4A2_ITGA2_ITGB1	COL4A2 - (ITGA2+ITGB1)	COLLAGEN	ECM-Receptor	KEGG: hsa04512	68.3333	64
FB2	FB3	COL4A2	ITGA2_ITGB1	0.0344579	0	COL4A2_ITGA2_ITGB1	COL4A2 - (ITGA2+ITGB1)	COLLAGEN	ECM-Receptor	KEGG: hsa04512	96.3333	96.3333
FB2	LASP1	COL4A2	ITGA2_ITGB1	0.0179292	0	COL4A2_ITGA2_ITGB1	COL4A2 - (ITGA2+ITGB1)	COLLAGEN	ECM-Receptor	KEGG: hsa04512	89.6667	87.3333
FB2	LASP2	COL4A2	ITGA2_ITGB1	0.0332896	0	COL4A2_ITGA2_ITGB1	COL4A2 - (ITGA2+ITGB1)	COLLAGEN	ECM-Receptor	KEGG: hsa04512	92.3333	89.1667
FB2	LASP3	COL4A2	ITGA2_ITGB1	0.0345257	0	COL4A2_ITGA2_ITGB1	COL4A2 - (ITGA2+ITGB1)	COLLAGEN	ECM-Receptor	KEGG: hsa04512	96	91
FB2	LE	COL4A2	ITGA2_ITGB1	0.0275219	0	COL4A2_ITGA2_ITGB1	COL4A2 - (ITGA2+ITGB1)	COLLAGEN	ECM-Receptor	KEGG: hsa04512	45.6667	27.1739
FB2	LHS1	COL4A2	ITGA2_ITGB1	0.0265681	0	COL4A2_ITGA2_ITGB1	COL4A2 - (ITGA2+ITGB1)	COLLAGEN	ECM-Receptor	KEGG: hsa04512	61.6667	56
FB2	PV1	COL4A2	ITGA2_ITGB1	0.0346826	0	COL4A2_ITGA2_ITGB1	COL4A2 - (ITGA2+ITGB1)	COLLAGEN	ECM-Receptor	KEGG: hsa04512	57	52.3333
FB2	FB1	COL6A1	ITGA2_ITGB1	0.0150441	0	COL6A1_ITGA2_ITGB1	COL6A1 - (ITGA2+ITGB1)	COLLAGEN	ECM-Receptor	KEGG: hsa04512	68.3333	64
FB2	FB3	COL6A1	ITGA2_ITGB1	0.0273241	0	COL6A1_ITGA2_ITGB1	COL6A1 - (ITGA2+ITGB1)	COLLAGEN	ECM-Receptor	KEGG: hsa04512	96.3333	96.3333
FB2	LASP1	COL6A1	ITGA2_ITGB1	0.0141671	0	COL6A1_ITGA2_ITGB1	COL6A1 - (ITGA2+ITGB1)	COLLAGEN	ECM-Receptor	KEGG: hsa04512	89.6667	87.3333
FB2	LASP2	COL6A1	ITGA2_ITGB1	0.0263911	0	COL6A1_ITGA2_ITGB1	COL6A1 - (ITGA2+ITGB1)	COLLAGEN	ECM-Receptor	KEGG: hsa04512	92.3333	89.1667
FB2	LASP3	COL6A1	ITGA2_ITGB1	0.0273783	0	COL6A1_ITGA2_ITGB1	COL6A1 - (ITGA2+ITGB1)	COLLAGEN	ECM-Receptor	KEGG: hsa04512	96	91
FB2	LE	COL6A1	ITGA2_ITGB1	0.0217916	0	COL6A1_ITGA2_ITGB1	COL6A1 - (ITGA2+ITGB1)	COLLAGEN	ECM-Receptor	KEGG: hsa04512	45.6667	27.1739
FB2	LHS1	COL6A1	ITGA2_ITGB1	0.0210322	0	COL6A1_ITGA2_ITGB1	COL6A1 - (ITGA2+ITGB1)	COLLAGEN	ECM-Receptor	KEGG: hsa04512	61.6667	56
FB2	PV1	COL6A1	ITGA2_ITGB1	0.0275036	0	COL6A1_ITGA2_ITGB1	COL6A1 - (ITGA2+ITGB1)	COLLAGEN	ECM-Receptor	KEGG: hsa04512	57	52.3333
FB2	LASP1	COL1A1	ITGA3_ITGB1	0.00493959	0	COL1A1_ITGA3_ITGB1	COL1A1 - (ITGA3+ITGB1)	COLLAGEN	ECM-Receptor	KEGG: hsa04512	89.6667	87.3333
FB2	LASP2	COL1A1	ITGA3_ITGB1	0.010664	0	COL1A1_ITGA3_ITGB1	COL1A1 - (ITGA3+ITGB1)	COLLAGEN	ECM-Receptor	KEGG: hsa04512	86.8333	80.1667
FB2	LASP3	COL1A1	ITGA3_ITGB1	0.00992638	0	COL1A1_ITGA3_ITGB1	COL1A1 - (ITGA3+ITGB1)	COLLAGEN	ECM-Receptor	KEGG: hsa04512	73.3333	60.5
FB2	PV1	COL1A1	ITGA3_ITGB1	0.00285335	0.01	COL1A1_ITGA3_ITGB1	COL1A1 - (ITGA3+ITGB1)	COLLAGEN	ECM-Receptor	KEGG: hsa04512	95.3333	94
FB2	LASP1	COL1A2	ITGA3_ITGB1	0.00984126	0	COL1A2_ITGA3_ITGB1	COL1A2 - (ITGA3+ITGB1)	COLLAGEN	ECM-Receptor	KEGG: hsa04512	89.6667	87.3333
FB2	LASP2	COL1A2	ITGA3_ITGB1	0.0211255	0	COL1A2_ITGA3_ITGB1	COL1A2 - (ITGA3+ITGB1)	COLLAGEN	ECM-Receptor	KEGG: hsa04512	86.8333	80.1667
FB2	LASP3	COL1A2	ITGA3_ITGB1	0.0196787	0	COL1A2_ITGA3_ITGB1	COL1A2 - (ITGA3+ITGB1)	COLLAGEN	ECM-Receptor	KEGG: hsa04512	73.3333	60.5
FB2	PV1	COL1A2	ITGA3_ITGB1	0.00569665	0	COL1A2_ITGA3_ITGB1	COL1A2 - (ITGA3+ITGB1)	COLLAGEN	ECM-Receptor	KEGG: hsa04512	95.3333	94
FB2	LASP1	COL4A1	ITGA3_ITGB1	0.0116137	0	COL4A1_ITGA3_ITGB1	COL4A1 - (ITGA3+ITGB1)	COLLAGEN	ECM-Receptor	KEGG: hsa04512	89.6667	87.3333
FB2	LASP2	COL4A1	ITGA3_ITGB1	0.0248791	0	COL4A1_ITGA3_ITGB1	COL4A1 - (ITGA3+ITGB1)	COLLAGEN	ECM-Receptor	KEGG: hsa04512	86.8333	80.1667
FB2	LASP3	COL4A1	ITGA3_ITGB1	0.0231813	0	COL4A1_ITGA3_ITGB1	COL4A1 - (ITGA3+ITGB1)	COLLAGEN	ECM-Receptor	KEGG: hsa04512	73.3333	60.5
FB2	PV1	COL4A1	ITGA3_ITGB1	0.00672767	0	COL4A1_ITGA3_ITGB1	COL4A1 - (ITGA3+ITGB1)	COLLAGEN	ECM-Receptor	KEGG: hsa04512	95.3333	94
FB2	LASP1	COL4A2	ITGA3_ITGB1	0.0105043	0	COL4A2_ITGA3_ITGB1	COL4A2 - (ITGA3+ITGB1)	COLLAGEN	ECM-Receptor	KEGG: hsa04512	89.6667	87.3333
FB2	LASP2	COL4A2	ITGA3_ITGB1	0.0225315	0	COL4A2_ITGA3_ITGB1	COL4A2 - (ITGA3+ITGB1)	COLLAGEN	ECM-Receptor	KEGG: hsa04512	86.8333	80.1667
FB2	LASP3	COL4A2	ITGA3_ITGB1	0.0209905	0	COL4A2_ITGA3_ITGB1	COL4A2 - (ITGA3+ITGB1)	COLLAGEN	ECM-Receptor	KEGG: hsa04512	73.3333	60.5
FB2	PV1	COL4A2	ITGA3_ITGB1	0.00608216	0	COL4A2_ITGA3_ITGB1	COL4A2 - (ITGA3+ITGB1)	COLLAGEN	ECM-Receptor	KEGG: hsa04512	95.3333	94
FB2	LASP1	COL6A1	ITGA3_ITGB1	0.00828703	0	COL6A1_ITGA3_ITGB1	COL6A1 - (ITGA3+ITGB1)	COLLAGEN	ECM-Receptor	KEGG: hsa04512	89.6667	87.3333
FB2	LASP2	COL6A1	ITGA3_ITGB1	0.0178212	0	COL6A1_ITGA3_ITGB1	COL6A1 - (ITGA3+ITGB1)	COLLAGEN	ECM-Receptor	KEGG: hsa04512	86.8333	80.1667
FB2	LASP3	COL6A1	ITGA3_ITGB1	0.0165969	0	COL6A1_ITGA3_ITGB1	COL6A1 - (ITGA3+ITGB1)	COLLAGEN	ECM-Receptor	KEGG: hsa04512	73.3333	60.5
FB2	PV1	COL6A1	ITGA3_ITGB1	0.0047938	0.01	COL6A1_ITGA3_ITGB1	COL6A1 - (ITGA3+ITGB1)	COLLAGEN	ECM-Receptor	KEGG: hsa04512	95.3333	94
FB2	FB1	COL1A1	ITGA9_ITGB1	0.00134577	0	COL1A1_ITGA9_ITGB1	COL1A1 - (ITGA9+ITGB1)	COLLAGEN	ECM-Receptor	KEGG: hsa04512	68.3333	64
FB2	FB3	COL1A1	ITGA9_ITGB1	0.00207648	0	COL1A1_ITGA9_ITGB1	COL1A1 - (ITGA9+ITGB1)	COLLAGEN	ECM-Receptor	KEGG: hsa04512	96.3333	96.3333
FB2	FB1	COL1A2	ITGA9_ITGB1	0.00269087	0	COL1A2_ITGA9_ITGB1	COL1A2 - (ITGA9+ITGB1)	COLLAGEN	ECM-Receptor	KEGG: hsa04512	68.3333	64
FB2	FB3	COL1A2	ITGA9_ITGB1	0.00414887	0	COL1A2_ITGA9_ITGB1	COL1A2 - (ITGA9+ITGB1)	COLLAGEN	ECM-Receptor	KEGG: hsa04512	96.3333	96.3333
FB2	FB1	COL4A1	ITGA9_ITGB1	0.00317962	0	COL4A1_ITGA9_ITGB1	COL4A1 - (ITGA9+ITGB1)	COLLAGEN	ECM-Receptor	KEGG: hsa04512	68.3333	64
FB2	FB3	COL4A1	ITGA9_ITGB1	0.00490114	0	COL4A1_ITGA9_ITGB1	COL4A1 - (ITGA9+ITGB1)	COLLAGEN	ECM-Receptor	KEGG: hsa04512	96.3333	96.3333
FB2	FB1	COL4A2	ITGA9_ITGB1	0.00287355	0	COL4A2_ITGA9_ITGB1	COL4A2 - (ITGA9+ITGB1)	COLLAGEN	ECM-Receptor	KEGG: hsa04512	68.3333	64
FB2	FB3	COL4A2	ITGA9_ITGB1	0.0044301	0	COL4A2_ITGA9_ITGB1	COL4A2 - (ITGA9+ITGB1)	COLLAGEN	ECM-Receptor	KEGG: hsa04512	96.3333	96.3333
FB2	FB1	COL6A1	ITGA9_ITGB1	0.00226331	0	COL6A1_ITGA9_ITGB1	COL6A1 - (ITGA9+ITGB1)	COLLAGEN	ECM-Receptor	KEGG: hsa04512	68.3333	64
FB2	FB3	COL6A1	ITGA9_ITGB1	0.00349046	0	COL6A1_ITGA9_ITGB1	COL6A1 - (ITGA9+ITGB1)	COLLAGEN	ECM-Receptor	KEGG: hsa04512	96.3333	96.3333
FB2	FB1	COL1A1	ITGA11_ITGB1	0.000728699	0	COL1A1_ITGA11_ITGB1	COL1A1 - (ITGA11+ITGB1)	COLLAGEN	ECM-Receptor	KEGG: hsa04512	68.3333	64
FB2	FB1	COL1A2	ITGA11_ITGB1	0.00145793	0	COL1A2_ITGA11_ITGB1	COL1A2 - (ITGA11+ITGB1)	COLLAGEN	ECM-Receptor	KEGG: hsa04512	68.3333	64
FB2	FB1	COL4A1	ITGA11_ITGB1	0.00172313	0	COL4A1_ITGA11_ITGB1	COL4A1 - (ITGA11+ITGB1)	COLLAGEN	ECM-Receptor	KEGG: hsa04512	68.3333	64
FB2	FB1	COL4A2	ITGA11_ITGB1	0.00155704	0	COL4A2_ITGA11_ITGB1	COL4A2 - (ITGA11+ITGB1)	COLLAGEN	ECM-Receptor	KEGG: hsa04512	68.3333	64
FB2	FB1	COL6A1	ITGA11_ITGB1	0.00122604	0	COL6A1_ITGA11_ITGB1	COL6A1 - (ITGA11+ITGB1)	COLLAGEN	ECM-Receptor	KEGG: hsa04512	68.3333	64
FB2	FB1	COL1A1	ITGAV_ITGB8	0.00180367	0.01	COL1A1_ITGAV_ITGB8	COL1A1 - (ITGAV+ITGB8)	COLLAGEN	ECM-Receptor	KEGG: hsa04512	29.3333	14
FB2	LASP3	COL1A1	ITGAV_ITGB8	0.00536391	0	COL1A1_ITGAV_ITGB8	COL1A1 - (ITGAV+ITGB8)	COLLAGEN	ECM-Receptor	KEGG: hsa04512	88	67
FB2	Myeloid	COL1A1	ITGAV_ITGB8	0.0136933	0	COL1A1_ITGAV_ITGB8	COL1A1 - (ITGAV+ITGB8)	COLLAGEN	ECM-Receptor	KEGG: hsa04512	65.1667	54.1667
FB2	FB1	COL1A2	ITGAV_ITGB8	0.00360477	0	COL1A2_ITGAV_ITGB8	COL1A2 - (ITGAV+ITGB8)	COLLAGEN	ECM-Receptor	KEGG: hsa04512	29.3333	14
FB2	LASP3	COL1A2	ITGAV_ITGB8	0.0106821	0	COL1A2_ITGAV_ITGB8	COL1A2 - (ITGAV+ITGB8)	COLLAGEN	ECM-Receptor	KEGG: hsa04512	88	67
FB2	Myeloid	COL1A2	ITGAV_ITGB8	0.0270454	0	COL1A2_ITGAV_ITGB8	COL1A2 - (ITGAV+ITGB8)	COLLAGEN	ECM-Receptor	KEGG: hsa04512	65.1667	54.1667
FB2	FB1	COL4A1	ITGAV_ITGB8	0.00425881	0.02	COL4A1_ITGAV_ITGB8	COL4A1 - (ITGAV+ITGB8)	COLLAGEN	ECM-Receptor	KEGG: hsa04512	29.3333	14
FB2	LASP3	COL4A1	ITGAV_ITGB8	0.012604	0	COL4A1_ITGAV_ITGB8	COL4A1 - (ITGAV+ITGB8)	COLLAGEN	ECM-Receptor	KEGG: hsa04512	88	67
FB2	Myeloid	COL4A1	ITGAV_ITGB8	0.0318167	0	COL4A1_ITGAV_ITGB8	COL4A1 - (ITGAV+ITGB8)	COLLAGEN	ECM-Receptor	KEGG: hsa04512	65.1667	54.1667
FB2	LASP3	COL4A2	ITGAV_ITGB8	0.0114012	0	COL4A2_ITGAV_ITGB8	COL4A2 - (ITGAV+ITGB8)	COLLAGEN	ECM-Receptor	KEGG: hsa04512	88	67
FB2	Myeloid	COL4A2	ITGAV_ITGB8	0.0288337	0	COL4A2_ITGAV_ITGB8	COL4A2 - (ITGAV+ITGB8)	COLLAGEN	ECM-Receptor	KEGG: hsa04512	65.1667	54.1667
FB2	FB1	COL6A1	ITGAV_ITGB8	0.00303245	0.01	COL6A1_ITGAV_ITGB8	COL6A1 - (ITGAV+ITGB8)	COLLAGEN	ECM-Receptor	KEGG: hsa04512	29.3333	14
FB2	LASP3	COL6A1	ITGAV_ITGB8	0.00899631	0	COL6A1_ITGAV_ITGB8	COL6A1 - (ITGAV+ITGB8)	COLLAGEN	ECM-Receptor	KEGG: hsa04512	88	67
FB2	Myeloid	COL6A1	ITGAV_ITGB8	0.0228368	0	COL6A1_ITGAV_ITGB8	COL6A1 - (ITGAV+ITGB8)	COLLAGEN	ECM-Receptor	KEGG: hsa04512	65.1667	54.1667
FB2	BMYO1	COL1A1	CD44	0.0170472	0	COL1A1_CD44	COL1A1 - CD44	COLLAGEN	ECM-Receptor	KEGG: hsa04512	94	95
FB2	FB1	COL1A1	CD44	0.00884972	0	COL1A1_CD44	COL1A1 - CD44	COLLAGEN	ECM-Receptor	KEGG: hsa04512	60	50
FB2	FB2	COL1A1	CD44	0.0186425	0	COL1A1_CD44	COL1A1 - CD44	COLLAGEN	ECM-Receptor	KEGG: hsa04512	95.3333	94.3333
FB2	LASP2	COL1A1	CD44	0.0118356	0	COL1A1_CD44	COL1A1 - CD44	COLLAGEN	ECM-Receptor	KEGG: hsa04512	96.6667	96
FB2	BMYO1	COL1A2	CD44	0.0335584	0	COL1A2_CD44	COL1A2 - CD44	COLLAGEN	ECM-Receptor	KEGG: hsa04512	94	95
FB2	FB1	COL1A2	CD44	0.017563	0	COL1A2_CD44	COL1A2 - CD44	COLLAGEN	ECM-Receptor	KEGG: hsa04512	60	50
FB2	FB2	COL1A2	CD44	0.0366412	0	COL1A2_CD44	COL1A2 - CD44	COLLAGEN	ECM-Receptor	KEGG: hsa04512	95.3333	94.3333
FB2	LASP2	COL1A2	CD44	0.0234193	0	COL1A2_CD44	COL1A2 - CD44	COLLAGEN	ECM-Receptor	KEGG: hsa04512	96.6667	96
FB2	BMYO1	COL4A1	CD44	0.0394321	0	COL4A1_CD44	COL4A1 - CD44	COLLAGEN	ECM-Receptor	KEGG: hsa04512	94	95
FB2	FB1	COL4A1	CD44	0.020697	0	COL4A1_CD44	COL4A1 - CD44	COLLAGEN	ECM-Receptor	KEGG: hsa04512	60	50
FB2	FB2	COL4A1	CD44	0.0430304	0	COL4A1_CD44	COL4A1 - CD44	COLLAGEN	ECM-Receptor	KEGG: hsa04512	95.3333	94.3333
FB2	LASP2	COL4A1	CD44	0.027569	0	COL4A1_CD44	COL4A1 - CD44	COLLAGEN	ECM-Receptor	KEGG: hsa04512	96.6667	96
FB2	BMYO1	COL4A2	CD44	0.0357616	0	COL4A2_CD44	COL4A2 - CD44	COLLAGEN	ECM-Receptor	KEGG: hsa04512	94	95
FB2	FB1	COL4A2	CD44	0.0187365	0	COL4A2_CD44	COL4A2 - CD44	COLLAGEN	ECM-Receptor	KEGG: hsa04512	60	50
FB2	FB2	COL4A2	CD44	0.0390386	0	COL4A2_CD44	COL4A2 - CD44	COLLAGEN	ECM-Receptor	KEGG: hsa04512	95.3333	94.3333
FB2	LASP2	COL4A2	CD44	0.024974	0	COL4A2_CD44	COL4A2 - CD44	COLLAGEN	ECM-Receptor	KEGG: hsa04512	96.6667	96
FB2	BMYO1	COL6A1	CD44	0.0283658	0	COL6A1_CD44	COL6A1 - CD44	COLLAGEN	ECM-Receptor	KEGG: hsa04512	94	95
FB2	FB1	COL6A1	CD44	0.0148075	0	COL6A1_CD44	COL6A1 - CD44	COLLAGEN	ECM-Receptor	KEGG: hsa04512	60	50
FB2	FB2	COL6A1	CD44	0.0309869	0	COL6A1_CD44	COL6A1 - CD44	COLLAGEN	ECM-Receptor	KEGG: hsa04512	95.3333	94.3333
FB2	LASP2	COL6A1	CD44	0.0197635	0	COL6A1_CD44	COL6A1 - CD44	COLLAGEN	ECM-Receptor	KEGG: hsa04512	96.6667	96
FB2	BMYO1	COL1A1	SDC4	0.0139948	0	COL1A1_SDC4	COL1A1 - SDC4	COLLAGEN	ECM-Receptor	KEGG: hsa04512	73.3333	62
FB2	FB3	COL1A1	SDC4	0.00939549	0	COL1A1_SDC4	COL1A1 - SDC4	COLLAGEN	ECM-Receptor	KEGG: hsa04512	67.3333	58.6667
FB2	LASP1	COL1A1	SDC4	0.0253657	0	COL1A1_SDC4	COL1A1 - SDC4	COLLAGEN	ECM-Receptor	KEGG: hsa04512	96	96.3333
FB2	LASP2	COL1A1	SDC4	0.0255553	0	COL1A1_SDC4	COL1A1 - SDC4	COLLAGEN	ECM-Receptor	KEGG: hsa04512	96.6667	95.6667
FB2	LASP3	COL1A1	SDC4	0.0192056	0	COL1A1_SDC4	COL1A1 - SDC4	COLLAGEN	ECM-Receptor	KEGG: hsa04512	88.3333	87.3333
FB2	BMYO1	COL1A2	SDC4	0.0276327	0	COL1A2_SDC4	COL1A2 - SDC4	COLLAGEN	ECM-Receptor	KEGG: hsa04512	73.3333	62
FB2	FB3	COL1A2	SDC4	0.0186361	0	COL1A2_SDC4	COL1A2 - SDC4	COLLAGEN	ECM-Receptor	KEGG: hsa04512	67.3333	58.6667
FB2	LASP1	COL1A2	SDC4	0.0495278	0	COL1A2_SDC4	COL1A2 - SDC4	COLLAGEN	ECM-Receptor	KEGG: hsa04512	96	96.3333
FB2	LASP2	COL1A2	SDC4	0.0498887	0	COL1A2_SDC4	COL1A2 - SDC4	COLLAGEN	ECM-Receptor	KEGG: hsa04512	96.6667	95.6667
FB2	LASP3	COL1A2	SDC4	0.037727	0	COL1A2_SDC4	COL1A2 - SDC4	COLLAGEN	ECM-Receptor	KEGG: hsa04512	88.3333	87.3333
FB2	BMYO1	COL4A1	SDC4	0.0325041	0	COL4A1_SDC4	COL4A1 - SDC4	COLLAGEN	ECM-Receptor	KEGG: hsa04512	73.3333	62
FB2	FB3	COL4A1	SDC4	0.0219573	0	COL4A1_SDC4	COL4A1 - SDC4	COLLAGEN	ECM-Receptor	KEGG: hsa04512	67.3333	58.6667
FB2	LASP1	COL4A1	SDC4	0.0580288	0	COL4A1_SDC4	COL4A1 - SDC4	COLLAGEN	ECM-Receptor	KEGG: hsa04512	96	96.3333
FB2	LASP2	COL4A1	SDC4	0.0584479	0	COL4A1_SDC4	COL4A1 - SDC4	COLLAGEN	ECM-Receptor	KEGG: hsa04512	96.6667	95.6667
FB2	LASP3	COL4A1	SDC4	0.044297	0	COL4A1_SDC4	COL4A1 - SDC4	COLLAGEN	ECM-Receptor	KEGG: hsa04512	88.3333	87.3333
FB2	BMYO1	COL4A2	SDC4	0.0294587	0	COL4A2_SDC4	COL4A2 - SDC4	COLLAGEN	ECM-Receptor	KEGG: hsa04512	73.3333	62
FB2	FB3	COL4A2	SDC4	0.0198797	0	COL4A2_SDC4	COL4A2 - SDC4	COLLAGEN	ECM-Receptor	KEGG: hsa04512	67.3333	58.6667
FB2	LASP1	COL4A2	SDC4	0.0527222	0	COL4A2_SDC4	COL4A2 - SDC4	COLLAGEN	ECM-Receptor	KEGG: hsa04512	96	96.3333
FB2	LASP2	COL4A2	SDC4	0.0531051	0	COL4A2_SDC4	COL4A2 - SDC4	COLLAGEN	ECM-Receptor	KEGG: hsa04512	96.6667	95.6667
FB2	LASP3	COL4A2	SDC4	0.0401925	0	COL4A2_SDC4	COL4A2 - SDC4	COLLAGEN	ECM-Receptor	KEGG: hsa04512	88.3333	87.3333
FB2	BMYO1	COL6A1	SDC4	0.0233349	0	COL6A1_SDC4	COL6A1 - SDC4	COLLAGEN	ECM-Receptor	KEGG: hsa04512	73.3333	62
FB2	FB3	COL6A1	SDC4	0.0157149	0	COL6A1_SDC4	COL6A1 - SDC4	COLLAGEN	ECM-Receptor	KEGG: hsa04512	67.3333	58.6667
FB2	LASP1	COL6A1	SDC4	0.0419715	0	COL6A1_SDC4	COL6A1 - SDC4	COLLAGEN	ECM-Receptor	KEGG: hsa04512	96	96.3333
FB2	LASP2	COL6A1	SDC4	0.0422798	0	COL6A1_SDC4	COL6A1 - SDC4	COLLAGEN	ECM-Receptor	KEGG: hsa04512	96.6667	95.6667
FB2	LASP3	COL6A1	SDC4	0.0319107	0	COL6A1_SDC4	COL6A1 - SDC4	COLLAGEN	ECM-Receptor	KEGG: hsa04512	88.3333	87.3333

## Sheet: FB3
source	target	ligand	receptor	prob	pval	interaction_name	interaction_name_2	pathway_name	annotation	evidence	receptor_percentage_baseline	receptor_percentage_postUA
FB3	BMYO1	COL6A3	ITGA1_ITGB1	0.0254529	0	COL6A3_ITGA1_ITGB1	COL6A3 - (ITGA1+ITGB1)	COLLAGEN	ECM-Receptor	KEGG: hsa04512	22	15.6667
FB3	FB1	COL6A3	ITGA1_ITGB1	0.0115203	0	COL6A3_ITGA1_ITGB1	COL6A3 - (ITGA1+ITGB1)	COLLAGEN	ECM-Receptor	KEGG: hsa04512	68.3333	64
FB3	FB3	COL6A3	ITGA1_ITGB1	0.018508	0	COL6A3_ITGA1_ITGB1	COL6A3 - (ITGA1+ITGB1)	COLLAGEN	ECM-Receptor	KEGG: hsa04512	96.3333	96.3333
FB3	LASP1	COL6A3	ITGA1_ITGB1	0.00822404	0	COL6A3_ITGA1_ITGB1	COL6A3 - (ITGA1+ITGB1)	COLLAGEN	ECM-Receptor	KEGG: hsa04512	89.6667	87.3333
FB3	LASP2	COL6A3	ITGA1_ITGB1	0.013858	0	COL6A3_ITGA1_ITGB1	COL6A3 - (ITGA1+ITGB1)	COLLAGEN	ECM-Receptor	KEGG: hsa04512	99.6667	97
FB3	LASP3	COL6A3	ITGA1_ITGB1	0.0140541	0	COL6A3_ITGA1_ITGB1	COL6A3 - (ITGA1+ITGB1)	COLLAGEN	ECM-Receptor	KEGG: hsa04512	96	91
FB3	PV1	COL6A3	ITGA1_ITGB1	0.0230083	0	COL6A3_ITGA1_ITGB1	COL6A3 - (ITGA1+ITGB1)	COLLAGEN	ECM-Receptor	KEGG: hsa04512	95.3333	94
FB3	T_cell_2	COL6A3	ITGA1_ITGB1	0.0058031	0.02	COL6A3_ITGA1_ITGB1	COL6A3 - (ITGA1+ITGB1)	COLLAGEN	ECM-Receptor	KEGG: hsa04512	39	12.6761
FB3	T_cell_3	COL6A3	ITGA1_ITGB1	0.00977745	0	COL6A3_ITGA1_ITGB1	COL6A3 - (ITGA1+ITGB1)	COLLAGEN	ECM-Receptor	KEGG: hsa04512	35.6667	27.6423
FB3	FB1	COL6A3	ITGA2_ITGB1	0.0109824	0	COL6A3_ITGA2_ITGB1	COL6A3 - (ITGA2+ITGB1)	COLLAGEN	ECM-Receptor	KEGG: hsa04512	68.3333	64
FB3	FB3	COL6A3	ITGA2_ITGB1	0.0200144	0	COL6A3_ITGA2_ITGB1	COL6A3 - (ITGA2+ITGB1)	COLLAGEN	ECM-Receptor	KEGG: hsa04512	96.3333	96.3333
FB3	LASP1	COL6A3	ITGA2_ITGB1	0.0103397	0	COL6A3_ITGA2_ITGB1	COL6A3 - (ITGA2+ITGB1)	COLLAGEN	ECM-Receptor	KEGG: hsa04512	89.6667	87.3333
FB3	LASP2	COL6A3	ITGA2_ITGB1	0.0193261	0	COL6A3_ITGA2_ITGB1	COL6A3 - (ITGA2+ITGB1)	COLLAGEN	ECM-Receptor	KEGG: hsa04512	92.3333	89.1667
FB3	LASP3	COL6A3	ITGA2_ITGB1	0.0200544	0	COL6A3_ITGA2_ITGB1	COL6A3 - (ITGA2+ITGB1)	COLLAGEN	ECM-Receptor	KEGG: hsa04512	96	91
FB3	LE	COL6A3	ITGA2_ITGB1	0.0159377	0	COL6A3_ITGA2_ITGB1	COL6A3 - (ITGA2+ITGB1)	COLLAGEN	ECM-Receptor	KEGG: hsa04512	45.6667	27.1739
FB3	LHS1	COL6A3	ITGA2_ITGB1	0.0153791	0	COL6A3_ITGA2_ITGB1	COL6A3 - (ITGA2+ITGB1)	COLLAGEN	ECM-Receptor	KEGG: hsa04512	61.6667	56
FB3	PV1	COL6A3	ITGA2_ITGB1	0.0201469	0	COL6A3_ITGA2_ITGB1	COL6A3 - (ITGA2+ITGB1)	COLLAGEN	ECM-Receptor	KEGG: hsa04512	57	52.3333
FB3	LASP1	COL6A3	ITGA3_ITGB1	0.00603849	0	COL6A3_ITGA3_ITGB1	COL6A3 - (ITGA3+ITGB1)	COLLAGEN	ECM-Receptor	KEGG: hsa04512	89.6667	87.3333
FB3	LASP2	COL6A3	ITGA3_ITGB1	0.0130197	0	COL6A3_ITGA3_ITGB1	COL6A3 - (ITGA3+ITGB1)	COLLAGEN	ECM-Receptor	KEGG: hsa04512	86.8333	80.1667
FB3	LASP3	COL6A3	ITGA3_ITGB1	0.0121212	0	COL6A3_ITGA3_ITGB1	COL6A3 - (ITGA3+ITGB1)	COLLAGEN	ECM-Receptor	KEGG: hsa04512	73.3333	60.5
FB3	PV1	COL6A3	ITGA3_ITGB1	0.00348976	0	COL6A3_ITGA3_ITGB1	COL6A3 - (ITGA3+ITGB1)	COLLAGEN	ECM-Receptor	KEGG: hsa04512	95.3333	94
FB3	FB1	COL6A3	ITGA9_ITGB1	0.00164649	0	COL6A3_ITGA9_ITGB1	COL6A3 - (ITGA9+ITGB1)	COLLAGEN	ECM-Receptor	KEGG: hsa04512	68.3333	64
FB3	FB3	COL6A3	ITGA9_ITGB1	0.00254006	0	COL6A3_ITGA9_ITGB1	COL6A3 - (ITGA9+ITGB1)	COLLAGEN	ECM-Receptor	KEGG: hsa04512	96.3333	96.3333
FB3	FB1	COL6A3	ITGA11_ITGB1	0.000891651	0	COL6A3_ITGA11_ITGB1	COL6A3 - (ITGA11+ITGB1)	COLLAGEN	ECM-Receptor	KEGG: hsa04512	68.3333	64
FB3	FB1	COL6A3	ITGAV_ITGB8	0.00220647	0	COL6A3_ITGAV_ITGB8	COL6A3 - (ITGAV+ITGB8)	COLLAGEN	ECM-Receptor	KEGG: hsa04512	29.3333	14
FB3	LASP3	COL6A3	ITGAV_ITGB8	0.00655659	0	COL6A3_ITGAV_ITGB8	COL6A3 - (ITGAV+ITGB8)	COLLAGEN	ECM-Receptor	KEGG: hsa04512	88	67
FB3	Myeloid	COL6A3	ITGAV_ITGB8	0.0167069	0	COL6A3_ITGAV_ITGB8	COL6A3 - (ITGAV+ITGB8)	COLLAGEN	ECM-Receptor	KEGG: hsa04512	65.1667	54.1667
FB3	BMYO1	COL6A3	CD44	0.0207834	0	COL6A3_CD44	COL6A3 - CD44	COLLAGEN	ECM-Receptor	KEGG: hsa04512	94	95
FB3	FB1	COL6A3	CD44	0.0108091	0	COL6A3_CD44	COL6A3 - CD44	COLLAGEN	ECM-Receptor	KEGG: hsa04512	60	50
FB3	FB2	COL6A3	CD44	0.0227202	0	COL6A3_CD44	COL6A3 - CD44	COLLAGEN	ECM-Receptor	KEGG: hsa04512	95.3333	94.3333
FB3	LASP2	COL6A3	CD44	0.0144464	0	COL6A3_CD44	COL6A3 - CD44	COLLAGEN	ECM-Receptor	KEGG: hsa04512	96.6667	96
FB3	BMYO1	COL6A3	SDC4	0.0170737	0	COL6A3_SDC4	COL6A3 - SDC4	COLLAGEN	ECM-Receptor	KEGG: hsa04512	73.3333	62
FB3	FB3	COL6A3	SDC4	0.0114743	0	COL6A3_SDC4	COL6A3 - SDC4	COLLAGEN	ECM-Receptor	KEGG: hsa04512	67.3333	58.6667
FB3	LASP1	COL6A3	SDC4	0.0308678	0	COL6A3_SDC4	COL6A3 - SDC4	COLLAGEN	ECM-Receptor	KEGG: hsa04512	96	96.3333
FB3	LASP2	COL6A3	SDC4	0.0310972	0	COL6A3_SDC4	COL6A3 - SDC4	COLLAGEN	ECM-Receptor	KEGG: hsa04512	96.6667	95.6667
FB3	LASP3	COL6A3	SDC4	0.0234036	0	COL6A3_SDC4	COL6A3 - SDC4	COLLAGEN	ECM-Receptor	KEGG: hsa04512	88.3333	87.3333
